# Supplementary material for: Genome-wide discovery of long intergenic noncoding RNAs and their epigenetic signatures in the rat
Source: Sci Rep. 2017 Nov 1;7:14817. doi: 10.1038/s41598-017-13844-9 (PMC5665958; doi:10.1038/s41598-017-13844-9)
Supplement: Supplementary file 2 — Supplementary Table S1 [file 41598_2017_13844_MOESM2_ESM.xls]

## Sheet: Table S1
		Supplementary Table S1. Summary of 64 RNA-seq datasets used for identification of rat lincRNAs.
No	Study ID	Study title	Sample number	Tissue	Reads number	Reads length	# Mapped reads	# Assembled transcripts	# Intergenic transcripts	# Transcripts after filtering	# Transcripts (cpc<-1)	PubMed
1	ERP001301	RBM20, a gene for hereditary cardiomyopathy, regulates titin splicing	9	heart	1367617352	100	584821774	15804	4075	2918	997	24960161
2	ERP001694	A comparison of brain gene expression levels in domesticated and wild animals	24	brain frontal cortex	946281400	83	352031938	16820	2798	1430	343	23028369
3	ERP002602	Rat olfactory transcriptome	5	olfactory epithelium, vomeronasal organ	583971156	100	266522303	16991	5610	3873	1344	23604803
4	ERP003265	Genetic analysis of the cardiac methylome at single nucleotide resolution in a model of human cardiovascular disease	8	left ventricle	540592852	100	313650019	10399	3018	2232	681	25474312
5	ERP004227	TCF7L2 is the master regulator of insulin production and processing	8	TCF7L2 KD and control in INS1 832/13 cells	190474354	101	81736357	4592	1593	1102	345	25015099
6	ERP004249	Gata3 and Foxa2 mediate early brain development through the Sonic Hedgehog pathway	3	PC12 cells	464636623	50	196184935	9724	1250	781	257	25299227
7	ERP006608	Genomic landscape of rat strain and substrain variation	12	inbred strains	480536506	101	264298078	76566	9432	5484	3118	25943489
8	SRP002416	mRNA-seq with Agnostic Splice Site Discovery for CNS Transcriptomics Tested in Chronic Pain	24	dorsal root ganglion	327513844	50	231188812	7420	1436	673	187	20452967
9	SRP006893	Whole transcriptome profiling of the rat pineal gland	6	pineal gland	243269720	51	117588344	23843	1975	1216	371	22864914
10	SRP007359	Digital gene expression and global mapping of polyadenylation sites with PolyA-Seq	2	brain, testis	37347330	76	20831486	19845	79	62	33	22454233
11	SRP007413	Development of daily rhythmicity in the rat pineal transcriptome interrogated using RNA-Seq	8	pineal gland	309546420	101	145704579	27308	3188	2203	709	21749377
12	SRP009272	The effects on transcriptome from absence of Spt4/Supt4h by RNA-seq	2	striatal neural cells	332220152	101	151344300	8012	1686	1132	407	22341442
13	SRP013114	Whole transcriptome profiling of the rat pineal gland using mid-day and mid-night samples	2	pineal gland	109244096	101	83371711	19353	1654	1269	429	22864914
14	SRP013116	Whole transcriptome profiling of the rat pineal gland using mid-day and mid-night samples	4	pineal gland, mixed (cortex, cerebellum, midbrain, hypothalamus, hindbrain, spinal cord, retina, pituitary, heart, liver, lung, kidney, skeletal muscle, small intestine, adrenal gland)	234405228	101	104325070	23818	2816	2108	641	22864914
15	SRP013262	Novel long noncoding RNAs are regulated by angiotensin II in vascular smooth muscle cells	2	cultured primary vascular smooth muscle cells (VSMCs)	346703900	80	170147838	19621	1175	866	271	23697773
16	SRP013378	Whole transcriptome profiling of the rat pineal gland using mid-day and mid-night samples	3	mixed (cortex, cerebellum, midbrain, hypothalamus, hindbrain, spinal cord, retina, pituitary, heart, liver, lung, kidney, skeletal muscle, small intestine, adrenal gland), pool of 6 pineal glands	1053632276	101	549416551	153530	479	425	261	22864914
17	SRP016501	Evolutionary dynamics of gene and isoform regulation in mammalian tissues	25	brain, heart, muscle, testis, colon, kidney, liver, lung, spleen	3589177550	40	1737071586	144068	23659	17676	7563	23258891
18	SRP017255	Whole-transcriptome analysis identifies re-expression of fetal splice variants in cardiac hypertrophy	9	heart (left ventricle)	535454054	63	233255008	14154	1541	986	260	23688780
19	SRP017586	Paliperidone and aripiprazole differentially affect the strength of calcium-secretion coupling in female pituitary lactotrophs	1	pituitary gland	234828178	101	105711843	8095	1721	1235	406	25754735
20	SRP017598	Rattus norvegicus strain:F344/N Transcriptome or Gene expression	8	liver	396095298	76	222564266	7729	1877	1243	381	24299315
21	SRP017611	Gene expression defines natural changes in mammalian lifespan	9	liver, kidney, brain	293611018	51	145252187	11592	2869	1860	517	25677554
22	SRP018322	Characterization of the rat developmental liver transcriptome	12	liver	106422470	100	59199045	22887	5002	3069	1093	23429212
23	SRP018407	Genome-wide analysis and comparison of E15 and adult rat lateral ventricular choroid plexus epithelial cells	6	lateral ventricular choroid plexus epithelial cells	228499467	50	218608527	16458	2245	1345	499	23843944
24	SRP019984	rat IPSC mRNA-seq	7	embrionic stem cells, fibroblasts and induced plurepotency stem cells	332895573	45	315087253	78059	3736	2070	836	26418521
25	SRP021090	Whole transcriptome profiling of rat pineal glands and retinas collected throughout a 24-hour cycle	14	pineal glands, retinas	879881684	101	496363950	39327	6325	4453	1319	24351931
26	SRP021119	Whole transcriptome profiling of the rat pineal gland during development from embryonic day 21 to adult	8	pineal gland	407977064	101	184170378	30077	4103	2934	967	24647753
27	SRP022136	A Snapshot of the Hepatic Transcriptome: Ad Libitum Alcohol Intake Suppresses Expression of Cholesterol Synthesis Genes in Alcohol-Preferring (P) Rats	12	liver	156970200	101	72083096	2830	1027	667	188	25542004
28	SRP022310	Whole transcriptome analysis using RNA extracted from FFPE liver samples	8	FFPE liver	931134992	100	431537331	31735	3642	2480	588	25150839
29	SRP023266	Transcriptome Sequencing of Gene Expression in the brain of HIV transgenic transgenic rat	144	brain	7909908416	50	3613465207	31084	9560	4507	1205	23874651
30	SRP023485	rodents' brain transcriptome analysis	2	brain	46310098	115	17553699	3126	671	469	114	http://dx.doi.org/10.1590/1678-4324-2016160240
31	SRP026340	High-Resolution Profiling of Novel Transcribed Regions During Rat Spermatogenesis	8	testis	279154572	60	130078271	14928	3831	2586	1221	24740603
32	SRP028515	Hypoxia transcriptome sequencing of blind mole rat (BMR, Spalax galili) and rat (Rattus norvegicus)	6	brain	181521402	90	85653744	12932	1730	1224	368	24892994
33	SRP028544	Subcellular RNA Sequencing Reveals Broad Presence of Cytoplasmic Intron-sequence Retaining Transcripts in Mouse and Rat Neurons	5	hippocampus soma	271616688	50	97384363	21836	422	337	181	24098440
34	SRP028932	Systems biology with high-throughput sequencing revealed genetic mechanisms underlying the Metabolic Syndrome in the Lyon Hypertensive Rat	48	liver	3096777532	51	1496311690	22097	4272	2357	729	25573024
35	SRP029332	Characterization of genome-wide transcriptional changes in liver and adipose tissues of ZDF (fa/fa) rats fed R-a-lipoic acid by next-generation sequencing	16	liver, adipose	260798448	100	238065721	14060	2121	1278	462	24104204
36	SRP029760	Origins and functional evolution of Y chromosome gene repertoires across the class mammalia	12	heart, liver, kidney, frontal cortex, cerebellum, ovary, testis, fibroblast	329856012	101	284663285	40099	10796	7067	3203	24104204
37	SRP030211	Mammalian Y chromosomes retain widely expressed dosage-sensitive regulators	1	testis	213428604	100	133173960	24305	10428	8388	4350	24759411
38	SRP035209	The mechanisms of genome-wide target gene regulation by TCF7L2 in liver cells	37	hepatocytes	1482371160	50	288790127	9648	4240	2022	630	25414334
39	SRP036442	Bile acid flux is necessary for normal liver regeneration	12	liver	1233335669	99	1199511253	14523	3922	2217	899	24841254
40	SRP037986	A rat RNA-Seq transcriptomic BodyMap across 11 organs and 4 developmental stages	320	adrenal gland, brain, heart, kidney, liver, lung, muscle, spleen, thymus, testis, uterus	13232746915	50	8657378462	134591	35668	16177	5296	24510058
41	SRP039021	The concordance between RNA-seq and microarray data depends on chemical treatment and transcript abundance	116	liver	5074717186	101	2302708028	17436	6906	5026	1574	25150839
42	SRP040578	Peri-adolescent high-fructose diet effects on hypothalamic transcriptome	13	hypothalamus	400879016	101	193348578	10188	3358	2143	578	26356038
43	SRP041119	Deep sequencing reveals cell-type specific patterns of single cell transcriptome variation	16	cortical pyramidal neurons, hippocampal pyramidal neurons	1864023092	101	332725477	762171	5283	2699	1725	26056000
44	SRP041131	RNA-seq profiling of microdissected rat renal tubule segments	125	glomerulus, cortical collecting duct, whole kidney, Inner medullary collecting duct, outer medullary collecting duct, connecting tubule, distal convoluted tubule, cortical thick ascending limb, medullary thick ascending limb, thin ascending limb, descending thin limb of long-loop nephron of inner medulla	38482512201	50	18040264228	111021	11222	8136	3788	25817355
45	SRP041741	mRNA-seq analysis of superficial zone (SFZ) and deeper layers (deep AC) of articular cartilage of adult rats	4	deeper layers of articular cartilage (AC) , superficial zone (SFZ)	134195732	100	101391376	162454	1537	1004	594	25152035
46	SRP041920	Next-generation sequencing facilitates quantitative analysis of hepatic sex-differences in ZSF1 rats	12	liver	310223395	51	288790127	7908	1958	979	335	26200819
47	SRP044684	Nova1 is a master regulator of alternative splicing in pancreatic beta cells	6	pancreas	1062718264	12 to 101	523167004	11634	3875	2848	1113	25249621
48	SRP045117	Epigenomics of neural cells: REST-induced down- and up-regulation of gene expression in a two clone PC12 cell model	4	high REST PC12 cells, wild type PC12 cells	306341914	101	137172143	13134	2475	1911	630	26413508
49	SRP045237	Characteristics of Long Non-coding RNAs in the Brown Norway Rat and Alterations in the Dahl Salt-Sensitive Rat	6	renal cortex, renal outer medulla, liver, cardiac left ventricle, adrenal gland, hypothalamus	96000000	101	36316722	22851	1020	694	165	25413633
50	SRP045303	Feedback Inhibition of CREB Signaling Promotes Beta Cell Dysfunction in Insulin Resistance	8	insulinoma cells, pancreatic beta cells	350097190	75	149058378	11146	799	509	137	25704817
51	SRP045544	Fish oil alleviated high-fat diet–induced non-alcoholic fatty liver disease via regulating hepatic lipids metabolism and metaflammation: a transcriptomic study	3	liver	114371778	80	42571490	3879	527	318	119	26832365
52	SRP046247	Islet-specific microRNA changes driven by nutrient shift trigger postnatal beta-cell maturation - dispersed islet cell mRNAs after miR-17-5p transfection	8	islets	138381469	50	104486693	31347	850	408	137	26330140
53	SRP048593	Neural circular RNAs are derived from synaptic genes and regulated by development and plasticity	6	primary hippocampal neuron, hippocampal CA1	199233133	151	102702735	21888	2375	1483	436	25714049
54	SRP048960	In vivo activation of a conserved microRNA program induces mammalian heart regeneration	2	cardiomyocyte	57728035	51	56124381	32301	251	138	25	25517466
55	SRP049463	Rattus norvegicus Transcriptome or Gene expression	12	white adipose	829654806	100	354179672	38729	3447	2143	719	26223446
56	SRP049818	RNA-Seq of the rat pineal transcriptome, with in-vivo and in-vitro samples, under various treatment and surgical conditions	36	cortex, cerebellum, midbrain, hypothalamus, hindbrain, spinal cord, retina, pituitary, heart, liver, lung, kidney, skeletal muscle, small intestine, adrenal gland	3485218346	101	1511144458	69426	12950	9280	2630	26367423
57	SRP051483	Unique gene program of rat mesenteric arteries as revealed by Deep RNA Sequencing	4	mesenteric artery, aorta	379855318	101	179742109	6924	1848	1386	442	26156969
58	SRP053358	Macrophage epoxygenase determines a pro-fibrotic transcriptomesignature	6	macrophages	414638190	100	198721393	3745	1266	953	309	25840911
59	SRP053407	Evidence from mRNA-Sequencing that Acute Olanzapine Infusion is Initiating a Skeletal Muscle Fiber Type Transition In Rat Gastrocnemius	6	gastrocnemius muscle	45525680	51	39370503	1690	418	243	64	25893406
60	SRP055430	DNMT inhibition in the Neonatal Preoptic Area	12	brain preoptic area	1054675190	101	481544871	20419	5400	3698	1125	25821913
61	SRP056012	Integrated Transcriptome and Proteome Analyses Reveal Organ-Specific Proteome Deterioration in Old Rats	12	liver, brain	676034584	50	648515308	82783	4634	2412	746	27135913
62	SRP059752	The transcription factors SOX9 and SOX5/SOX6 cooperate genome-wide through super-enhancers to drive chondrogenesis	6	chondrosarcoma (RCS) cells, rib	264602520	50	255063370	49501	2107	1213	345	26150426
63	SRP060791	Changes of axonal transcriptomes in response to local Abeta	8	embryonic hippocampal neurons	91011822	35 to 151	25575470	11256	675	566	149	25171414
64	SRP063362	Cross-species transcriptomic comparison of in vitro and in vivo mammalian neural cells	6	astrocytes, neurons, oligodendrocyte precursor cells	315390164	25 to 100	290036401	14379	2925	1988	631	26640375
	Total		1289		100346795298		50490819262	2722096	265778	168599	62185	59 publications
