# Supplementary material for: Genome-wide discovery of long intergenic noncoding RNAs and their epigenetic signatures in the rat
Source: Sci Rep. 2017 Nov 1;7:14817. doi: 10.1038/s41598-017-13844-9 (PMC5665958; doi:10.1038/s41598-017-13844-9)
Supplement: Supplementary file 3 — Supplementary Table S2 [file 41598_2017_13844_MOESM3_ESM.xls]

## Sheet: JS score
Supplementary Table S2. Tissue-specificity JS scores of lincRNA and protein-coding genes.
Gene	JS score	Tissue
ENSRNOG00000000007	1	Brn
ENSRNOG00000000009	1	Tst
ENSRNOG00000000010	1	Brn
ENSRNOG00000000012	0.512335	Hrt
ENSRNOG00000000017	0.505817	Kdn
ENSRNOG00000000024	0.247146	Lvr
ENSRNOG00000000033	0.271263	Spl
ENSRNOG00000000034	0.286913	Kdn
ENSRNOG00000000035	1	Spl
ENSRNOG00000000036	0.363048	Adr
ENSRNOG00000000040	0.344077	Kdn
ENSRNOG00000000041	0.242384	Lvr
ENSRNOG00000000042	0.135223	Kdn
ENSRNOG00000000043	0.145184	Utr
ENSRNOG00000000044	0.167611	Tst
ENSRNOG00000000047	0.148954	Spl
ENSRNOG00000000048	0.130673	Spl
ENSRNOG00000000053	0.145438	Lvr
ENSRNOG00000000054	0.188044	Tst
ENSRNOG00000000060	1	Brn
ENSRNOG00000000062	0.135172	Thm
ENSRNOG00000000064	0.127566	Hrt
ENSRNOG00000000066	0.132427	Tst
ENSRNOG00000000068	0.130379	Thm
ENSRNOG00000000070	0.149533	Tst
ENSRNOG00000000073	0.138634	Lvr
ENSRNOG00000000075	0.15841	Thm
ENSRNOG00000000081	0.149809	Utr
ENSRNOG00000000082	0.145468	Hrt
ENSRNOG00000000091	0.656639	Lng
ENSRNOG00000000095	0.139253	Lvr
ENSRNOG00000000096	0.366472	Kdn
ENSRNOG00000000097	0.319533	Spl
ENSRNOG00000000098	0.12485	Spl
ENSRNOG00000000104	0.135958	Thm
ENSRNOG00000000105	0.28358	Brn
ENSRNOG00000000108	0.131993	Lng
ENSRNOG00000000111	0.174552	Tst
ENSRNOG00000000112	0.138554	Thm
ENSRNOG00000000113	0.240955	Brn
ENSRNOG00000000121	0.198129	Tst
ENSRNOG00000000122	0.141877	Lvr
ENSRNOG00000000123	0.187771	Tst
ENSRNOG00000000124	1	Tst
ENSRNOG00000000127	0.13432	Tst
ENSRNOG00000000129	0.857451	Brn
ENSRNOG00000000130	0.233618	Msc
ENSRNOG00000000133	0.127616	Brn
ENSRNOG00000000137	0.32392	Spl
ENSRNOG00000000138	1	Kdn
ENSRNOG00000000142	0.152487	Lng
ENSRNOG00000000145	0.161374	Brn
ENSRNOG00000000150	0.134224	Lng
ENSRNOG00000000151	0.147336	Lng
ENSRNOG00000000155	0.12533	Spl
ENSRNOG00000000156	0.708233	Lng
ENSRNOG00000000157	0.127921	Thm
ENSRNOG00000000158	0.162122	Lvr
ENSRNOG00000000161	0.138007	Thm
ENSRNOG00000000164	0.131856	Lvr
ENSRNOG00000000165	0.299459	Msc
ENSRNOG00000000166	0.195218	Thm
ENSRNOG00000000167	0.184519	Spl
ENSRNOG00000000168	0.200486	Kdn
ENSRNOG00000000169	0.272912	Tst
ENSRNOG00000000170	0.141877	Tst
ENSRNOG00000000172	0.184527	Tst
ENSRNOG00000000175	0.233939	Tst
ENSRNOG00000000177	0.232807	Kdn
ENSRNOG00000000184	1	Lvr
ENSRNOG00000000185	0.138647	Kdn
ENSRNOG00000000186	0.152444	Lvr
ENSRNOG00000000187	0.335944	Kdn
ENSRNOG00000000190	0.133585	Spl
ENSRNOG00000000195	0.165649	Adr
ENSRNOG00000000199	0.755834	Tst
ENSRNOG00000000201	0.159077	Lvr
ENSRNOG00000000204	0.130143	Thm
ENSRNOG00000000219	0.13155	Lng
ENSRNOG00000000221	0.141457	Lng
ENSRNOG00000000230	0.158798	Tst
ENSRNOG00000000231	0.390595	Brn
ENSRNOG00000000236	0.129279	Thm
ENSRNOG00000000237	0.14181	Brn
ENSRNOG00000000239	0.439116	Utr
ENSRNOG00000000244	0.276395	Tst
ENSRNOG00000000245	0.189344	Tst
ENSRNOG00000000246	0.153443	Tst
ENSRNOG00000000247	0.147521	Tst
ENSRNOG00000000248	0.128623	Thm
ENSRNOG00000000249	0.140949	Thm
ENSRNOG00000000250	0.161212	Tst
ENSRNOG00000000257	0.405798	Brn
ENSRNOG00000000258	0.148686	Tst
ENSRNOG00000000262	0.178717	Tst
ENSRNOG00000000264	0.183939	Kdn
ENSRNOG00000000274	0.316632	Tst
ENSRNOG00000000275	0.235465	Brn
ENSRNOG00000000277	0.190115	Brn
ENSRNOG00000000279	0.154558	Hrt
ENSRNOG00000000281	0.198661	Lvr
ENSRNOG00000000283	0.158929	Tst
ENSRNOG00000000288	0.288204	Lng
ENSRNOG00000000299	0.146894	Spl
ENSRNOG00000000302	0.12749	Spl
ENSRNOG00000000303	0.260713	Tst
ENSRNOG00000000304	0.133699	Lvr
ENSRNOG00000000306	0.177183	Thm
ENSRNOG00000000307	0.299348	Thm
ENSRNOG00000000308	0.178873	Thm
ENSRNOG00000000312	0.140879	Brn
ENSRNOG00000000314	0.129664	Lvr
ENSRNOG00000000316	0.455854	Brn
ENSRNOG00000000321	0.170631	Utr
ENSRNOG00000000322	0.127202	Kdn
ENSRNOG00000000323	0.376657	Utr
ENSRNOG00000000327	0.155328	Brn
ENSRNOG00000000335	1	Spl
ENSRNOG00000000340	0.12611	Tst
ENSRNOG00000000341	0.185623	Kdn
ENSRNOG00000000368	0.387499	Brn
ENSRNOG00000000373	0.300306	Tst
ENSRNOG00000000376	0.126839	Adr
ENSRNOG00000000378	0.124774	Utr
ENSRNOG00000000383	0.491509	Msc
ENSRNOG00000000386	0.335683	Kdn
ENSRNOG00000000387	0.139656	Thm
ENSRNOG00000000390	0.188903	Brn
ENSRNOG00000000392	0.128162	Kdn
ENSRNOG00000000394	0.147218	Spl
ENSRNOG00000000395	0.154765	Brn
ENSRNOG00000000396	0.133078	Tst
ENSRNOG00000000397	0.13883	Tst
ENSRNOG00000000398	0.144879	Spl
ENSRNOG00000000405	1	Msc
ENSRNOG00000000406	0.335351	Hrt
ENSRNOG00000000407	0.227207	Lng
ENSRNOG00000000408	0.133262	Brn
ENSRNOG00000000411	0.13448	Kdn
ENSRNOG00000000412	1	Brn
ENSRNOG00000000413	0.272959	Hrt
ENSRNOG00000000414	0.163452	Tst
ENSRNOG00000000415	0.132503	Thm
ENSRNOG00000000417	0.131239	Utr
ENSRNOG00000000419	0.344059	Lvr
ENSRNOG00000000420	0.1479	Tst
ENSRNOG00000000421	0.15688	Tst
ENSRNOG00000000422	0.221208	Adr
ENSRNOG00000000428	0.278995	Adr
ENSRNOG00000000431	0.149028	Spl
ENSRNOG00000000432	0.203689	Tst
ENSRNOG00000000433	0.53533	Thm
ENSRNOG00000000435	0.134469	Thm
ENSRNOG00000000436	0.205686	Kdn
ENSRNOG00000000437	0.161605	Tst
ENSRNOG00000000438	0.146066	Kdn
ENSRNOG00000000439	0.248114	Lng
ENSRNOG00000000440	0.133046	Lng
ENSRNOG00000000441	0.373123	Thm
ENSRNOG00000000442	0.34531	Lng
ENSRNOG00000000443	0.157587	Lvr
ENSRNOG00000000451	0.152833	Spl
ENSRNOG00000000454	0.336488	Spl
ENSRNOG00000000455	0.25642	Thm
ENSRNOG00000000456	0.145726	Thm
ENSRNOG00000000457	0.150787	Thm
ENSRNOG00000000459	0.151407	Thm
ENSRNOG00000000461	0.136962	Tst
ENSRNOG00000000463	0.44723	Msc
ENSRNOG00000000464	0.124933	Thm
ENSRNOG00000000465	0.126891	Adr
ENSRNOG00000000466	0.134987	Adr
ENSRNOG00000000467	0.149383	Adr
ENSRNOG00000000470	0.127759	Lng
ENSRNOG00000000471	0.488519	Thm
ENSRNOG00000000473	0.124883	Thm
ENSRNOG00000000474	0.156015	Lng
ENSRNOG00000000476	0.165384	Tst
ENSRNOG00000000477	0.149274	Spl
ENSRNOG00000000478	0.214294	Lvr
ENSRNOG00000000479	0.312297	Thm
ENSRNOG00000000480	0.157598	Tst
ENSRNOG00000000481	0.126096	Kdn
ENSRNOG00000000483	0.54334	Brn
ENSRNOG00000000485	0.181779	Thm
ENSRNOG00000000486	1	Tst
ENSRNOG00000000487	1	Brn
ENSRNOG00000000488	0.15493	Thm
ENSRNOG00000000490	0.127728	Spl
ENSRNOG00000000493	0.142712	Tst
ENSRNOG00000000495	0.178462	Adr
ENSRNOG00000000498	0.166199	Lng
ENSRNOG00000000499	1	Tst
ENSRNOG00000000500	0.337032	Adr
ENSRNOG00000000501	0.205902	Tst
ENSRNOG00000000502	0.505159	Thm
ENSRNOG00000000503	0.211395	Hrt
ENSRNOG00000000504	0.156158	Tst
ENSRNOG00000000505	0.125948	Spl
ENSRNOG00000000506	0.340431	Utr
ENSRNOG00000000508	1	Tst
ENSRNOG00000000510	0.465907	Spl
ENSRNOG00000000511	0.150744	Tst
ENSRNOG00000000512	0.580156	Tst
ENSRNOG00000000513	0.125109	Adr
ENSRNOG00000000515	0.293258	Adr
ENSRNOG00000000516	0.394854	Tst
ENSRNOG00000000517	0.137687	Spl
ENSRNOG00000000519	0.141797	Thm
ENSRNOG00000000520	0.131041	Thm
ENSRNOG00000000521	0.195002	Msc
ENSRNOG00000000522	1	Brn
ENSRNOG00000000523	0.148868	Thm
ENSRNOG00000000524	0.135732	Lvr
ENSRNOG00000000525	0.214943	Utr
ENSRNOG00000000527	0.130493	Brn
ENSRNOG00000000528	0.397302	Spl
ENSRNOG00000000529	0.168853	Spl
ENSRNOG00000000531	0.145011	Thm
ENSRNOG00000000532	0.128135	Thm
ENSRNOG00000000540	0.160064	Tst
ENSRNOG00000000541	0.130018	Msc
ENSRNOG00000000542	1	Tst
ENSRNOG00000000543	0.245159	Utr
ENSRNOG00000000546	0.145923	Lvr
ENSRNOG00000000547	0.282992	Brn
ENSRNOG00000000549	0.134332	Brn
ENSRNOG00000000551	0.175592	Lvr
ENSRNOG00000000552	0.652976	Lng
ENSRNOG00000000557	0.125974	Lvr
ENSRNOG00000000560	0.356448	Msc
ENSRNOG00000000561	0.186541	Lvr
ENSRNOG00000000562	0.259337	Spl
ENSRNOG00000000563	0.363713	Spl
ENSRNOG00000000564	0.480422	Thm
ENSRNOG00000000565	0.140459	Thm
ENSRNOG00000000566	0.268502	Lvr
ENSRNOG00000000567	0.245928	Lng
ENSRNOG00000000568	0.291562	Kdn
ENSRNOG00000000569	0.162677	Spl
ENSRNOG00000000571	0.125832	Spl
ENSRNOG00000000572	0.446806	Adr
ENSRNOG00000000574	0.145168	Hrt
ENSRNOG00000000576	0.13692	Tst
ENSRNOG00000000579	0.131903	Spl
ENSRNOG00000000581	0.139483	Adr
ENSRNOG00000000582	0.330376	Kdn
ENSRNOG00000000583	0.146554	Thm
ENSRNOG00000000585	0.12895	Tst
ENSRNOG00000000586	0.133109	Utr
ENSRNOG00000000587	0.142396	Tst
ENSRNOG00000000588	0.18753	Thm
ENSRNOG00000000589	0.491963	Kdn
ENSRNOG00000000590	0.205304	Kdn
ENSRNOG00000000593	0.144301	Utr
ENSRNOG00000000595	0.215432	Utr
ENSRNOG00000000596	0.141261	Spl
ENSRNOG00000000597	1	Thm
ENSRNOG00000000598	0.566816	Thm
ENSRNOG00000000599	0.160459	Utr
ENSRNOG00000000604	0.126881	Tst
ENSRNOG00000000605	0.571508	Hrt
ENSRNOG00000000606	1	Brn
ENSRNOG00000000607	1	Tst
ENSRNOG00000000609	0.218183	Kdn
ENSRNOG00000000610	0.133768	Kdn
ENSRNOG00000000611	0.243519	Msc
ENSRNOG00000000613	0.131334	Msc
ENSRNOG00000000614	0.221951	Kdn
ENSRNOG00000000618	0.473083	Brn
ENSRNOG00000000620	1	Tst
ENSRNOG00000000622	0.123513	Kdn
ENSRNOG00000000630	0.459646	Lng
ENSRNOG00000000632	0.182263	Thm
ENSRNOG00000000633	0.167981	Kdn
ENSRNOG00000000634	0.235163	Tst
ENSRNOG00000000636	0.470947	Lng
ENSRNOG00000000638	0.374997	Brn
ENSRNOG00000000641	0.153933	Lvr
ENSRNOG00000000645	0.138233	Utr
ENSRNOG00000000648	0.128911	Utr
ENSRNOG00000000653	0.71698	Lvr
ENSRNOG00000000655	0.183592	Spl
ENSRNOG00000000657	0.131586	Msc
ENSRNOG00000000658	0.190019	Hrt
ENSRNOG00000000661	0.185821	Tst
ENSRNOG00000000662	0.226323	Tst
ENSRNOG00000000663	0.150494	Tst
ENSRNOG00000000664	0.135907	Adr
ENSRNOG00000000665	0.126105	Lvr
ENSRNOG00000000692	0.202114	Lvr
ENSRNOG00000000693	0.649033	Brn
ENSRNOG00000000695	0.255417	Lng
ENSRNOG00000000697	0.148361	Lng
ENSRNOG00000000699	0.252533	Spl
ENSRNOG00000000700	0.245453	Adr
ENSRNOG00000000701	0.13352	Adr
ENSRNOG00000000702	0.157646	Thm
ENSRNOG00000000704	0.383198	Lng
ENSRNOG00000000708	0.933801	Brn
ENSRNOG00000000716	1	Brn
ENSRNOG00000000718	0.136811	Thm
ENSRNOG00000000720	0.160992	Tst
ENSRNOG00000000723	0.142718	Spl
ENSRNOG00000000728	0.159041	Spl
ENSRNOG00000000729	0.175628	Kdn
ENSRNOG00000000763	0.153652	Thm
ENSRNOG00000000768	0.176711	Thm
ENSRNOG00000000774	0.171112	Brn
ENSRNOG00000000775	0.475135	Brn
ENSRNOG00000000777	0.139179	Spl
ENSRNOG00000000778	0.147036	Tst
ENSRNOG00000000779	0.13402	Thm
ENSRNOG00000000780	0.136297	Tst
ENSRNOG00000000781	0.342162	Lng
ENSRNOG00000000782	1	Spl
ENSRNOG00000000785	0.137706	Thm
ENSRNOG00000000786	0.144443	Lvr
ENSRNOG00000000787	0.154678	Lng
ENSRNOG00000000795	0.20143	Thm
ENSRNOG00000000796	0.123668	Tst
ENSRNOG00000000798	0.138836	Brn
ENSRNOG00000000799	0.128135	Thm
ENSRNOG00000000800	0.139954	Lvr
ENSRNOG00000000801	0.317562	Tst
ENSRNOG00000000802	0.271774	Tst
ENSRNOG00000000804	0.125443	Msc
ENSRNOG00000000805	0.161082	Adr
ENSRNOG00000000808	0.149198	Tst
ENSRNOG00000000809	0.142529	Tst
ENSRNOG00000000811	0.297863	Tst
ENSRNOG00000000812	0.147673	Hrt
ENSRNOG00000000814	0.46727	Lvr
ENSRNOG00000000815	0.136384	Spl
ENSRNOG00000000816	0.1566	Spl
ENSRNOG00000000818	0.257249	Tst
ENSRNOG00000000823	0.138524	Tst
ENSRNOG00000000824	0.17137	Spl
ENSRNOG00000000825	0.389941	Msc
ENSRNOG00000000826	0.128154	Adr
ENSRNOG00000000827	0.156918	Utr
ENSRNOG00000000831	0.183286	Thm
ENSRNOG00000000833	0.139196	Utr
ENSRNOG00000000836	0.323436	Spl
ENSRNOG00000000839	0.183268	Brn
ENSRNOG00000000840	0.428027	Brn
ENSRNOG00000000841	0.127617	Thm
ENSRNOG00000000842	0.156593	Utr
ENSRNOG00000000843	0.618943	Tst
ENSRNOG00000000847	0.137418	Tst
ENSRNOG00000000848	0.146376	Tst
ENSRNOG00000000850	0.26531	Lvr
ENSRNOG00000000851	0.144841	Tst
ENSRNOG00000000852	0.141587	Adr
ENSRNOG00000000853	0.144292	Spl
ENSRNOG00000000854	0.458939	Spl
ENSRNOG00000000855	0.287225	Spl
ENSRNOG00000000857	1	Tst
ENSRNOG00000000858	0.363909	Hrt
ENSRNOG00000000860	0.460507	Hrt
ENSRNOG00000000866	0.136287	Thm
ENSRNOG00000000867	0.14975	Tst
ENSRNOG00000000869	0.152032	Thm
ENSRNOG00000000871	1	Thm
ENSRNOG00000000873	1	Tst
ENSRNOG00000000875	0.161113	Msc
ENSRNOG00000000878	0.411267	Kdn
ENSRNOG00000000879	0.172145	Brn
ENSRNOG00000000881	0.134611	Lvr
ENSRNOG00000000886	0.365402	Adr
ENSRNOG00000000888	0.128868	Kdn
ENSRNOG00000000889	0.341007	Tst
ENSRNOG00000000891	0.144636	Adr
ENSRNOG00000000893	0.136384	Tst
ENSRNOG00000000894	0.166297	Hrt
ENSRNOG00000000895	0.154957	Msc
ENSRNOG00000000897	1	Utr
ENSRNOG00000000900	0.165372	Tst
ENSRNOG00000000901	0.141758	Tst
ENSRNOG00000000902	0.143296	Brn
ENSRNOG00000000903	0.172405	Lvr
ENSRNOG00000000904	1	Tst
ENSRNOG00000000905	1	Tst
ENSRNOG00000000906	0.197583	Adr
ENSRNOG00000000907	0.217547	Lng
ENSRNOG00000000909	0.136175	Tst
ENSRNOG00000000913	0.159481	Spl
ENSRNOG00000000916	0.51444	Tst
ENSRNOG00000000917	0.186024	Tst
ENSRNOG00000000918	0.134006	Lvr
ENSRNOG00000000920	0.407284	Msc
ENSRNOG00000000921	0.128606	Brn
ENSRNOG00000000922	0.21123	Msc
ENSRNOG00000000923	0.12743	Spl
ENSRNOG00000000924	0.270419	Adr
ENSRNOG00000000925	0.177232	Kdn
ENSRNOG00000000926	0.127781	Thm
ENSRNOG00000000931	0.14107	Thm
ENSRNOG00000000934	1	Tst
ENSRNOG00000000936	0.145255	Lvr
ENSRNOG00000000937	0.294571	Lvr
ENSRNOG00000000938	0.130895	Tst
ENSRNOG00000000940	0.174916	Lng
ENSRNOG00000000942	0.142697	Thm
ENSRNOG00000000954	0.13631	Tst
ENSRNOG00000000955	0.233278	Spl
ENSRNOG00000000956	0.185822	Spl
ENSRNOG00000000957	0.124582	Spl
ENSRNOG00000000961	0.396373	Tst
ENSRNOG00000000962	0.153008	Spl
ENSRNOG00000000963	0.412122	Utr
ENSRNOG00000000967	0.198429	Thm
ENSRNOG00000000968	0.126428	Tst
ENSRNOG00000000969	0.586048	Lvr
ENSRNOG00000000973	1	Tst
ENSRNOG00000000974	0.343151	Msc
ENSRNOG00000000975	0.159883	Kdn
ENSRNOG00000000977	0.179993	Kdn
ENSRNOG00000000979	0.157385	Kdn
ENSRNOG00000000981	0.165404	Adr
ENSRNOG00000000983	0.150461	Thm
ENSRNOG00000000985	0.133724	Kdn
ENSRNOG00000000986	0.422818	Kdn
ENSRNOG00000000987	0.141953	Kdn
ENSRNOG00000000988	0.133937	Thm
ENSRNOG00000000989	0.131562	Tst
ENSRNOG00000000990	0.132422	Tst
ENSRNOG00000000991	0.137546	Spl
ENSRNOG00000000993	0.29724	Brn
ENSRNOG00000000994	0.172269	Spl
ENSRNOG00000000996	0.124905	Brn
ENSRNOG00000000999	0.146845	Tst
ENSRNOG00000001001	0.253305	Thm
ENSRNOG00000001003	0.127392	Kdn
ENSRNOG00000001004	0.209283	Adr
ENSRNOG00000001005	0.604201	Spl
ENSRNOG00000001006	0.366823	Tst
ENSRNOG00000001007	0.197966	Adr
ENSRNOG00000001009	0.140536	Kdn
ENSRNOG00000001010	0.168693	Brn
ENSRNOG00000001011	0.63369	Lng
ENSRNOG00000001030	0.127917	Tst
ENSRNOG00000001032	0.127801	Spl
ENSRNOG00000001033	0.14239	Tst
ENSRNOG00000001034	0.151498	Tst
ENSRNOG00000001035	0.143404	Thm
ENSRNOG00000001036	0.529119	Tst
ENSRNOG00000001037	0.134949	Tst
ENSRNOG00000001039	0.132813	Tst
ENSRNOG00000001040	0.15072	Tst
ENSRNOG00000001043	0.161903	Spl
ENSRNOG00000001044	0.141792	Msc
ENSRNOG00000001047	0.133042	Thm
ENSRNOG00000001048	0.480617	Tst
ENSRNOG00000001049	0.124437	Spl
ENSRNOG00000001050	0.134473	Spl
ENSRNOG00000001052	0.147823	Adr
ENSRNOG00000001053	0.125557	Lvr
ENSRNOG00000001055	0.183046	Hrt
ENSRNOG00000001056	0.180758	Tst
ENSRNOG00000001057	0.497047	Brn
ENSRNOG00000001058	0.130215	Tst
ENSRNOG00000001059	0.267674	Tst
ENSRNOG00000001060	0.134452	Tst
ENSRNOG00000001061	0.147658	Spl
ENSRNOG00000001062	0.13647	Spl
ENSRNOG00000001064	0.134183	Tst
ENSRNOG00000001065	0.150595	Lng
ENSRNOG00000001066	0.447082	Lvr
ENSRNOG00000001068	0.125969	Spl
ENSRNOG00000001069	0.128592	Thm
ENSRNOG00000001070	0.126071	Thm
ENSRNOG00000001071	0.132082	Tst
ENSRNOG00000001072	0.156552	Lng
ENSRNOG00000001073	0.143283	Brn
ENSRNOG00000001074	0.190632	Tst
ENSRNOG00000001079	0.184406	Spl
ENSRNOG00000001080	0.130419	Brn
ENSRNOG00000001081	0.255886	Tst
ENSRNOG00000001082	0.467457	Brn
ENSRNOG00000001083	0.129956	Tst
ENSRNOG00000001086	0.16498	Thm
ENSRNOG00000001088	0.167924	Thm
ENSRNOG00000001090	0.193575	Lng
ENSRNOG00000001091	0.154439	Spl
ENSRNOG00000001092	0.495797	Kdn
ENSRNOG00000001094	0.420045	Utr
ENSRNOG00000001098	0.134344	Tst
ENSRNOG00000001099	0.1891	Thm
ENSRNOG00000001101	0.140626	Tst
ENSRNOG00000001104	0.20403	Spl
ENSRNOG00000001106	0.132004	Tst
ENSRNOG00000001107	0.197799	Spl
ENSRNOG00000001108	0.135071	Tst
ENSRNOG00000001111	0.273717	Tst
ENSRNOG00000001113	0.327917	Adr
ENSRNOG00000001114	0.133461	Tst
ENSRNOG00000001120	0.137274	Utr
ENSRNOG00000001123	0.174926	Tst
ENSRNOG00000001124	1	Brn
ENSRNOG00000001126	0.137792	Hrt
ENSRNOG00000001128	0.205244	Hrt
ENSRNOG00000001129	0.144978	Tst
ENSRNOG00000001130	0.362931	Adr
ENSRNOG00000001134	0.144687	Thm
ENSRNOG00000001135	0.132864	Brn
ENSRNOG00000001136	0.138121	Tst
ENSRNOG00000001138	0.213595	Spl
ENSRNOG00000001139	0.132403	Tst
ENSRNOG00000001141	1	Brn
ENSRNOG00000001142	0.140982	Kdn
ENSRNOG00000001143	0.260284	Adr
ENSRNOG00000001148	0.125742	Spl
ENSRNOG00000001149	0.141531	Lng
ENSRNOG00000001151	0.481062	Tst
ENSRNOG00000001152	1	Lng
ENSRNOG00000001153	0.290236	Spl
ENSRNOG00000001156	0.400822	Tst
ENSRNOG00000001158	0.159181	Lng
ENSRNOG00000001159	0.406459	Kdn
ENSRNOG00000001160	0.130393	Kdn
ENSRNOG00000001161	0.125133	Msc
ENSRNOG00000001162	0.488158	Spl
ENSRNOG00000001163	0.142283	Utr
ENSRNOG00000001167	0.525891	Thm
ENSRNOG00000001169	0.247056	Lng
ENSRNOG00000001170	0.125925	Kdn
ENSRNOG00000001171	0.134678	Adr
ENSRNOG00000001172	0.14302	Spl
ENSRNOG00000001173	0.562298	Brn
ENSRNOG00000001174	0.290233	Lng
ENSRNOG00000001177	0.146052	Hrt
ENSRNOG00000001178	0.136957	Adr
ENSRNOG00000001181	0.247393	Thm
ENSRNOG00000001182	0.134181	Hrt
ENSRNOG00000001183	0.499733	Kdn
ENSRNOG00000001184	0.155513	Tst
ENSRNOG00000001185	0.146309	Brn
ENSRNOG00000001187	0.366979	Adr
ENSRNOG00000001189	0.146242	Spl
ENSRNOG00000001190	0.140581	Thm
ENSRNOG00000001191	0.213067	Tst
ENSRNOG00000001192	0.159266	Thm
ENSRNOG00000001193	1	Tst
ENSRNOG00000001194	0.186947	Thm
ENSRNOG00000001195	1	Kdn
ENSRNOG00000001198	1	Adr
ENSRNOG00000001199	0.144459	Thm
ENSRNOG00000001201	0.129379	Thm
ENSRNOG00000001203	0.147352	Tst
ENSRNOG00000001204	0.13762	Tst
ENSRNOG00000001205	0.137836	Brn
ENSRNOG00000001210	0.148374	Thm
ENSRNOG00000001211	0.134076	Hrt
ENSRNOG00000001214	0.13455	Adr
ENSRNOG00000001215	0.1663	Tst
ENSRNOG00000001216	0.345597	Spl
ENSRNOG00000001222	0.144741	Tst
ENSRNOG00000001223	0.131683	Kdn
ENSRNOG00000001224	0.185874	Spl
ENSRNOG00000001225	0.141238	Thm
ENSRNOG00000001227	0.209671	Brn
ENSRNOG00000001228	0.141922	Utr
ENSRNOG00000001229	0.161477	Lvr
ENSRNOG00000001232	0.296872	Kdn
ENSRNOG00000001235	0.131388	Kdn
ENSRNOG00000001236	0.168867	Spl
ENSRNOG00000001237	0.152403	Tst
ENSRNOG00000001238	0.127968	Tst
ENSRNOG00000001239	0.137653	Lvr
ENSRNOG00000001241	0.364266	Tst
ENSRNOG00000001242	0.184486	Kdn
ENSRNOG00000001243	0.148873	Tst
ENSRNOG00000001245	0.302444	Tst
ENSRNOG00000001247	0.137491	Msc
ENSRNOG00000001249	0.150475	Utr
ENSRNOG00000001250	0.227998	Spl
ENSRNOG00000001251	0.252593	Thm
ENSRNOG00000001252	0.361075	Spl
ENSRNOG00000001253	0.13539	Tst
ENSRNOG00000001254	0.162365	Utr
ENSRNOG00000001255	0.187997	Msc
ENSRNOG00000001256	0.135908	Adr
ENSRNOG00000001258	0.166113	Kdn
ENSRNOG00000001259	0.31748	Lvr
ENSRNOG00000001260	0.315663	Thm
ENSRNOG00000001261	0.541034	Lvr
ENSRNOG00000001262	1	Tst
ENSRNOG00000001265	0.151035	Thm
ENSRNOG00000001269	0.133036	Tst
ENSRNOG00000001270	0.223187	Spl
ENSRNOG00000001271	0.151786	Spl
ENSRNOG00000001272	0.135908	Thm
ENSRNOG00000001273	0.130298	Tst
ENSRNOG00000001274	0.130466	Kdn
ENSRNOG00000001275	0.461305	Tst
ENSRNOG00000001276	0.169514	Tst
ENSRNOG00000001277	0.145239	Lng
ENSRNOG00000001278	0.139636	Thm
ENSRNOG00000001283	0.139167	Adr
ENSRNOG00000001285	0.145507	Hrt
ENSRNOG00000001288	0.162306	Hrt
ENSRNOG00000001289	0.149929	Tst
ENSRNOG00000001293	0.154338	Adr
ENSRNOG00000001294	0.189807	Tst
ENSRNOG00000001295	0.216711	Brn
ENSRNOG00000001296	0.25939	Lvr
ENSRNOG00000001297	0.159409	Brn
ENSRNOG00000001299	0.145025	Tst
ENSRNOG00000001300	0.139556	Spl
ENSRNOG00000001302	0.214455	Brn
ENSRNOG00000001303	0.147186	Lng
ENSRNOG00000001304	0.170548	Adr
ENSRNOG00000001309	0.256307	Brn
ENSRNOG00000001311	0.545013	Brn
ENSRNOG00000001312	0.172099	Lng
ENSRNOG00000001313	1	Brn
ENSRNOG00000001314	0.189043	Kdn
ENSRNOG00000001315	0.670592	Tst
ENSRNOG00000001316	0.123441	Thm
ENSRNOG00000001317	0.127373	Utr
ENSRNOG00000001323	0.150704	Brn
ENSRNOG00000001325	0.216714	Tst
ENSRNOG00000001329	0.498237	Brn
ENSRNOG00000001331	0.193256	Tst
ENSRNOG00000001333	0.404504	Lvr
ENSRNOG00000001335	0.142049	Kdn
ENSRNOG00000001336	0.151711	Msc
ENSRNOG00000001337	1	Spl
ENSRNOG00000001338	0.296021	Lvr
ENSRNOG00000001339	0.136318	Lvr
ENSRNOG00000001341	0.13757	Utr
ENSRNOG00000001342	0.461914	Tst
ENSRNOG00000001344	0.134848	Lvr
ENSRNOG00000001345	0.128833	Msc
ENSRNOG00000001346	0.142204	Tst
ENSRNOG00000001348	0.126821	Kdn
ENSRNOG00000001349	0.154837	Thm
ENSRNOG00000001350	0.135244	Tst
ENSRNOG00000001351	0.140151	Tst
ENSRNOG00000001352	0.150911	Brn
ENSRNOG00000001353	0.142095	Utr
ENSRNOG00000001355	0.135989	Tst
ENSRNOG00000001357	0.169172	Lng
ENSRNOG00000001360	1	Tst
ENSRNOG00000001367	1	Tst
ENSRNOG00000001368	0.731986	Brn
ENSRNOG00000001369	0.196997	Utr
ENSRNOG00000001374	0.406727	Brn
ENSRNOG00000001375	1	Utr
ENSRNOG00000001376	0.157144	Lng
ENSRNOG00000001377	0.150713	Spl
ENSRNOG00000001378	0.519681	Tst
ENSRNOG00000001379	1	Lvr
ENSRNOG00000001383	0.18922	Spl
ENSRNOG00000001385	0.13732	Tst
ENSRNOG00000001387	0.169438	Tst
ENSRNOG00000001388	0.572786	Lvr
ENSRNOG00000001389	0.374623	Tst
ENSRNOG00000001391	0.453006	Tst
ENSRNOG00000001396	0.154187	Lvr
ENSRNOG00000001397	0.23564	Adr
ENSRNOG00000001399	0.45313	Lng
ENSRNOG00000001402	0.223582	Thm
ENSRNOG00000001404	0.1511	Lvr
ENSRNOG00000001407	0.509425	Lvr
ENSRNOG00000001408	1	Brn
ENSRNOG00000001409	0.128315	Spl
ENSRNOG00000001410	0.135492	Utr
ENSRNOG00000001414	0.269283	Hrt
ENSRNOG00000001415	0.140186	Brn
ENSRNOG00000001416	1	Brn
ENSRNOG00000001417	0.141493	Lng
ENSRNOG00000001418	0.178943	Tst
ENSRNOG00000001419	0.279354	Lng
ENSRNOG00000001420	0.125323	Spl
ENSRNOG00000001422	0.567477	Kdn
ENSRNOG00000001424	0.142565	Thm
ENSRNOG00000001425	0.419111	Spl
ENSRNOG00000001426	0.151288	Thm
ENSRNOG00000001427	0.349467	Thm
ENSRNOG00000001428	0.466078	Thm
ENSRNOG00000001429	0.186376	Thm
ENSRNOG00000001430	0.127148	Tst
ENSRNOG00000001431	0.241378	Msc
ENSRNOG00000001432	0.231054	Spl
ENSRNOG00000001435	0.505444	Msc
ENSRNOG00000001436	0.138275	Brn
ENSRNOG00000001439	1	Brn
ENSRNOG00000001440	0.135193	Hrt
ENSRNOG00000001441	0.153285	Tst
ENSRNOG00000001442	0.141746	Adr
ENSRNOG00000001443	0.187549	Brn
ENSRNOG00000001444	1	Tst
ENSRNOG00000001448	0.159507	Lng
ENSRNOG00000001449	0.290285	Tst
ENSRNOG00000001450	0.151247	Tst
ENSRNOG00000001451	1	Tst
ENSRNOG00000001452	1	Msc
ENSRNOG00000001453	0.13277	Thm
ENSRNOG00000001454	0.124201	Thm
ENSRNOG00000001455	0.157309	Hrt
ENSRNOG00000001456	0.138513	Tst
ENSRNOG00000001457	0.169021	Thm
ENSRNOG00000001465	0.136399	Brn
ENSRNOG00000001469	0.159079	Lng
ENSRNOG00000001470	0.280101	Brn
ENSRNOG00000001474	1	Tst
ENSRNOG00000001476	0.451187	Kdn
ENSRNOG00000001478	0.241284	Thm
ENSRNOG00000001479	0.127017	Adr
ENSRNOG00000001480	0.173831	Hrt
ENSRNOG00000001483	0.140599	Tst
ENSRNOG00000001484	0.279231	Brn
ENSRNOG00000001488	0.122534	Lvr
ENSRNOG00000001489	0.171753	Tst
ENSRNOG00000001490	0.133629	Tst
ENSRNOG00000001492	0.53408	Brn
ENSRNOG00000001493	0.140072	Tst
ENSRNOG00000001494	0.130904	Brn
ENSRNOG00000001499	0.476919	Adr
ENSRNOG00000001500	0.148392	Thm
ENSRNOG00000001501	0.16123	Thm
ENSRNOG00000001506	0.518045	Brn
ENSRNOG00000001514	0.334448	Thm
ENSRNOG00000001515	0.153412	Msc
ENSRNOG00000001516	0.22641	Brn
ENSRNOG00000001517	0.151519	Hrt
ENSRNOG00000001518	0.139839	Kdn
ENSRNOG00000001520	1	Brn
ENSRNOG00000001524	0.136613	Thm
ENSRNOG00000001525	0.244878	Adr
ENSRNOG00000001527	0.475185	Spl
ENSRNOG00000001528	0.681704	Brn
ENSRNOG00000001531	0.166095	Lvr
ENSRNOG00000001544	0.205329	Lng
ENSRNOG00000001547	0.134716	Thm
ENSRNOG00000001548	0.130585	Tst
ENSRNOG00000001551	0.134314	Hrt
ENSRNOG00000001554	0.170578	Tst
ENSRNOG00000001555	0.168955	Tst
ENSRNOG00000001557	0.17599	Lvr
ENSRNOG00000001559	0.138429	Tst
ENSRNOG00000001571	0.450191	Kdn
ENSRNOG00000001573	0.133436	Spl
ENSRNOG00000001575	0.51052	Brn
ENSRNOG00000001578	0.342915	Utr
ENSRNOG00000001580	0.434588	Utr
ENSRNOG00000001581	0.50095	Utr
ENSRNOG00000001582	0.157338	Thm
ENSRNOG00000001584	0.341401	Msc
ENSRNOG00000001585	0.13694	Thm
ENSRNOG00000001592	0.127569	Tst
ENSRNOG00000001593	0.15057	Msc
ENSRNOG00000001596	0.131328	Hrt
ENSRNOG00000001597	0.13408	Brn
ENSRNOG00000001598	0.142164	Tst
ENSRNOG00000001599	0.216605	Lvr
ENSRNOG00000001602	0.12664	Thm
ENSRNOG00000001603	0.159644	Kdn
ENSRNOG00000001607	0.198857	Utr
ENSRNOG00000001608	0.282641	Spl
ENSRNOG00000001609	0.25116	Thm
ENSRNOG00000001611	0.124431	Spl
ENSRNOG00000001613	0.134575	Brn
ENSRNOG00000001616	0.146667	Thm
ENSRNOG00000001618	0.338831	Kdn
ENSRNOG00000001620	0.282819	Thm
ENSRNOG00000001621	0.145041	Lvr
ENSRNOG00000001623	0.144527	Adr
ENSRNOG00000001627	0.184667	Adr
ENSRNOG00000001628	0.37275	Brn
ENSRNOG00000001629	0.151546	Brn
ENSRNOG00000001632	0.129631	Tst
ENSRNOG00000001633	0.125991	Tst
ENSRNOG00000001640	0.128847	Brn
ENSRNOG00000001642	0.128024	Lng
ENSRNOG00000001643	0.133447	Lvr
ENSRNOG00000001644	1	Tst
ENSRNOG00000001645	0.172342	Utr
ENSRNOG00000001647	0.135033	Lng
ENSRNOG00000001652	0.246612	Lng
ENSRNOG00000001653	0.153317	Lvr
ENSRNOG00000001654	0.166996	Spl
ENSRNOG00000001656	0.450933	Kdn
ENSRNOG00000001657	0.132903	Brn
ENSRNOG00000001658	1	Brn
ENSRNOG00000001662	0.12822	Thm
ENSRNOG00000001680	0.162835	Thm
ENSRNOG00000001681	0.127748	Spl
ENSRNOG00000001682	0.140301	Brn
ENSRNOG00000001684	1	Lng
ENSRNOG00000001686	0.131728	Tst
ENSRNOG00000001687	0.167131	Tst
ENSRNOG00000001689	0.193998	Tst
ENSRNOG00000001691	1	Lvr
ENSRNOG00000001692	0.39331	Thm
ENSRNOG00000001699	0.156833	Tst
ENSRNOG00000001700	0.308025	Thm
ENSRNOG00000001701	0.19354	Utr
ENSRNOG00000001704	0.36887	Thm
ENSRNOG00000001706	0.206856	Brn
ENSRNOG00000001707	1	Brn
ENSRNOG00000001708	0.214874	Utr
ENSRNOG00000001709	0.130843	Brn
ENSRNOG00000001710	0.134013	Tst
ENSRNOG00000001711	0.360614	Tst
ENSRNOG00000001712	0.142822	Tst
ENSRNOG00000001713	0.154588	Lvr
ENSRNOG00000001714	0.771951	Lng
ENSRNOG00000001715	0.618037	Brn
ENSRNOG00000001717	0.126774	Hrt
ENSRNOG00000001719	0.12657	Tst
ENSRNOG00000001720	0.150799	Lng
ENSRNOG00000001724	0.132076	Lng
ENSRNOG00000001726	0.285364	Brn
ENSRNOG00000001727	0.132264	Thm
ENSRNOG00000001728	0.158319	Spl
ENSRNOG00000001729	0.146709	Adr
ENSRNOG00000001730	0.132708	Utr
ENSRNOG00000001733	0.127433	Tst
ENSRNOG00000001736	0.205848	Lvr
ENSRNOG00000001738	0.12409	Msc
ENSRNOG00000001739	1	Utr
ENSRNOG00000001742	0.417579	Tst
ENSRNOG00000001746	0.12789	Lng
ENSRNOG00000001747	0.13915	Spl
ENSRNOG00000001748	0.136453	Thm
ENSRNOG00000001750	0.408499	Utr
ENSRNOG00000001752	0.21509	Spl
ENSRNOG00000001754	0.291608	Tst
ENSRNOG00000001756	0.133274	Adr
ENSRNOG00000001758	0.194555	Tst
ENSRNOG00000001762	0.133866	Hrt
ENSRNOG00000001764	0.141475	Tst
ENSRNOG00000001765	0.528777	Kdn
ENSRNOG00000001766	0.139114	Spl
ENSRNOG00000001767	0.159279	Utr
ENSRNOG00000001769	0.180616	Brn
ENSRNOG00000001770	0.23796	Lvr
ENSRNOG00000001773	0.138573	Tst
ENSRNOG00000001774	0.132501	Lng
ENSRNOG00000001776	0.460248	Kdn
ENSRNOG00000001777	1	Utr
ENSRNOG00000001781	0.343351	Thm
ENSRNOG00000001782	0.139836	Lvr
ENSRNOG00000001783	0.131788	Thm
ENSRNOG00000001785	0.217747	Lng
ENSRNOG00000001786	0.127821	Utr
ENSRNOG00000001789	0.127903	Thm
ENSRNOG00000001792	1	Kdn
ENSRNOG00000001793	0.157414	Lng
ENSRNOG00000001796	0.411188	Kdn
ENSRNOG00000001797	0.138242	Spl
ENSRNOG00000001803	0.130369	Tst
ENSRNOG00000001804	0.148075	Thm
ENSRNOG00000001806	0.344929	Lvr
ENSRNOG00000001807	0.291187	Hrt
ENSRNOG00000001808	0.136954	Thm
ENSRNOG00000001809	0.320384	Lvr
ENSRNOG00000001811	0.130104	Thm
ENSRNOG00000001813	0.133289	Brn
ENSRNOG00000001815	0.124778	Brn
ENSRNOG00000001816	0.169157	Tst
ENSRNOG00000001817	0.132911	Spl
ENSRNOG00000001820	0.134309	Tst
ENSRNOG00000001821	0.139774	Adr
ENSRNOG00000001823	0.173616	Lvr
ENSRNOG00000001825	0.352971	Hrt
ENSRNOG00000001827	0.199619	Lvr
ENSRNOG00000001828	0.135238	Utr
ENSRNOG00000001829	0.128135	Tst
ENSRNOG00000001833	0.159046	Thm
ENSRNOG00000001834	0.1421	Thm
ENSRNOG00000001837	0.934669	Brn
ENSRNOG00000001842	0.127958	Hrt
ENSRNOG00000001843	0.209809	Thm
ENSRNOG00000001844	0.18158	Spl
ENSRNOG00000001845	0.145275	Tst
ENSRNOG00000001847	0.157301	Tst
ENSRNOG00000001849	0.132422	Brn
ENSRNOG00000001851	0.40378	Brn
ENSRNOG00000001852	0.132727	Tst
ENSRNOG00000001854	0.181023	Utr
ENSRNOG00000001858	0.274607	Tst
ENSRNOG00000001859	0.18358	Tst
ENSRNOG00000001860	1	Tst
ENSRNOG00000001861	0.372704	Tst
ENSRNOG00000001862	0.125857	Tst
ENSRNOG00000001864	1	Tst
ENSRNOG00000001865	0.419665	Lvr
ENSRNOG00000001867	0.133434	Spl
ENSRNOG00000001868	0.130319	Spl
ENSRNOG00000001870	0.12528	Utr
ENSRNOG00000001872	1	Tst
ENSRNOG00000001873	0.65685	Msc
ENSRNOG00000001874	0.803131	Brn
ENSRNOG00000001875	0.173543	Tst
ENSRNOG00000001876	0.591737	Tst
ENSRNOG00000001877	0.150766	Spl
ENSRNOG00000001878	0.132681	Brn
ENSRNOG00000001880	0.190698	Brn
ENSRNOG00000001884	0.133624	Tst
ENSRNOG00000001885	0.139628	Thm
ENSRNOG00000001886	0.141858	Thm
ENSRNOG00000001888	0.152951	Kdn
ENSRNOG00000001889	0.154569	Lvr
ENSRNOG00000001890	0.164489	Adr
ENSRNOG00000001891	0.312353	Adr
ENSRNOG00000001892	1	Msc
ENSRNOG00000001893	0.127285	Brn
ENSRNOG00000001908	0.361146	Thm
ENSRNOG00000001911	1	Brn
ENSRNOG00000001912	0.676174	Hrt
ENSRNOG00000001915	0.313655	Utr
ENSRNOG00000001923	1	Adr
ENSRNOG00000001924	0.561902	Msc
ENSRNOG00000001926	0.23849	Lvr
ENSRNOG00000001928	0.188388	Lvr
ENSRNOG00000001930	0.127343	Spl
ENSRNOG00000001931	0.3251	Brn
ENSRNOG00000001942	1	Tst
ENSRNOG00000001943	0.313248	Utr
ENSRNOG00000001950	1	Tst
ENSRNOG00000001951	1	Msc
ENSRNOG00000001953	0.202791	Utr
ENSRNOG00000001955	1	Lng
ENSRNOG00000001956	0.165029	Brn
ENSRNOG00000001957	0.477445	Lvr
ENSRNOG00000001958	0.256248	Tst
ENSRNOG00000001959	0.224946	Spl
ENSRNOG00000001960	0.516855	Utr
ENSRNOG00000001962	0.46008	Utr
ENSRNOG00000001963	0.150222	Spl
ENSRNOG00000001964	0.134879	Spl
ENSRNOG00000001967	0.440969	Lvr
ENSRNOG00000001971	0.152883	Tst
ENSRNOG00000001973	1	Lvr
ENSRNOG00000001976	0.394797	Kdn
ENSRNOG00000001979	0.148394	Lvr
ENSRNOG00000001980	0.342216	Lvr
ENSRNOG00000001982	0.155675	Spl
ENSRNOG00000001984	1	Tst
ENSRNOG00000001986	1	Tst
ENSRNOG00000001989	0.153847	Lng
ENSRNOG00000001990	0.558932	Lvr
ENSRNOG00000001991	0.130285	Hrt
ENSRNOG00000001992	0.145093	Brn
ENSRNOG00000001996	0.131193	Thm
ENSRNOG00000002001	0.143998	Spl
ENSRNOG00000002002	1	Utr
ENSRNOG00000002004	1	Brn
ENSRNOG00000002011	0.573452	Tst
ENSRNOG00000002012	0.267502	Tst
ENSRNOG00000002013	1	Brn
ENSRNOG00000002014	0.3603	Spl
ENSRNOG00000002021	0.124836	Thm
ENSRNOG00000002024	1	Brn
ENSRNOG00000002026	0.217595	Tst
ENSRNOG00000002028	0.141238	Brn
ENSRNOG00000002031	1	Tst
ENSRNOG00000002032	0.144286	Thm
ENSRNOG00000002035	0.289182	Brn
ENSRNOG00000002036	0.137066	Tst
ENSRNOG00000002039	0.145148	Lvr
ENSRNOG00000002040	0.151572	Spl
ENSRNOG00000002041	0.179672	Lng
ENSRNOG00000002042	0.733796	Thm
ENSRNOG00000002044	0.149658	Msc
ENSRNOG00000002045	0.169034	Spl
ENSRNOG00000002046	0.512704	Spl
ENSRNOG00000002050	0.134243	Kdn
ENSRNOG00000002051	0.161073	Brn
ENSRNOG00000002052	0.146058	Utr
ENSRNOG00000002053	0.339664	Kdn
ENSRNOG00000002054	0.162318	Tst
ENSRNOG00000002055	0.19072	Tst
ENSRNOG00000002057	0.437233	Utr
ENSRNOG00000002061	0.210476	Kdn
ENSRNOG00000002069	0.163414	Tst
ENSRNOG00000002070	0.157248	Tst
ENSRNOG00000002072	1	Utr
ENSRNOG00000002073	1	Tst
ENSRNOG00000002074	0.140957	Thm
ENSRNOG00000002075	0.134139	Spl
ENSRNOG00000002079	0.560519	Brn
ENSRNOG00000002080	0.166559	Tst
ENSRNOG00000002085	1	Tst
ENSRNOG00000002089	0.135948	Thm
ENSRNOG00000002091	0.135356	Thm
ENSRNOG00000002093	0.160233	Adr
ENSRNOG00000002094	0.131735	Thm
ENSRNOG00000002097	0.216207	Adr
ENSRNOG00000002100	0.124989	Tst
ENSRNOG00000002101	0.126758	Lvr
ENSRNOG00000002104	0.19433	Spl
ENSRNOG00000002105	0.32828	Tst
ENSRNOG00000002106	0.151675	Brn
ENSRNOG00000002110	0.608545	Utr
ENSRNOG00000002112	0.130914	Tst
ENSRNOG00000002115	0.129388	Lvr
ENSRNOG00000002116	0.126906	Spl
ENSRNOG00000002120	0.548105	Tst
ENSRNOG00000002121	0.169469	Kdn
ENSRNOG00000002122	0.3057	Spl
ENSRNOG00000002125	0.128247	Spl
ENSRNOG00000002126	0.538677	Brn
ENSRNOG00000002128	0.129228	Lvr
ENSRNOG00000002129	0.175838	Tst
ENSRNOG00000002130	0.208841	Spl
ENSRNOG00000002134	0.185008	Spl
ENSRNOG00000002135	0.160841	Msc
ENSRNOG00000002137	0.150319	Thm
ENSRNOG00000002139	0.443367	Tst
ENSRNOG00000002141	0.164504	Thm
ENSRNOG00000002142	0.222217	Tst
ENSRNOG00000002144	0.133686	Tst
ENSRNOG00000002146	0.158999	Utr
ENSRNOG00000002151	1	Brn
ENSRNOG00000002152	0.169686	Tst
ENSRNOG00000002153	0.340381	Thm
ENSRNOG00000002158	1	Thm
ENSRNOG00000002159	0.24673	Kdn
ENSRNOG00000002161	1	Spl
ENSRNOG00000002163	0.158947	Thm
ENSRNOG00000002165	0.152932	Thm
ENSRNOG00000002169	1	Tst
ENSRNOG00000002171	0.205754	Kdn
ENSRNOG00000002174	0.48667	Kdn
ENSRNOG00000002175	0.126883	Lng
ENSRNOG00000002176	0.180379	Tst
ENSRNOG00000002177	0.150747	Thm
ENSRNOG00000002178	0.134575	Tst
ENSRNOG00000002180	0.167454	Tst
ENSRNOG00000002181	0.295075	Thm
ENSRNOG00000002182	0.136852	Lng
ENSRNOG00000002185	0.152905	Lng
ENSRNOG00000002186	0.149921	Tst
ENSRNOG00000002187	1	Tst
ENSRNOG00000002188	0.288007	Thm
ENSRNOG00000002191	0.336316	Kdn
ENSRNOG00000002192	0.14861	Lng
ENSRNOG00000002194	0.133482	Msc
ENSRNOG00000002196	0.146066	Kdn
ENSRNOG00000002199	0.13522	Tst
ENSRNOG00000002202	0.492924	Kdn
ENSRNOG00000002203	0.164364	Thm
ENSRNOG00000002204	0.888817	Tst
ENSRNOG00000002205	0.131538	Tst
ENSRNOG00000002207	0.132446	Msc
ENSRNOG00000002208	0.391128	Tst
ENSRNOG00000002210	0.154176	Lvr
ENSRNOG00000002212	0.490149	Lvr
ENSRNOG00000002214	0.15386	Brn
ENSRNOG00000002215	0.16137	Utr
ENSRNOG00000002216	0.175224	Spl
ENSRNOG00000002217	0.170718	Spl
ENSRNOG00000002218	0.249426	Msc
ENSRNOG00000002224	0.412753	Msc
ENSRNOG00000002225	0.126987	Lng
ENSRNOG00000002227	0.188519	Lng
ENSRNOG00000002229	0.235726	Hrt
ENSRNOG00000002232	0.151752	Thm
ENSRNOG00000002238	0.535364	Tst
ENSRNOG00000002240	0.136901	Brn
ENSRNOG00000002241	0.153726	Spl
ENSRNOG00000002244	0.153258	Utr
ENSRNOG00000002246	0.130787	Brn
ENSRNOG00000002247	0.134925	Thm
ENSRNOG00000002248	0.134781	Spl
ENSRNOG00000002251	0.132685	Utr
ENSRNOG00000002253	0.221009	Tst
ENSRNOG00000002254	0.136326	Lvr
ENSRNOG00000002255	0.134207	Hrt
ENSRNOG00000002256	0.18815	Msc
ENSRNOG00000002258	0.295773	Adr
ENSRNOG00000002262	0.153782	Adr
ENSRNOG00000002265	1	Kdn
ENSRNOG00000002267	0.147909	Tst
ENSRNOG00000002270	0.12819	Thm
ENSRNOG00000002271	0.139831	Hrt
ENSRNOG00000002272	0.253926	Hrt
ENSRNOG00000002273	0.241023	Lng
ENSRNOG00000002275	0.12901	Tst
ENSRNOG00000002276	0.162368	Thm
ENSRNOG00000002278	0.17829	Spl
ENSRNOG00000002280	0.128576	Utr
ENSRNOG00000002285	0.471299	Hrt
ENSRNOG00000002289	0.806027	Kdn
ENSRNOG00000002291	0.194	Thm
ENSRNOG00000002292	0.139636	Spl
ENSRNOG00000002294	0.163049	Kdn
ENSRNOG00000002301	0.12866	Lvr
ENSRNOG00000002302	0.535162	Hrt
ENSRNOG00000002303	0.292751	Msc
ENSRNOG00000002304	0.570473	Spl
ENSRNOG00000002305	0.323915	Kdn
ENSRNOG00000002309	0.381445	Lng
ENSRNOG00000002312	0.180248	Utr
ENSRNOG00000002314	0.132707	Thm
ENSRNOG00000002318	0.212471	Lng
ENSRNOG00000002319	0.128042	Adr
ENSRNOG00000002320	0.126258	Thm
ENSRNOG00000002322	0.176778	Lvr
ENSRNOG00000002323	0.136559	Spl
ENSRNOG00000002327	1	Brn
ENSRNOG00000002331	1	Lng
ENSRNOG00000002332	0.149504	Hrt
ENSRNOG00000002336	1	Brn
ENSRNOG00000002338	0.18992	Brn
ENSRNOG00000002339	0.289792	Brn
ENSRNOG00000002340	0.126821	Thm
ENSRNOG00000002341	0.162554	Adr
ENSRNOG00000002342	0.154508	Lvr
ENSRNOG00000002343	0.272896	Brn
ENSRNOG00000002345	0.168132	Brn
ENSRNOG00000002346	1	Tst
ENSRNOG00000002347	0.153674	Kdn
ENSRNOG00000002349	1	Brn
ENSRNOG00000002350	0.523071	Spl
ENSRNOG00000002352	0.130968	Kdn
ENSRNOG00000002353	0.141066	Adr
ENSRNOG00000002358	0.139234	Kdn
ENSRNOG00000002360	0.628114	Brn
ENSRNOG00000002361	0.412769	Adr
ENSRNOG00000002364	0.663819	Brn
ENSRNOG00000002365	0.173353	Msc
ENSRNOG00000002368	0.134227	Adr
ENSRNOG00000002369	1	Brn
ENSRNOG00000002372	0.342508	Msc
ENSRNOG00000002373	0.151986	Tst
ENSRNOG00000002376	0.129255	Thm
ENSRNOG00000002378	0.132469	Adr
ENSRNOG00000002381	0.341457	Lng
ENSRNOG00000002382	0.291921	Lng
ENSRNOG00000002385	0.532599	Lng
ENSRNOG00000002387	0.183047	Adr
ENSRNOG00000002388	0.151039	Tst
ENSRNOG00000002389	0.13098	Adr
ENSRNOG00000002391	1	Adr
ENSRNOG00000002393	0.133252	Lvr
ENSRNOG00000002394	0.130491	Thm
ENSRNOG00000002396	0.395344	Lng
ENSRNOG00000002397	0.517698	Lvr
ENSRNOG00000002403	0.153243	Lng
ENSRNOG00000002407	0.13413	Tst
ENSRNOG00000002408	0.205651	Kdn
ENSRNOG00000002412	0.301746	Lng
ENSRNOG00000002413	0.16537	Kdn
ENSRNOG00000002414	0.466148	Kdn
ENSRNOG00000002417	0.481465	Lng
ENSRNOG00000002418	0.229664	Utr
ENSRNOG00000002419	0.250341	Brn
ENSRNOG00000002420	0.139587	Thm
ENSRNOG00000002423	0.127382	Lng
ENSRNOG00000002425	0.200253	Lvr
ENSRNOG00000002428	0.809648	Utr
ENSRNOG00000002433	0.125865	Brn
ENSRNOG00000002434	0.21889	Lng
ENSRNOG00000002436	0.16386	Brn
ENSRNOG00000002440	0.146882	Lng
ENSRNOG00000002443	0.132521	Tst
ENSRNOG00000002449	0.159438	Adr
ENSRNOG00000002450	0.165875	Lng
ENSRNOG00000002451	1	Msc
ENSRNOG00000002452	0.145576	Spl
ENSRNOG00000002454	0.135789	Thm
ENSRNOG00000002456	0.258209	Brn
ENSRNOG00000002459	0.446915	Msc
ENSRNOG00000002461	0.138195	Utr
ENSRNOG00000002462	0.203668	Tst
ENSRNOG00000002468	0.62991	Brn
ENSRNOG00000002469	0.382473	Tst
ENSRNOG00000002470	0.170299	Spl
ENSRNOG00000002471	0.363382	Thm
ENSRNOG00000002473	0.128555	Kdn
ENSRNOG00000002474	0.142489	Kdn
ENSRNOG00000002478	0.166093	Lvr
ENSRNOG00000002480	0.162185	Adr
ENSRNOG00000002487	0.270852	Tst
ENSRNOG00000002488	0.191075	Adr
ENSRNOG00000002496	0.46101	Brn
ENSRNOG00000002501	1	Tst
ENSRNOG00000002504	0.801743	Tst
ENSRNOG00000002506	0.367195	Brn
ENSRNOG00000002509	0.132018	Brn
ENSRNOG00000002511	0.294252	Adr
ENSRNOG00000002512	0.154508	Tst
ENSRNOG00000002514	0.132106	Tst
ENSRNOG00000002516	0.134727	Tst
ENSRNOG00000002520	0.152755	Kdn
ENSRNOG00000002524	0.553446	Brn
ENSRNOG00000002525	0.407054	Kdn
ENSRNOG00000002529	0.134641	Thm
ENSRNOG00000002532	0.450804	Tst
ENSRNOG00000002535	1	Tst
ENSRNOG00000002536	0.133245	Lng
ENSRNOG00000002537	0.514751	Tst
ENSRNOG00000002538	0.155866	Kdn
ENSRNOG00000002539	1	Tst
ENSRNOG00000002540	0.365146	Thm
ENSRNOG00000002541	0.132179	Thm
ENSRNOG00000002542	0.157112	Thm
ENSRNOG00000002544	0.149147	Tst
ENSRNOG00000002545	0.135095	Tst
ENSRNOG00000002546	0.137119	Tst
ENSRNOG00000002548	1	Spl
ENSRNOG00000002553	0.131076	Lvr
ENSRNOG00000002556	0.140389	Brn
ENSRNOG00000002563	0.126439	Lvr
ENSRNOG00000002564	1	Tst
ENSRNOG00000002566	0.47079	Tst
ENSRNOG00000002568	0.516515	Thm
ENSRNOG00000002569	0.125921	Msc
ENSRNOG00000002571	1	Tst
ENSRNOG00000002572	0.123736	Thm
ENSRNOG00000002574	0.135693	Thm
ENSRNOG00000002575	0.126183	Lng
ENSRNOG00000002578	1	Lng
ENSRNOG00000002579	0.221272	Hrt
ENSRNOG00000002580	0.147539	Tst
ENSRNOG00000002583	1	Tst
ENSRNOG00000002585	0.135636	Tst
ENSRNOG00000002592	0.40056	Tst
ENSRNOG00000002593	0.349352	Kdn
ENSRNOG00000002595	1	Brn
ENSRNOG00000002597	1	Lvr
ENSRNOG00000002598	0.333366	Kdn
ENSRNOG00000002599	0.304859	Thm
ENSRNOG00000002602	1	Lng
ENSRNOG00000002607	0.813185	Tst
ENSRNOG00000002609	0.158802	Lvr
ENSRNOG00000002610	0.141558	Lvr
ENSRNOG00000002612	0.145953	Thm
ENSRNOG00000002615	0.129583	Kdn
ENSRNOG00000002616	0.695887	Kdn
ENSRNOG00000002618	0.128905	Kdn
ENSRNOG00000002624	0.553221	Spl
ENSRNOG00000002625	0.144756	Brn
ENSRNOG00000002626	1	Brn
ENSRNOG00000002627	0.145231	Brn
ENSRNOG00000002630	0.131077	Thm
ENSRNOG00000002632	0.124285	Tst
ENSRNOG00000002635	0.129332	Lvr
ENSRNOG00000002636	0.278248	Lvr
ENSRNOG00000002640	0.594612	Thm
ENSRNOG00000002642	0.12787	Tst
ENSRNOG00000002643	0.149788	Lvr
ENSRNOG00000002644	0.141318	Tst
ENSRNOG00000002645	0.181838	Tst
ENSRNOG00000002652	0.197809	Brn
ENSRNOG00000002653	0.409962	Brn
ENSRNOG00000002657	0.223588	Utr
ENSRNOG00000002659	0.402081	Spl
ENSRNOG00000002660	1	Brn
ENSRNOG00000002662	0.140718	Thm
ENSRNOG00000002664	0.28221	Lng
ENSRNOG00000002667	0.27838	Lng
ENSRNOG00000002669	0.138672	Adr
ENSRNOG00000002671	0.125397	Hrt
ENSRNOG00000002680	0.140865	Utr
ENSRNOG00000002682	0.15018	Thm
ENSRNOG00000002691	1	Tst
ENSRNOG00000002693	0.138642	Brn
ENSRNOG00000002695	0.129345	Kdn
ENSRNOG00000002697	0.135627	Tst
ENSRNOG00000002701	0.397446	Lvr
ENSRNOG00000002705	0.127139	Lng
ENSRNOG00000002708	0.157748	Thm
ENSRNOG00000002710	0.153334	Msc
ENSRNOG00000002711	0.310072	Thm
ENSRNOG00000002713	0.168695	Tst
ENSRNOG00000002714	0.179255	Msc
ENSRNOG00000002718	1	Lng
ENSRNOG00000002721	0.128854	Hrt
ENSRNOG00000002722	0.156428	Lng
ENSRNOG00000002724	0.138074	Tst
ENSRNOG00000002728	1	Kdn
ENSRNOG00000002730	0.138133	Hrt
ENSRNOG00000002735	0.135734	Spl
ENSRNOG00000002736	0.138075	Spl
ENSRNOG00000002746	0.138993	Utr
ENSRNOG00000002748	0.150646	Msc
ENSRNOG00000002749	0.127251	Brn
ENSRNOG00000002751	0.346536	Lvr
ENSRNOG00000002753	1	Brn
ENSRNOG00000002754	1	Kdn
ENSRNOG00000002755	0.129703	Brn
ENSRNOG00000002757	0.142641	Adr
ENSRNOG00000002759	0.144018	Tst
ENSRNOG00000002763	0.134332	Tst
ENSRNOG00000002764	0.136974	Tst
ENSRNOG00000002767	0.174788	Brn
ENSRNOG00000002773	0.213124	Brn
ENSRNOG00000002775	0.193842	Kdn
ENSRNOG00000002776	0.36961	Spl
ENSRNOG00000002778	0.150301	Tst
ENSRNOG00000002781	0.153314	Lng
ENSRNOG00000002783	0.233092	Lvr
ENSRNOG00000002784	1	Brn
ENSRNOG00000002790	0.133272	Lvr
ENSRNOG00000002791	0.221238	Spl
ENSRNOG00000002793	0.557206	Adr
ENSRNOG00000002794	0.53328	Spl
ENSRNOG00000002795	0.133912	Thm
ENSRNOG00000002800	0.581766	Spl
ENSRNOG00000002802	0.531687	Lng
ENSRNOG00000002807	0.13546	Adr
ENSRNOG00000002810	0.27975	Hrt
ENSRNOG00000002811	1	Brn
ENSRNOG00000002812	1	Kdn
ENSRNOG00000002813	0.138796	Adr
ENSRNOG00000002814	0.585782	Lng
ENSRNOG00000002818	0.140543	Tst
ENSRNOG00000002820	0.186842	Spl
ENSRNOG00000002821	0.1645	Tst
ENSRNOG00000002823	0.133801	Brn
ENSRNOG00000002824	0.133665	Spl
ENSRNOG00000002826	0.660584	Lvr
ENSRNOG00000002827	0.351305	Msc
ENSRNOG00000002828	0.146952	Msc
ENSRNOG00000002829	1	Spl
ENSRNOG00000002831	0.793484	Utr
ENSRNOG00000002832	0.265742	Lvr
ENSRNOG00000002833	0.14047	Tst
ENSRNOG00000002834	0.608978	Lvr
ENSRNOG00000002835	0.130545	Thm
ENSRNOG00000002838	0.127566	Lng
ENSRNOG00000002839	0.177175	Lvr
ENSRNOG00000002840	0.127285	Hrt
ENSRNOG00000002841	0.137416	Brn
ENSRNOG00000002843	0.5315	Utr
ENSRNOG00000002844	0.554317	Adr
ENSRNOG00000002845	1	Tst
ENSRNOG00000002848	0.146205	Hrt
ENSRNOG00000002851	0.154075	Tst
ENSRNOG00000002852	0.189814	Tst
ENSRNOG00000002855	0.134258	Spl
ENSRNOG00000002860	0.260119	Tst
ENSRNOG00000002862	0.187885	Kdn
ENSRNOG00000002863	0.657797	Brn
ENSRNOG00000002864	0.144181	Adr
ENSRNOG00000002866	0.463402	Lvr
ENSRNOG00000002871	0.135914	Thm
ENSRNOG00000002873	0.429405	Tst
ENSRNOG00000002874	0.137739	Spl
ENSRNOG00000002875	0.13938	Thm
ENSRNOG00000002876	0.360685	Adr
ENSRNOG00000002878	0.39248	Lvr
ENSRNOG00000002879	0.142047	Lvr
ENSRNOG00000002881	0.211112	Utr
ENSRNOG00000002882	0.147487	Tst
ENSRNOG00000002883	0.140046	Kdn
ENSRNOG00000002884	0.152175	Tst
ENSRNOG00000002886	0.156405	Utr
ENSRNOG00000002889	0.305248	Lvr
ENSRNOG00000002890	0.307538	Tst
ENSRNOG00000002894	0.270095	Utr
ENSRNOG00000002895	0.205872	Spl
ENSRNOG00000002896	0.132303	Lng
ENSRNOG00000002898	0.170599	Tst
ENSRNOG00000002899	0.135653	Spl
ENSRNOG00000002903	0.174961	Brn
ENSRNOG00000002904	0.227298	Tst
ENSRNOG00000002905	1	Tst
ENSRNOG00000002906	0.552637	Lvr
ENSRNOG00000002908	0.133611	Thm
ENSRNOG00000002911	0.155295	Lvr
ENSRNOG00000002912	0.142424	Spl
ENSRNOG00000002914	0.144993	Tst
ENSRNOG00000002915	0.165321	Tst
ENSRNOG00000002916	0.290776	Lng
ENSRNOG00000002917	0.728348	Msc
ENSRNOG00000002918	1	Tst
ENSRNOG00000002919	0.597481	Brn
ENSRNOG00000002921	1	Tst
ENSRNOG00000002923	1	Tst
ENSRNOG00000002925	0.523192	Tst
ENSRNOG00000002926	0.13581	Lng
ENSRNOG00000002928	0.13005	Brn
ENSRNOG00000002930	0.308571	Lng
ENSRNOG00000002932	0.23164	Tst
ENSRNOG00000002934	0.14149	Kdn
ENSRNOG00000002935	0.131962	Msc
ENSRNOG00000002936	0.529437	Lvr
ENSRNOG00000002937	0.54908	Kdn
ENSRNOG00000002940	0.126101	Thm
ENSRNOG00000002941	0.132526	Brn
ENSRNOG00000002943	0.126784	Tst
ENSRNOG00000002944	0.147544	Lng
ENSRNOG00000002946	0.230616	Thm
ENSRNOG00000002947	0.145856	Lvr
ENSRNOG00000002948	0.202603	Lvr
ENSRNOG00000002949	0.149262	Tst
ENSRNOG00000002950	0.336505	Spl
ENSRNOG00000002951	1	Tst
ENSRNOG00000002953	1	Tst
ENSRNOG00000002956	0.135702	Lng
ENSRNOG00000002959	0.24956	Kdn
ENSRNOG00000002960	0.443387	Brn
ENSRNOG00000002963	1	Brn
ENSRNOG00000002964	0.242015	Spl
ENSRNOG00000002968	1	Utr
ENSRNOG00000002969	0.184199	Lng
ENSRNOG00000002970	0.258513	Tst
ENSRNOG00000002972	0.507224	Tst
ENSRNOG00000002975	1	Hrt
ENSRNOG00000002976	0.569587	Tst
ENSRNOG00000002977	0.146234	Brn
ENSRNOG00000002978	0.425211	Spl
ENSRNOG00000002980	0.14029	Tst
ENSRNOG00000002983	0.14029	Utr
ENSRNOG00000002986	0.450079	Tst
ENSRNOG00000002989	0.127265	Tst
ENSRNOG00000002991	0.143683	Lvr
ENSRNOG00000002997	0.162644	Lng
ENSRNOG00000002999	0.130514	Msc
ENSRNOG00000003003	0.161733	Brn
ENSRNOG00000003005	1	Brn
ENSRNOG00000003011	0.130124	Msc
ENSRNOG00000003013	0.209389	Tst
ENSRNOG00000003014	0.146434	Thm
ENSRNOG00000003018	0.180276	Utr
ENSRNOG00000003019	0.139395	Thm
ENSRNOG00000003020	1	Lvr
ENSRNOG00000003026	0.133965	Spl
ENSRNOG00000003028	1	Tst
ENSRNOG00000003029	0.127085	Lvr
ENSRNOG00000003031	0.17127	Utr
ENSRNOG00000003033	0.319674	Hrt
ENSRNOG00000003038	0.142688	Kdn
ENSRNOG00000003039	1	Lng
ENSRNOG00000003041	0.138774	Tst
ENSRNOG00000003048	0.136042	Tst
ENSRNOG00000003049	0.140827	Lvr
ENSRNOG00000003050	0.133393	Lng
ENSRNOG00000003052	0.144177	Thm
ENSRNOG00000003054	0.199734	Brn
ENSRNOG00000003063	0.18224	Msc
ENSRNOG00000003064	0.327984	Thm
ENSRNOG00000003065	0.133575	Kdn
ENSRNOG00000003068	0.172927	Tst
ENSRNOG00000003069	0.215277	Spl
ENSRNOG00000003070	0.172418	Kdn
ENSRNOG00000003071	0.131825	Brn
ENSRNOG00000003073	0.404617	Brn
ENSRNOG00000003075	0.142971	Utr
ENSRNOG00000003076	0.150957	Utr
ENSRNOG00000003078	0.144717	Msc
ENSRNOG00000003081	0.142492	Lvr
ENSRNOG00000003084	0.131555	Hrt
ENSRNOG00000003086	0.192646	Tst
ENSRNOG00000003088	0.226866	Lng
ENSRNOG00000003094	0.314184	Thm
ENSRNOG00000003095	0.44527	Thm
ENSRNOG00000003098	0.182001	Lng
ENSRNOG00000003099	0.179547	Brn
ENSRNOG00000003100	0.1669	Spl
ENSRNOG00000003104	0.249874	Adr
ENSRNOG00000003105	1	Tst
ENSRNOG00000003108	0.174255	Kdn
ENSRNOG00000003109	1	Brn
ENSRNOG00000003110	1	Tst
ENSRNOG00000003111	0.143581	Tst
ENSRNOG00000003114	0.310493	Utr
ENSRNOG00000003116	0.144331	Spl
ENSRNOG00000003117	0.127634	Msc
ENSRNOG00000003119	0.220744	Lvr
ENSRNOG00000003120	0.173903	Lng
ENSRNOG00000003121	0.254954	Brn
ENSRNOG00000003122	0.164165	Utr
ENSRNOG00000003123	0.136255	Thm
ENSRNOG00000003125	0.151619	Kdn
ENSRNOG00000003127	0.139875	Lvr
ENSRNOG00000003129	0.161604	Tst
ENSRNOG00000003131	0.138527	Spl
ENSRNOG00000003132	0.130235	Utr
ENSRNOG00000003134	0.183756	Kdn
ENSRNOG00000003136	0.352429	Spl
ENSRNOG00000003137	1	Tst
ENSRNOG00000003139	0.13065	Thm
ENSRNOG00000003143	1	Tst
ENSRNOG00000003144	0.231683	Kdn
ENSRNOG00000003147	0.126995	Lvr
ENSRNOG00000003148	0.140208	Utr
ENSRNOG00000003149	0.133923	Thm
ENSRNOG00000003150	0.126901	Lvr
ENSRNOG00000003151	0.143424	Hrt
ENSRNOG00000003158	0.128525	Spl
ENSRNOG00000003160	0.804425	Brn
ENSRNOG00000003163	0.128678	Hrt
ENSRNOG00000003164	1	Tst
ENSRNOG00000003170	0.484596	Spl
ENSRNOG00000003171	0.391664	Msc
ENSRNOG00000003172	0.173434	Lvr
ENSRNOG00000003174	0.14046	Thm
ENSRNOG00000003177	0.130483	Brn
ENSRNOG00000003178	0.159232	Brn
ENSRNOG00000003183	0.281947	Msc
ENSRNOG00000003185	0.134854	Lng
ENSRNOG00000003186	0.147568	Tst
ENSRNOG00000003187	0.187677	Brn
ENSRNOG00000003189	0.525444	Tst
ENSRNOG00000003191	0.154384	Brn
ENSRNOG00000003195	0.478985	Brn
ENSRNOG00000003198	1	Brn
ENSRNOG00000003201	0.125698	Spl
ENSRNOG00000003203	0.135221	Adr
ENSRNOG00000003205	0.211721	Utr
ENSRNOG00000003206	0.133448	Spl
ENSRNOG00000003207	0.265882	Spl
ENSRNOG00000003208	0.440995	Thm
ENSRNOG00000003209	0.229888	Brn
ENSRNOG00000003211	0.129263	Hrt
ENSRNOG00000003213	0.13847	Thm
ENSRNOG00000003215	0.254392	Tst
ENSRNOG00000003217	0.147058	Utr
ENSRNOG00000003218	0.505354	Thm
ENSRNOG00000003219	0.393935	Msc
ENSRNOG00000003220	0.125546	Spl
ENSRNOG00000003221	0.458683	Msc
ENSRNOG00000003223	0.132696	Tst
ENSRNOG00000003224	0.13367	Kdn
ENSRNOG00000003226	0.131186	Lng
ENSRNOG00000003228	0.138564	Lng
ENSRNOG00000003229	0.147491	Brn
ENSRNOG00000003232	0.162194	Kdn
ENSRNOG00000003233	0.429182	Lvr
ENSRNOG00000003234	0.13181	Hrt
ENSRNOG00000003235	0.165915	Kdn
ENSRNOG00000003237	0.186989	Lng
ENSRNOG00000003239	0.145019	Lng
ENSRNOG00000003241	1	Brn
ENSRNOG00000003242	0.180494	Utr
ENSRNOG00000003243	0.188535	Spl
ENSRNOG00000003244	0.245063	Utr
ENSRNOG00000003245	1	Msc
ENSRNOG00000003247	0.137612	Thm
ENSRNOG00000003248	0.148875	Utr
ENSRNOG00000003251	0.22244	Brn
ENSRNOG00000003253	0.165438	Lvr
ENSRNOG00000003256	0.145216	Msc
ENSRNOG00000003258	0.136062	Tst
ENSRNOG00000003259	0.17641	Adr
ENSRNOG00000003260	0.285552	Lvr
ENSRNOG00000003261	0.124321	Brn
ENSRNOG00000003262	1	Brn
ENSRNOG00000003264	0.158485	Tst
ENSRNOG00000003266	1	Tst
ENSRNOG00000003267	0.150925	Adr
ENSRNOG00000003268	0.201166	Thm
ENSRNOG00000003269	0.135397	Adr
ENSRNOG00000003273	1	Tst
ENSRNOG00000003275	1	Tst
ENSRNOG00000003276	0.17779	Adr
ENSRNOG00000003278	0.291346	Spl
ENSRNOG00000003279	0.232836	Kdn
ENSRNOG00000003280	1	Brn
ENSRNOG00000003281	0.212339	Thm
ENSRNOG00000003283	0.168354	Thm
ENSRNOG00000003284	0.503327	Kdn
ENSRNOG00000003285	0.263893	Kdn
ENSRNOG00000003287	1	Tst
ENSRNOG00000003288	0.478035	Kdn
ENSRNOG00000003289	0.138768	Lvr
ENSRNOG00000003291	0.158625	Lvr
ENSRNOG00000003294	1	Tst
ENSRNOG00000003296	0.192885	Thm
ENSRNOG00000003298	0.375554	Thm
ENSRNOG00000003300	0.173265	Thm
ENSRNOG00000003302	0.134396	Hrt
ENSRNOG00000003304	0.763165	Utr
ENSRNOG00000003305	0.282857	Spl
ENSRNOG00000003307	0.146246	Kdn
ENSRNOG00000003310	0.209087	Lng
ENSRNOG00000003313	1	Brn
ENSRNOG00000003326	0.125877	Adr
ENSRNOG00000003328	0.132716	Brn
ENSRNOG00000003329	0.20328	Tst
ENSRNOG00000003330	0.160347	Hrt
ENSRNOG00000003332	0.249018	Brn
ENSRNOG00000003334	0.164204	Msc
ENSRNOG00000003336	0.435544	Msc
ENSRNOG00000003338	0.16	Lng
ENSRNOG00000003342	0.616669	Hrt
ENSRNOG00000003343	0.12511	Lvr
ENSRNOG00000003346	0.506268	Thm
ENSRNOG00000003348	0.211513	Utr
ENSRNOG00000003349	0.357946	Tst
ENSRNOG00000003350	0.134968	Spl
ENSRNOG00000003357	0.13834	Utr
ENSRNOG00000003359	0.126943	Thm
ENSRNOG00000003365	0.255431	Brn
ENSRNOG00000003367	0.755511	Lvr
ENSRNOG00000003370	0.602574	Lvr
ENSRNOG00000003374	0.29862	Brn
ENSRNOG00000003377	1	Tst
ENSRNOG00000003384	0.336083	Lvr
ENSRNOG00000003385	0.14362	Tst
ENSRNOG00000003386	1	Brn
ENSRNOG00000003388	0.274344	Thm
ENSRNOG00000003392	0.130248	Hrt
ENSRNOG00000003395	1	Tst
ENSRNOG00000003397	0.137679	Spl
ENSRNOG00000003398	0.153068	Brn
ENSRNOG00000003399	0.127565	Thm
ENSRNOG00000003400	0.45294	Kdn
ENSRNOG00000003401	0.131149	Spl
ENSRNOG00000003402	0.135428	Brn
ENSRNOG00000003403	0.163668	Hrt
ENSRNOG00000003407	0.23825	Utr
ENSRNOG00000003409	1	Tst
ENSRNOG00000003424	0.127083	Lvr
ENSRNOG00000003428	0.148016	Brn
ENSRNOG00000003430	0.621041	Lvr
ENSRNOG00000003434	0.132059	Lng
ENSRNOG00000003435	1	Tst
ENSRNOG00000003439	0.161472	Lng
ENSRNOG00000003442	0.31086	Brn
ENSRNOG00000003443	1	Spl
ENSRNOG00000003452	0.296653	Msc
ENSRNOG00000003453	1	Brn
ENSRNOG00000003455	1	Brn
ENSRNOG00000003456	1	Tst
ENSRNOG00000003461	0.127879	Tst
ENSRNOG00000003463	0.153101	Lvr
ENSRNOG00000003464	0.221264	Brn
ENSRNOG00000003468	1	Adr
ENSRNOG00000003469	1	Brn
ENSRNOG00000003470	0.131054	Thm
ENSRNOG00000003472	0.177425	Lvr
ENSRNOG00000003476	0.485325	Lng
ENSRNOG00000003479	0.215574	Adr
ENSRNOG00000003480	0.404602	Spl
ENSRNOG00000003486	0.204685	Spl
ENSRNOG00000003491	0.159764	Brn
ENSRNOG00000003494	0.847048	Brn
ENSRNOG00000003495	0.125671	Adr
ENSRNOG00000003496	0.232823	Brn
ENSRNOG00000003497	0.14589	Thm
ENSRNOG00000003498	1	Spl
ENSRNOG00000003500	0.358447	Lvr
ENSRNOG00000003501	1	Tst
ENSRNOG00000003504	0.158846	Tst
ENSRNOG00000003506	0.134743	Tst
ENSRNOG00000003508	0.133518	Lvr
ENSRNOG00000003509	1	Spl
ENSRNOG00000003510	0.209734	Lng
ENSRNOG00000003512	0.922443	Brn
ENSRNOG00000003515	0.164139	Lvr
ENSRNOG00000003517	0.372602	Lng
ENSRNOG00000003518	1	Spl
ENSRNOG00000003520	0.12877	Spl
ENSRNOG00000003522	0.45153	Utr
ENSRNOG00000003524	0.131404	Tst
ENSRNOG00000003526	0.36178	Adr
ENSRNOG00000003531	1	Tst
ENSRNOG00000003532	1	Tst
ENSRNOG00000003533	0.231336	Lvr
ENSRNOG00000003536	0.131294	Kdn
ENSRNOG00000003537	0.377909	Spl
ENSRNOG00000003538	1	Brn
ENSRNOG00000003541	0.12706	Spl
ENSRNOG00000003542	0.131629	Hrt
ENSRNOG00000003544	1	Lng
ENSRNOG00000003545	0.156546	Tst
ENSRNOG00000003546	0.19719	Adr
ENSRNOG00000003549	0.129296	Lvr
ENSRNOG00000003550	0.148975	Tst
ENSRNOG00000003551	0.152327	Kdn
ENSRNOG00000003553	0.201731	Utr
ENSRNOG00000003554	0.238572	Brn
ENSRNOG00000003559	0.397952	Tst
ENSRNOG00000003562	1	Brn
ENSRNOG00000003563	0.127456	Thm
ENSRNOG00000003566	0.265731	Lvr
ENSRNOG00000003567	0.159026	Kdn
ENSRNOG00000003569	1	Brn
ENSRNOG00000003575	1	Tst
ENSRNOG00000003576	0.157627	Thm
ENSRNOG00000003578	0.15642	Tst
ENSRNOG00000003580	0.248282	Adr
ENSRNOG00000003581	0.151776	Thm
ENSRNOG00000003583	0.144427	Msc
ENSRNOG00000003585	0.548477	Tst
ENSRNOG00000003587	0.302429	Lng
ENSRNOG00000003590	0.137219	Brn
ENSRNOG00000003592	0.145304	Tst
ENSRNOG00000003594	0.133491	Kdn
ENSRNOG00000003596	0.282867	Hrt
ENSRNOG00000003597	0.141215	Msc
ENSRNOG00000003599	0.156061	Spl
ENSRNOG00000003600	0.129485	Thm
ENSRNOG00000003603	0.232383	Brn
ENSRNOG00000003611	0.133179	Brn
ENSRNOG00000003613	0.161835	Kdn
ENSRNOG00000003614	0.176193	Kdn
ENSRNOG00000003616	0.308842	Lng
ENSRNOG00000003620	0.255142	Lvr
ENSRNOG00000003622	0.166494	Spl
ENSRNOG00000003625	0.134105	Tst
ENSRNOG00000003626	0.128528	Hrt
ENSRNOG00000003629	0.150867	Tst
ENSRNOG00000003634	0.181011	Kdn
ENSRNOG00000003635	0.291067	Utr
ENSRNOG00000003643	0.229712	Spl
ENSRNOG00000003645	0.130012	Thm
ENSRNOG00000003648	1	Kdn
ENSRNOG00000003649	0.162478	Lvr
ENSRNOG00000003650	0.201855	Spl
ENSRNOG00000003653	0.131344	Hrt
ENSRNOG00000003657	1	Tst
ENSRNOG00000003661	0.147713	Tst
ENSRNOG00000003666	0.252029	Spl
ENSRNOG00000003669	0.484657	Hrt
ENSRNOG00000003670	0.12521	Thm
ENSRNOG00000003672	1	Spl
ENSRNOG00000003673	0.147642	Thm
ENSRNOG00000003674	0.175174	Lng
ENSRNOG00000003675	1	Brn
ENSRNOG00000003679	0.13125	Thm
ENSRNOG00000003680	0.669105	Brn
ENSRNOG00000003682	0.332417	Tst
ENSRNOG00000003686	0.13268	Adr
ENSRNOG00000003687	0.139169	Lng
ENSRNOG00000003688	1	Tst
ENSRNOG00000003689	0.129933	Thm
ENSRNOG00000003691	0.130569	Lvr
ENSRNOG00000003694	0.306285	Lvr
ENSRNOG00000003695	1	Tst
ENSRNOG00000003698	1	Tst
ENSRNOG00000003699	0.239496	Tst
ENSRNOG00000003703	0.209428	Thm
ENSRNOG00000003704	1	Brn
ENSRNOG00000003706	0.124954	Lvr
ENSRNOG00000003707	0.136755	Brn
ENSRNOG00000003709	0.33935	Lvr
ENSRNOG00000003712	0.130149	Thm
ENSRNOG00000003714	0.126601	Thm
ENSRNOG00000003715	0.322486	Lng
ENSRNOG00000003716	0.3876	Spl
ENSRNOG00000003717	0.131147	Utr
ENSRNOG00000003719	0.13467	Tst
ENSRNOG00000003720	0.197714	Utr
ENSRNOG00000003721	0.454055	Brn
ENSRNOG00000003722	0.478911	Msc
ENSRNOG00000003723	0.128945	Spl
ENSRNOG00000003724	0.12824	Msc
ENSRNOG00000003726	1	Tst
ENSRNOG00000003728	0.140843	Thm
ENSRNOG00000003732	0.234949	Utr
ENSRNOG00000003734	0.248231	Tst
ENSRNOG00000003736	0.155495	Utr
ENSRNOG00000003740	1	Utr
ENSRNOG00000003741	1	Brn
ENSRNOG00000003742	0.239322	Brn
ENSRNOG00000003743	0.124875	Msc
ENSRNOG00000003745	0.321676	Utr
ENSRNOG00000003746	0.330116	Lvr
ENSRNOG00000003747	0.145543	Tst
ENSRNOG00000003748	0.534123	Spl
ENSRNOG00000003749	0.586852	Spl
ENSRNOG00000003755	1	Tst
ENSRNOG00000003756	1	Brn
ENSRNOG00000003759	0.182439	Adr
ENSRNOG00000003762	0.303329	Adr
ENSRNOG00000003763	0.141051	Lvr
ENSRNOG00000003765	0.442556	Tst
ENSRNOG00000003767	0.159941	Brn
ENSRNOG00000003769	0.481104	Brn
ENSRNOG00000003772	0.147987	Kdn
ENSRNOG00000003773	0.146027	Tst
ENSRNOG00000003776	1	Lng
ENSRNOG00000003777	0.464489	Tst
ENSRNOG00000003778	0.403072	Tst
ENSRNOG00000003779	0.143633	Tst
ENSRNOG00000003782	0.135131	Adr
ENSRNOG00000003784	0.16593	Msc
ENSRNOG00000003786	0.169957	Tst
ENSRNOG00000003787	0.14464	Tst
ENSRNOG00000003790	1	Tst
ENSRNOG00000003792	0.135591	Thm
ENSRNOG00000003794	0.155656	Kdn
ENSRNOG00000003795	0.127596	Thm
ENSRNOG00000003797	0.127921	Adr
ENSRNOG00000003800	0.51904	Brn
ENSRNOG00000003802	0.333254	Tst
ENSRNOG00000003803	0.137522	Brn
ENSRNOG00000003805	0.134336	Spl
ENSRNOG00000003806	0.352462	Spl
ENSRNOG00000003807	1	Tst
ENSRNOG00000003809	0.131002	Adr
ENSRNOG00000003812	1	Brn
ENSRNOG00000003813	0.444969	Tst
ENSRNOG00000003815	0.13389	Hrt
ENSRNOG00000003816	0.138066	Thm
ENSRNOG00000003821	0.13651	Adr
ENSRNOG00000003822	0.136545	Tst
ENSRNOG00000003825	0.131566	Spl
ENSRNOG00000003827	0.16471	Hrt
ENSRNOG00000003829	0.142989	Tst
ENSRNOG00000003831	0.439351	Tst
ENSRNOG00000003832	0.244166	Tst
ENSRNOG00000003833	0.134338	Utr
ENSRNOG00000003834	0.137599	Brn
ENSRNOG00000003835	0.166889	Kdn
ENSRNOG00000003836	1	Tst
ENSRNOG00000003837	0.141918	Tst
ENSRNOG00000003840	0.305452	Lng
ENSRNOG00000003841	0.338365	Brn
ENSRNOG00000003844	0.130295	Thm
ENSRNOG00000003846	0.129906	Brn
ENSRNOG00000003847	0.136842	Msc
ENSRNOG00000003848	0.143257	Spl
ENSRNOG00000003849	0.126284	Thm
ENSRNOG00000003853	0.141423	Brn
ENSRNOG00000003855	0.128099	Lvr
ENSRNOG00000003858	0.141539	Brn
ENSRNOG00000003861	0.159384	Utr
ENSRNOG00000003863	0.13346	Thm
ENSRNOG00000003864	0.13043	Kdn
ENSRNOG00000003865	1	Kdn
ENSRNOG00000003866	0.176214	Thm
ENSRNOG00000003869	0.161828	Kdn
ENSRNOG00000003870	0.178188	Utr
ENSRNOG00000003872	0.211627	Spl
ENSRNOG00000003873	0.132838	Lng
ENSRNOG00000003875	0.178092	Adr
ENSRNOG00000003878	1	Brn
ENSRNOG00000003879	0.129961	Thm
ENSRNOG00000003880	1	Brn
ENSRNOG00000003881	0.138791	Kdn
ENSRNOG00000003882	0.139224	Tst
ENSRNOG00000003883	0.170284	Lvr
ENSRNOG00000003884	0.505997	Kdn
ENSRNOG00000003887	0.489881	Brn
ENSRNOG00000003889	0.136619	Tst
ENSRNOG00000003890	0.133672	Spl
ENSRNOG00000003891	0.489517	Utr
ENSRNOG00000003893	0.376256	Thm
ENSRNOG00000003895	0.309977	Thm
ENSRNOG00000003897	0.155727	Utr
ENSRNOG00000003899	0.509305	Thm
ENSRNOG00000003901	0.152709	Tst
ENSRNOG00000003902	0.771237	Adr
ENSRNOG00000003905	0.178518	Brn
ENSRNOG00000003915	0.205261	Tst
ENSRNOG00000003917	0.161817	Thm
ENSRNOG00000003918	0.163927	Tst
ENSRNOG00000003919	0.128123	Thm
ENSRNOG00000003923	0.131727	Msc
ENSRNOG00000003924	0.160364	Tst
ENSRNOG00000003925	1	Adr
ENSRNOG00000003927	0.227593	Utr
ENSRNOG00000003928	0.130633	Lvr
ENSRNOG00000003929	0.210155	Adr
ENSRNOG00000003931	0.188959	Utr
ENSRNOG00000003936	0.141033	Thm
ENSRNOG00000003942	0.155177	Tst
ENSRNOG00000003946	0.143026	Tst
ENSRNOG00000003947	0.246025	Kdn
ENSRNOG00000003948	0.155131	Adr
ENSRNOG00000003949	0.220091	Lvr
ENSRNOG00000003950	1	Msc
ENSRNOG00000003951	0.124949	Tst
ENSRNOG00000003953	0.128888	Brn
ENSRNOG00000003954	0.198739	Thm
ENSRNOG00000003955	0.214508	Tst
ENSRNOG00000003956	0.209398	Lng
ENSRNOG00000003958	0.125919	Kdn
ENSRNOG00000003959	0.213629	Spl
ENSRNOG00000003960	1	Kdn
ENSRNOG00000003964	0.134644	Tst
ENSRNOG00000003967	0.126764	Lvr
ENSRNOG00000003969	0.406391	Adr
ENSRNOG00000003970	0.131863	Brn
ENSRNOG00000003971	0.127637	Tst
ENSRNOG00000003973	0.179902	Msc
ENSRNOG00000003975	0.128635	Spl
ENSRNOG00000003977	0.147487	Lng
ENSRNOG00000003979	0.253618	Adr
ENSRNOG00000003980	0.1344	Tst
ENSRNOG00000003981	0.142375	Thm
ENSRNOG00000003983	0.189209	Brn
ENSRNOG00000003984	0.304176	Lng
ENSRNOG00000003985	0.128559	Lvr
ENSRNOG00000003988	0.203678	Brn
ENSRNOG00000003990	0.135206	Spl
ENSRNOG00000003991	1	Tst
ENSRNOG00000003992	0.522874	Lng
ENSRNOG00000003993	0.160701	Thm
ENSRNOG00000003997	1	Brn
ENSRNOG00000003998	0.322535	Msc
ENSRNOG00000003999	0.231983	Brn
ENSRNOG00000004000	0.145235	Hrt
ENSRNOG00000004001	0.144039	Msc
ENSRNOG00000004003	0.208993	Msc
ENSRNOG00000004004	0.16825	Thm
ENSRNOG00000004006	0.139567	Tst
ENSRNOG00000004009	0.341095	Kdn
ENSRNOG00000004011	0.181246	Tst
ENSRNOG00000004013	0.490365	Tst
ENSRNOG00000004014	0.135768	Kdn
ENSRNOG00000004016	0.127813	Thm
ENSRNOG00000004018	0.420522	Tst
ENSRNOG00000004019	0.288829	Thm
ENSRNOG00000004022	0.758632	Tst
ENSRNOG00000004026	0.143701	Brn
ENSRNOG00000004027	0.144321	Lvr
ENSRNOG00000004029	1	Lng
ENSRNOG00000004030	0.196918	Kdn
ENSRNOG00000004032	0.143358	Tst
ENSRNOG00000004033	0.167872	Lng
ENSRNOG00000004035	0.131931	Thm
ENSRNOG00000004036	0.127862	Kdn
ENSRNOG00000004040	0.400706	Lvr
ENSRNOG00000004048	0.183984	Lng
ENSRNOG00000004049	0.156748	Tst
ENSRNOG00000004050	0.132798	Brn
ENSRNOG00000004057	0.163508	Tst
ENSRNOG00000004059	0.210562	Thm
ENSRNOG00000004060	0.129743	Brn
ENSRNOG00000004061	0.139779	Thm
ENSRNOG00000004062	0.524481	Lvr
ENSRNOG00000004063	0.219537	Utr
ENSRNOG00000004066	1	Tst
ENSRNOG00000004067	0.465752	Brn
ENSRNOG00000004068	0.132957	Lng
ENSRNOG00000004072	0.139629	Lng
ENSRNOG00000004075	1	Tst
ENSRNOG00000004076	0.146063	Thm
ENSRNOG00000004077	0.475483	Brn
ENSRNOG00000004078	0.214222	Msc
ENSRNOG00000004083	0.14154	Tst
ENSRNOG00000004084	0.271917	Tst
ENSRNOG00000004085	0.157007	Kdn
ENSRNOG00000004089	0.142713	Brn
ENSRNOG00000004090	0.134865	Thm
ENSRNOG00000004091	0.163303	Thm
ENSRNOG00000004093	0.128266	Tst
ENSRNOG00000004094	0.187914	Lng
ENSRNOG00000004099	0.152797	Tst
ENSRNOG00000004100	0.176452	Kdn
ENSRNOG00000004101	0.317343	Lvr
ENSRNOG00000004103	0.130247	Lng
ENSRNOG00000004104	0.748818	Tst
ENSRNOG00000004107	0.125942	Thm
ENSRNOG00000004108	0.177018	Msc
ENSRNOG00000004109	0.397432	Hrt
ENSRNOG00000004110	0.149375	Lng
ENSRNOG00000004111	0.178187	Adr
ENSRNOG00000004112	1	Tst
ENSRNOG00000004117	1	Brn
ENSRNOG00000004118	1	Brn
ENSRNOG00000004120	1	Tst
ENSRNOG00000004124	1	Utr
ENSRNOG00000004125	0.405194	Lvr
ENSRNOG00000004127	0.137829	Brn
ENSRNOG00000004130	0.127811	Thm
ENSRNOG00000004131	0.134521	Spl
ENSRNOG00000004132	0.133481	Kdn
ENSRNOG00000004133	1	Brn
ENSRNOG00000004135	0.151424	Tst
ENSRNOG00000004137	0.185784	Tst
ENSRNOG00000004139	0.127923	Kdn
ENSRNOG00000004140	0.508631	Tst
ENSRNOG00000004141	0.244674	Lng
ENSRNOG00000004142	1	Tst
ENSRNOG00000004143	0.129698	Spl
ENSRNOG00000004145	0.137099	Spl
ENSRNOG00000004146	0.200058	Spl
ENSRNOG00000004147	0.142599	Lvr
ENSRNOG00000004148	0.151258	Brn
ENSRNOG00000004149	0.465503	Brn
ENSRNOG00000004150	0.326521	Spl
ENSRNOG00000004152	0.325093	Brn
ENSRNOG00000004155	1	Brn
ENSRNOG00000004158	0.260111	Spl
ENSRNOG00000004159	0.128665	Msc
ENSRNOG00000004160	0.164373	Thm
ENSRNOG00000004161	0.137398	Thm
ENSRNOG00000004162	0.142546	Tst
ENSRNOG00000004165	0.286764	Tst
ENSRNOG00000004168	0.199405	Lng
ENSRNOG00000004169	0.164017	Tst
ENSRNOG00000004171	0.827292	Lng
ENSRNOG00000004172	0.147125	Kdn
ENSRNOG00000004177	1	Tst
ENSRNOG00000004179	1	Brn
ENSRNOG00000004180	1	Brn
ENSRNOG00000004181	0.187083	Tst
ENSRNOG00000004183	0.143639	Spl
ENSRNOG00000004185	0.127538	Lng
ENSRNOG00000004186	0.130698	Tst
ENSRNOG00000004188	0.519128	Tst
ENSRNOG00000004189	0.193235	Thm
ENSRNOG00000004192	0.264966	Spl
ENSRNOG00000004193	0.154457	Tst
[truncated: 24,576 more rows]
