# Supplementary material for: Genome-wide discovery of long intergenic noncoding RNAs and their epigenetic signatures in the rat
Source: Sci Rep. 2017 Nov 1;7:14817. doi: 10.1038/s41598-017-13844-9 (PMC5665958; doi:10.1038/s41598-017-13844-9)
Supplement: Supplementary file 4 — Supplementary Table S3 [file 41598_2017_13844_MOESM4_ESM.xls]

## Sheet: Rat DMRs
Supplementary Table S3. Differentially methylated regions (DMRs) between BN and SHR rat strains.
No	chr	start	end	length	nCG	meanMethy1	meanMethy2	diff.Methy	areaStat
dmr0001	6	135694225	135694469	245	75	0.424722	0.84602	-0.421298	-224.473
dmr0002	2	1530656	1530943	288	30	0.811166	0.116622	0.694543	193.248
dmr0003	10	107057484	107057796	313	54	0.415353	0.739787	-0.324434	-151.225
dmr0004	14	107112036	107112307	272	32	0.328035	0.878107	-0.550071	-145.596
dmr0005	1	52854203	52854407	205	38	0.551286	0.161297	0.389989	132.845
dmr0006	18	7003564	7003824	261	37	0.56676	0.147333	0.419427	129.004
dmr0007	5	74039062	74039468	407	28	0.728508	0.198109	0.530399	124.003
dmr0008	12	29121630	29121756	127	26	0.798561	0.225921	0.572639	123.665
dmr0009	12	51298134	51298186	53	15	0.779757	0.0527667	0.72699	111.824
dmr0010	2	77659943	77660375	433	23	0.884717	0.425037	0.45968	111.107
dmr0011	14	79444355	79444887	533	49	0.656764	0.320143	0.336621	110.041
dmr0012	5	74037924	74038316	393	33	0.809114	0.385418	0.423696	103.913
dmr0013	20	13652506	13652957	452	43	0.396202	0.739651	-0.343449	-101.076
dmr0014	20	9845947	9846087	141	30	0.685267	0.191503	0.493764	100.66
dmr0015	17	76536552	76536762	211	33	0.733311	0.356394	0.376917	98.0618
dmr0016	19	10984056	10984248	193	38	0.765234	0.438915	0.326319	97.5228
dmr0017	2	161553394	161553703	310	30	0.63847	0.284743	0.353727	96.4534
dmr0018	1	155263132	155263541	410	26	0.392435	0.792455	-0.40002	-91.3668
dmr0019	8	97624154	97624338	185	24	0.692356	0.255757	0.436599	89.3756
dmr0020	9	12999444	12999838	395	46	0.471788	0.68141	-0.209622	-87.6868
dmr0021	5	74037463	74037810	348	20	0.768138	0.233349	0.534788	85.5846
dmr0022	12	18884391	18884576	186	33	0.525927	0.84107	-0.315143	-85.4532
dmr0023	3	162110966	162111116	151	25	0.686526	0.258918	0.427608	84.8315
dmr0024	9	64964506	64964628	123	27	0.834501	0.270766	0.563735	82.9781
dmr0025	15	106658861	106659009	149	25	0.542205	0.180708	0.361497	77.8175
dmr0026	9	94567851	94568043	193	29	0.675334	0.331973	0.34336	76.9937
dmr0027	10	65770428	65770515	88	29	0.748072	0.448293	0.299778	76.4715
dmr0028	3	14041660	14042354	695	22	0.603892	0.160752	0.44314	73.9279
dmr0029	18	7003886	7003988	103	14	0.734172	0.133917	0.600255	73.0008
dmr0030	11	76740703	76740791	89	11	0.83972	0.115405	0.724315	72.2046
dmr0031	3	14427855	14427984	130	27	0.472744	0.0938402	0.378904	71.3191
dmr0032	6	145926133	145926257	125	16	0.840107	0.130439	0.709668	69.9031
dmr0033	10	66538149	66538333	185	27	0.644984	0.378758	0.266226	69.8888
dmr0034	2	174291673	174291796	124	27	0.739296	0.320272	0.419024	68.7113
dmr0035	9	4053476	4053654	179	26	0.347569	0.725056	-0.377487	-68.3763
dmr0036	12	37268977	37269083	107	20	0.1758	0.730755	-0.554954	-67.4587
dmr0037	10	91869565	91869674	110	20	0.4948	0.894752	-0.399953	-66.9688
dmr0038	2	227332751	227332825	75	15	0.68637	0.158617	0.527753	66.6837
dmr0039	3	11986171	11986838	668	27	0.54757	0.25827	0.2893	64.8226
dmr0040	4	145994336	145994528	193	21	0.833793	0.40184	0.431953	64.8198
dmr0041	6	6008690	6008972	283	12	0.798032	0.0932588	0.704773	64.7514
dmr0042	4	73573881	73573943	63	13	0.733715	0.0861815	0.647533	63.9877
dmr0043	5	77062379	77062536	158	14	0.888268	0.236172	0.652095	63.8525
dmr0044	17	5506946	5507176	231	15	0.874683	0.356452	0.518231	62.372
dmr0045	20	5098299	5098395	97	19	0.610323	0.231337	0.378987	62.0216
dmr0046	4	115228187	115228376	190	24	0.224317	0.545267	-0.320951	-61.6369
dmr0047	4	112647928	112648115	188	22	0.378035	0.815172	-0.437137	-61.1619
dmr0048	1	192870999	192871189	191	15	0.34694	0.862157	-0.515217	-60.9325
dmr0049	3	2724410	2724522	113	21	0.741947	0.348186	0.393761	59.9252
dmr0050	13	44673451	44673691	241	25	0.618632	0.337056	0.281576	58.7301
dmr0051	12	43357168	43357252	85	12	0.837356	0.335145	0.502211	58.5359
dmr0052	12	329140	329206	67	19	0.578624	0.150745	0.427879	58.0389
dmr0053	14	3305325	3305833	509	17	0.696608	0.265416	0.431191	56.0935
dmr0054	16	8103450	8103646	197	14	0.88188	0.417151	0.464729	56.0642
dmr0055	4	125190645	125190751	107	16	0.561775	0.152151	0.409623	55.7938
dmr0056	14	35969947	35970012	66	9	0.756743	0.0758597	0.680884	55.7693
dmr0057	7	140813854	140813962	109	23	0.594339	0.297777	0.296562	55.7368
dmr0058	1	25082461	25082515	55	9	0.784832	0.124088	0.660744	55.2875
dmr0059	9	53494937	53494989	53	15	0.804852	0.361306	0.443546	55.1183
dmr0060	19	5837068	5837201	134	19	0.172349	0.427921	-0.255572	-55.0872
dmr0061	8	111495850	111496153	304	16	0.415784	0.785133	-0.369349	-54.7489
dmr0062	2	12489131	12489224	94	9	0.827252	0.0783567	0.748895	54.2525
dmr0063	6	136625147	136625237	91	7	0.815703	0.0443421	0.771361	53.7715
dmr0064	3	147771012	147771094	83	13	0.920254	0.162337	0.757918	52.7356
dmr0065	8	85505900	85506000	101	18	0.642093	0.196689	0.445404	52.4281
dmr0066	14	46640217	46640365	149	13	0.189809	0.695058	-0.505249	-52.0422
dmr0067	5	152674266	152674344	79	14	0.718991	0.132444	0.586547	52.0298
dmr0068	18	49201348	49201448	101	9	0.819445	0.243861	0.575585	51.4944
dmr0069	6	123224286	123224368	83	15	0.80935	0.36727	0.44208	51.2462
dmr0070	2	195572683	195572835	153	17	0.661849	0.266255	0.395594	50.6675
dmr0071	8	108028906	108029020	115	13	0.331733	0.838445	-0.506713	-50.2347
dmr0072	6	102987113	102987229	117	15	0.640797	0.226218	0.41458	49.3836
dmr0073	2	28634344	28634458	115	18	0.736545	0.323741	0.412804	49.2662
dmr0074	6	123224124	123224229	106	15	0.706685	0.272536	0.434149	49.141
dmr0075	7	63025639	63025754	116	14	0.563682	0.0852454	0.478437	48.7855
dmr0076	19	50829418	50829492	75	6	0.823829	0.0832331	0.740596	48.6845
dmr0077	1	198451037	198451122	86	19	0.0750192	0.507348	-0.432329	-48.5522
dmr0078	3	14428095	14428221	127	17	0.459779	0.135645	0.324134	48.4611
dmr0079	5	16437892	16437950	59	10	0.757017	0.185302	0.571715	48.4402
dmr0080	1	79978342	79978458	117	16	0.807449	0.438611	0.368837	47.8096
dmr0081	1	220278510	220278566	57	17	0.434199	0.916636	-0.482438	-47.5833
dmr0082	7	143529447	143529634	188	21	0.763074	0.412719	0.350354	47.559
dmr0083	2	161560576	161560769	194	21	0.785693	0.562078	0.223615	47.5532
dmr0084	5	70502161	70502243	83	19	0.648732	0.325859	0.322873	47.5506
dmr0085	16	22323732	22323804	73	8	0.820941	0.182776	0.638164	47.0694
dmr0086	18	48481297	48481478	182	15	0.623942	0.241644	0.382298	45.981
dmr0087	10	66538507	66538690	184	15	0.764643	0.478521	0.286122	45.5919
dmr0088	10	68853477	68853533	57	8	0.833411	0.201951	0.63146	45.1612
dmr0089	2	177787554	177787709	156	15	0.596612	0.227733	0.36888	45.0766
dmr0090	7	142530863	142530941	79	11	0.364583	0.89878	-0.534196	-44.9259
dmr0091	1	125190822	125191054	233	8	0.74713	0.212967	0.534163	44.6588
dmr0092	10	94197820	94197936	117	16	0.733889	0.335502	0.398387	44.3251
dmr0093	6	126850019	126850091	73	13	0.740141	0.257181	0.48296	44.3064
dmr0094	3	154244786	154244892	107	12	0.876973	0.434375	0.442598	44.2384
dmr0095	19	49187276	49187398	123	6	0.906476	0.176543	0.729934	44.0501
dmr0096	8	111495345	111495451	107	25	0.0598557	0.43685	-0.376994	-43.7095
dmr0097	9	13230393	13230559	167	15	0.803561	0.256063	0.547498	43.6766
dmr0098	8	119280325	119280422	98	8	0.818951	0.289587	0.529364	43.2938
dmr0099	1	174601533	174601643	111	13	0.670084	0.0656608	0.604423	43.1053
dmr0100	17	8753488	8753554	67	8	0.865076	0.296967	0.56811	42.9966
dmr0101	6	6009184	6009358	175	9	0.84042	0.23138	0.60904	42.9408
dmr0102	15	59699894	59699970	77	7	0.865899	0.312115	0.553784	42.7553
dmr0103	5	142555927	142555983	57	15	0.750242	0.371838	0.378403	42.6354
dmr0104	4	98849345	98849401	57	10	0.844616	0.261474	0.583142	42.5438
dmr0105	14	78310143	78310224	82	15	0.262614	0.854755	-0.592141	-42.4614
dmr0106	20	44747194	44747249	56	12	0.741475	0.34922	0.392255	42.4514
dmr0107	4	180138961	180139281	321	13	0.883317	0.452479	0.430837	41.9841
dmr0108	4	158432848	158432915	68	11	0.81469	0.232721	0.581969	41.546
dmr0109	16	81242948	81243040	93	14	0.193636	0.59934	-0.405704	-41.5369
dmr0110	7	143151226	143151299	74	8	0.867817	0.290562	0.577255	41.3583
dmr0111	18	71063787	71064624	838	6	0.819086	0.118028	0.701059	41.3374
dmr0112	10	105101927	105102026	100	21	0.856711	0.672821	0.18389	40.8873
dmr0113	11	31910168	31910248	81	12	0.801127	0.343246	0.457881	40.6097
dmr0114	1	33763423	33763631	209	17	0.493694	0.784917	-0.291223	-40.5823
dmr0115	11	47146519	47146584	66	17	0.463929	0.673785	-0.209855	-40.5202
dmr0116	12	37139665	37139888	224	18	0.589131	0.870663	-0.281532	-40.3232
dmr0117	1	13390306	13390358	53	11	0.532915	0.146527	0.386388	40.3125
dmr0118	20	10540049	10540107	59	11	0.741881	0.299651	0.44223	39.9167
dmr0119	17	89378761	89378816	56	8	0.887351	0.184755	0.702596	39.7651
dmr0120	3	138354731	138354787	57	14	0.777671	0.256408	0.521264	39.6871
dmr0121	5	82167069	82167153	85	10	0.162925	0.795065	-0.63214	-39.6542
dmr0122	9	30201747	30201980	234	8	0.885402	0.322447	0.562955	39.4102
dmr0123	6	101282656	101282748	93	15	0.753679	0.471843	0.281835	39.3006
dmr0124	17	5601737	5602018	282	17	0.854177	0.577562	0.276615	39.2994
dmr0125	1	81172753	81172925	173	20	0.425036	0.688789	-0.263753	-39.2394
dmr0126	12	48760711	48760876	166	21	0.730299	0.378747	0.351552	39.1369
dmr0127	2	177546843	177546899	57	11	0.798942	0.187451	0.611491	39.051
dmr0128	7	115627041	115627121	81	13	0.594787	0.138769	0.456018	38.9651
dmr0129	18	59964273	59964331	59	15	0.661511	0.344727	0.316784	38.8878
dmr0130	9	12760580	12760654	75	15	0.506346	0.155807	0.350538	38.5897
dmr0131	12	47569831	47569918	88	14	0.698472	0.303882	0.39459	38.5356
dmr0132	1	178068532	178068702	171	15	0.593159	0.243256	0.349903	38.4859
dmr0133	2	112143850	112143937	88	9	0.886048	0.3781	0.507948	38.476
dmr0134	10	83338532	83338625	94	10	0.631195	0.0688136	0.562381	38.4675
dmr0135	4	15161528	15161632	105	14	0.799198	0.42988	0.369318	38.2556
dmr0136	19	42921911	42922032	122	17	0.395685	0.701615	-0.30593	-37.9979
dmr0137	3	15419013	15419104	92	15	0.39195	0.728925	-0.336975	-37.8914
dmr0138	9	8135067	8135138	72	14	0.284999	0.573776	-0.288777	-37.8054
dmr0139	1	183655825	183655901	77	8	0.766588	0.177564	0.589024	37.7343
dmr0140	3	61229897	61230007	111	14	0.812188	0.389995	0.422194	37.7
dmr0141	20	9324714	9325015	302	18	0.733172	0.516844	0.216328	37.6766
dmr0142	6	68460918	68461023	106	16	0.804895	0.421366	0.383529	37.5801
dmr0143	17	14743895	14743956	62	9	0.242394	0.876717	-0.634323	-37.5298
dmr0144	5	62172784	62172850	67	6	0.770323	0.240644	0.529679	37.4298
dmr0145	20	10256992	10257156	165	14	0.388172	0.940557	-0.552385	-37.3259
dmr0146	5	96543278	96543350	73	13	0.557772	0.895434	-0.337662	-37.2989
dmr0147	12	2166121	2166183	63	13	0.814229	0.432631	0.381598	36.9086
dmr0148	4	65450877	65451081	205	11	0.385805	0.0299409	0.355864	36.8258
dmr0149	12	40501046	40501157	112	14	0.388188	0.755692	-0.367504	-36.8145
dmr0150	6	124903735	124903815	81	13	0.442607	0.783687	-0.34108	-36.6277
dmr0151	16	20211218	20211339	122	13	0.731585	0.392538	0.339047	36.6241
dmr0152	20	48923788	48923861	74	9	0.93642	0.413492	0.522929	36.5491
dmr0153	13	50163735	50163785	51	7	0.74018	0.241255	0.498925	36.4676
dmr0154	3	163506723	163506885	163	18	0.765377	0.521804	0.243573	36.4516
dmr0155	16	22323981	22324063	83	8	0.821304	0.279571	0.541733	36.446
dmr0156	10	59805759	59805837	79	10	0.684933	0.150726	0.534207	36.4099
dmr0157	16	79806192	79806301	110	6	0.707598	0.0453788	0.662219	36.3698
dmr0158	17	60971446	60971550	105	10	0.468289	0.86194	-0.393651	-36.2894
dmr0159	10	110275437	110275548	112	4	0.88319	0.0820706	0.80112	36.2841
dmr0160	1	164205138	164205295	158	17	0.573834	0.282062	0.291772	36.1872
dmr0161	20	13608745	13609338	594	8	0.784191	0.263945	0.520246	36.1448
dmr0162	4	24045613	24045775	163	10	0.742002	0.218901	0.5231	36.0303
dmr0163	19	31106747	31106843	97	11	0.467129	0.143207	0.323922	35.9747
dmr0164	4	8174297	8174365	69	4	0.876097	0.061936	0.814162	35.7716
dmr0165	18	17397414	17397480	67	11	0.0396866	0.519921	-0.480234	-35.7535
dmr0166	16	80383633	80383837	205	4	0.81675	0.04655	0.7702	35.4627
dmr0167	20	37229348	37229416	69	13	0.81578	0.476731	0.339049	35.3021
dmr0168	12	32629420	32629498	79	5	0.822705	0.13549	0.687215	35.1853
dmr0169	1	274211029	274211155	127	18	0.671343	0.822908	-0.151565	-35.1338
dmr0170	2	114288230	114288286	57	8	0.642696	0.163715	0.478981	35.0827
dmr0171	15	28269500	28269572	73	12	0.480526	0.875886	-0.39536	-34.9136
dmr0172	12	48136147	48136387	241	4	0.832376	0.0445079	0.787868	34.874
dmr0173	1	80483853	80484050	198	9	0.23327	0.756206	-0.522935	-34.7061
dmr0174	13	51945924	51945975	52	4	0.262653	0.979221	-0.716568	-34.5381
dmr0175	1	174601226	174601306	81	7	0.704172	0.111634	0.592538	34.4979
dmr0176	2	185018154	185018222	69	9	0.877507	0.364898	0.512609	34.1412
dmr0177	17	24323764	24323859	96	9	0.868361	0.436913	0.431448	34.1387
dmr0178	1	226164965	226165021	57	5	0.834518	0.129148	0.70537	34.1173
dmr0179	2	57556211	57556295	85	8	0.678605	0.0773945	0.601211	34.0994
dmr0180	3	45634023	45634105	83	11	0.448583	0.108732	0.339851	34.0866
dmr0181	19	19967306	19967415	110	15	0.479972	0.809175	-0.329203	-34.086
dmr0182	10	12824180	12824234	55	6	0.73297	0.0701422	0.662827	34.009
dmr0183	9	112347602	112347694	93	12	0.609046	0.284295	0.324752	33.8112
dmr0184	6	111570151	111570201	51	4	0.769006	0.140967	0.628039	33.5935
dmr0185	9	111668140	111668228	89	12	0.573899	0.222734	0.351165	33.4893
dmr0186	16	23315373	23315562	190	11	0.814391	0.458033	0.356358	33.4045
dmr0187	2	138832981	138833066	86	11	0.484637	0.92139	-0.436753	-33.2916
dmr0188	3	8606967	8607017	51	10	0.824043	0.419712	0.404331	33.1674
dmr0189	16	72798046	72798144	99	8	0.612254	0.127105	0.48515	33.16
dmr0190	10	108095766	108095876	111	10	0.668067	0.187046	0.481021	33.0928
dmr0191	3	13151053	13151420	368	10	0.733843	0.139422	0.594421	33.0866
dmr0192	5	63416672	63416726	55	6	0.800741	0.212532	0.588209	32.9994
dmr0193	17	81686949	81687013	65	9	0.651111	0.241511	0.4096	32.8524
dmr0194	1	128675525	128675611	87	12	0.752883	0.409054	0.343828	32.8245
dmr0195	15	105620975	105621025	51	10	0.777235	0.106521	0.670714	32.7175
dmr0196	9	9651648	9651734	87	10	0.639392	0.141106	0.498287	32.6027
dmr0197	6	130948311	130948367	57	15	0.767783	0.452184	0.315599	32.5514
dmr0198	4	12359934	12360012	79	9	0.646093	0.0688173	0.577276	32.471
dmr0199	1	253282809	253282951	143	10	0.568655	0.226265	0.34239	32.2995
dmr0200	8	64088401	64088507	107	14	0.259974	0.849769	-0.589795	-32.2302
dmr0201	10	76847713	76847784	72	9	0.789742	0.356322	0.43342	32.2111
dmr0202	6	71296144	71296224	81	8	0.752317	0.271088	0.48123	32.1559
dmr0203	1	31494413	31494499	87	10	0.335832	0.7293	-0.393468	-32.1533
dmr0204	10	107668415	107668578	164	17	0.478248	0.705967	-0.22772	-31.8245
dmr0205	11	82721559	82721613	55	7	0.883083	0.264589	0.618494	31.7005
dmr0206	14	46640687	46640782	96	12	0.373387	0.710991	-0.337603	-31.5812
dmr0207	18	26142430	26142642	213	9	0.660576	0.944995	-0.284419	-31.5108
dmr0208	2	44495181	44495281	101	14	0.778841	0.407049	0.371792	31.4736
dmr0209	10	23797889	23798015	127	10	0.631292	0.19106	0.440232	31.3928
dmr0210	18	11422747	11422815	69	7	0.814693	0.434665	0.380028	31.3145
dmr0211	4	80475713	80475855	143	8	0.866724	0.10005	0.766675	31.2574
dmr0212	9	23139675	23139737	63	4	0.736488	0.0402129	0.696275	31.1365
dmr0213	1	177606692	177606765	74	8	0.465842	0.0228312	0.443011	31.0676
dmr0214	1	213285061	213285122	62	6	0.663917	0.101087	0.56283	31.0588
dmr0215	14	33335707	33335789	83	13	0.280031	0.0768236	0.203207	31.0183
dmr0216	19	58471031	58471095	65	4	0.864895	0.0954453	0.76945	30.926
dmr0217	17	59789512	59789766	255	7	0.709205	0.154061	0.555144	30.8133
dmr0218	7	128730749	128730820	72	5	0.901962	0.382551	0.519411	30.7928
dmr0219	10	105405397	105405457	61	10	0.696861	0.200753	0.496108	30.7713
dmr0220	11	17653901	17654163	263	6	0.740608	0.127245	0.613364	30.5925
dmr0221	2	117963605	117963665	61	13	0.0840998	0.474819	-0.390719	-30.571
dmr0222	5	149233188	149233245	58	9	0.880851	0.33359	0.547261	30.5578
dmr0223	18	71057776	71058609	834	9	0.829089	0.393435	0.435654	30.5233
dmr0224	16	2896754	2896893	140	14	0.449237	0.674369	-0.225131	-30.5089
dmr0225	4	44217162	44217262	101	12	0.512466	0.833962	-0.321495	-30.4955
dmr0226	10	105840569	105840763	195	8	0.885751	0.420103	0.465648	30.4591
dmr0227	7	110588102	110588178	77	8	0.646208	0.0925704	0.553638	30.3453
dmr0228	11	9857732	9857790	59	7	0.807187	0.306956	0.50023	30.3116
dmr0229	1	227512935	227512990	56	5	0.811975	0.0937824	0.718193	30.263
dmr0230	11	32474836	32475139	304	7	0.674198	0.0502179	0.62398	30.2338
dmr0231	13	82790660	82791599	940	7	0.836066	0.256362	0.579704	30.0967
dmr0232	8	127276765	127277139	375	12	0.80266	0.480141	0.322518	30.0914
dmr0233	1	52854580	52854640	61	9	0.672786	0.176053	0.496733	30.0373
dmr0234	14	46580867	46580948	82	11	0.23027	0.577877	-0.347607	-30.0097
dmr0235	5	25291999	25292078	80	9	0.432027	0.854409	-0.422382	-29.9436
dmr0236	4	67645057	67645178	122	11	0.429774	0.734549	-0.304775	-29.8616
dmr0237	1	281959775	281959935	161	12	0.492171	0.139901	0.35227	29.8451
dmr0238	1	279109782	279109896	115	13	0.704661	0.393588	0.311073	29.5012
dmr0239	2	52971437	52971505	69	11	0.418726	0.869752	-0.451026	-29.4369
dmr0240	3	61230161	61230216	56	9	0.799834	0.427154	0.37268	29.2536
dmr0241	14	34054627	34054692	66	6	0.719743	0.0322225	0.687521	29.2451
dmr0242	10	19162485	19162569	85	8	0.721331	0.184162	0.537169	29.0378
dmr0243	13	92496434	92496490	57	10	0.590173	0.204481	0.385691	28.9386
dmr0244	17	10909755	10909863	109	6	0.703956	0.0264923	0.677464	28.7884
dmr0245	9	15887630	15887858	229	8	0.717642	0.123257	0.594385	28.6855
dmr0246	16	8349479	8349552	74	6	0.183146	0.955259	-0.772113	-28.5924
dmr0247	19	49299517	49299710	194	5	0.766808	0.156782	0.610026	28.5166
dmr0248	4	127088750	127088896	147	10	0.702455	0.17301	0.529445	28.4255
dmr0249	4	115174148	115174220	73	10	0.565004	0.178705	0.386298	28.3894
dmr0250	1	11962447	11962508	62	11	0.23611	0.481334	-0.245223	-28.3646
dmr0251	6	92644406	92644456	51	11	0.836199	0.567354	0.268845	28.3187
dmr0252	18	68377362	68377432	71	8	0.847813	0.310957	0.536856	28.2747
dmr0253	7	91559940	91559990	51	4	0.771592	0.120099	0.651494	28.2685
dmr0254	17	18175312	18175366	55	7	0.760066	0.307519	0.452548	28.2418
dmr0255	12	37378566	37378672	107	9	0.775308	0.34476	0.430548	28.1808
dmr0256	10	37530725	37530808	84	6	0.862343	0.461366	0.400977	28.1461
dmr0257	1	45079056	45079206	151	4	0.912531	0.160344	0.752187	28.038
dmr0258	11	73216244	73216326	83	7	0.460887	0.925067	-0.464181	-28.0368
dmr0259	1	142237181	142237332	152	10	0.29683	0.646794	-0.349964	-28.0083
dmr0260	11	89304087	89304169	83	12	0.645019	0.268896	0.376123	27.9295
dmr0261	5	72181428	72181503	76	6	0.8336	0.243252	0.590348	27.885
dmr0262	8	130329921	130329991	71	10	0.784699	0.336568	0.448132	27.8515
dmr0263	15	19940858	19940957	100	5	0.782261	0.0496157	0.732646	27.849
dmr0264	1	262030312	262030486	175	10	0.267604	0.694683	-0.427078	-27.8089
dmr0265	8	75847097	75847238	142	10	0.847214	0.519606	0.327608	27.7711
dmr0266	19	34139432	34139518	87	9	0.139363	0.599076	-0.459714	-27.7474
dmr0267	1	221771584	221771648	65	13	0.321242	0.662296	-0.341053	-27.7335
dmr0268	20	47357964	47358014	51	11	0.314177	0.761693	-0.447516	-27.7117
dmr0269	19	49456140	49456214	75	6	0.589062	0.0606227	0.528439	27.6565
dmr0270	5	159434447	159434516	70	9	0.68913	0.0994789	0.589651	27.5345
dmr0271	19	58421381	58421435	55	4	0.826999	0.0727095	0.754289	27.4489
dmr0272	17	23067667	23067774	108	13	0.780537	0.532086	0.248451	27.3823
dmr0273	7	39376185	39376235	51	8	0.643559	0.0655454	0.578014	27.3533
dmr0274	10	105500034	105500093	60	7	0.136889	0.697907	-0.561018	-27.3345
dmr0275	6	43042878	43042999	122	10	0.353906	0.759933	-0.406027	-27.3207
dmr0276	1	204660851	204660989	139	7	0.929443	0.520254	0.409188	27.2596
dmr0277	14	18317059	18317116	58	7	0.753373	0.447149	0.306223	27.1972
dmr0278	15	10180135	10180330	196	4	0.826185	0.116388	0.709797	27.1733
dmr0279	3	68040423	68040571	149	10	0.468658	0.165714	0.302944	27.1562
dmr0280	16	7352863	7352913	51	7	0.800509	0.254359	0.54615	27.117
dmr0281	18	24213488	24213563	76	4	0.892579	0.155006	0.737574	27.0992
dmr0282	7	62950723	62950818	96	11	0.340866	0.784588	-0.443723	-27.0965
dmr0283	14	107112466	107112591	126	7	0.381394	0.928626	-0.547231	-26.9603
dmr0284	8	128874385	128874436	52	8	0.835079	0.394071	0.441008	26.9435
dmr0285	20	48706986	48707137	152	7	0.169025	0.791813	-0.622788	-26.9206
dmr0286	2	172611722	172611801	80	5	0.78768	0.408856	0.378824	26.841
dmr0287	2	23869013	23869089	77	8	0.693509	0.319501	0.374008	26.8237
dmr0288	16	8170956	8171038	83	5	0.877307	0.149348	0.727959	26.7206
dmr0289	4	179898620	179898712	93	10	0.807334	0.459875	0.347459	26.7007
dmr0290	16	71884391	71884889	499	7	0.752621	0.149481	0.60314	26.5582
dmr0291	9	117155611	117155835	225	12	0.711458	0.49237	0.219088	26.4915
dmr0292	2	45733480	45733548	69	8	0.849339	0.449661	0.399678	26.4829
dmr0293	20	12300621	12300673	53	7	0.849864	0.238967	0.610897	26.4445
dmr0294	2	123428459	123428516	58	7	0.759874	0.301275	0.458598	26.3437
dmr0295	2	32695953	32696031	79	8	0.528784	0.161116	0.367668	26.3113
dmr0296	19	47134034	47134120	87	6	0.749186	0.0767833	0.672402	26.2222
dmr0297	1	198451189	198451263	75	11	0.457906	0.907949	-0.450043	-26.2046
dmr0298	4	178898637	178898997	361	5	0.655498	0.0282065	0.627292	26.1837
dmr0299	10	101681087	101681269	183	4	0.804565	0.0428002	0.761765	26.0311
dmr0300	3	35271386	35271494	109	11	0.456319	0.830368	-0.374049	-25.9941
dmr0301	19	10723759	10723819	61	5	0.0963208	0.941253	-0.844932	-25.9565
dmr0302	3	7112727	7112799	73	11	0.66471	0.410743	0.253967	25.9404
dmr0303	8	94651566	94651628	63	11	0.739491	0.428633	0.310858	25.8935
dmr0304	2	23869383	23869471	89	7	0.614593	0.221804	0.392788	25.8625
dmr0305	11	31485504	31485569	66	5	0.891199	0.212584	0.678614	25.8127
dmr0306	8	47052642	47052701	60	9	0.528207	0.910479	-0.382272	-25.7704
dmr0307	12	27324232	27324282	51	9	0.826413	0.334427	0.491986	25.7499
dmr0308	11	84722857	84722955	99	15	0.843946	0.619037	0.224909	25.7446
dmr0309	1	48826665	48826817	153	5	0.886078	0.374473	0.511604	25.7071
dmr0310	20	50191280	50191395	116	5	0.768934	0.105661	0.663273	25.6872
dmr0311	1	247798980	247799044	65	12	0.699234	0.378959	0.320275	25.669
dmr0312	3	150761304	150761360	57	11	0.05898	0.515986	-0.457006	-25.658
dmr0313	12	34434402	34435390	989	5	0.908901	0.287058	0.621843	25.5935
dmr0314	1	45077946	45078057	112	5	0.796226	0.146522	0.649704	25.5811
dmr0315	12	22087497	22087552	56	7	0.89705	0.443057	0.453993	25.545
dmr0316	14	17347324	17347388	65	6	0.648143	0.021704	0.626439	25.5367
dmr0317	6	110865954	110866068	115	7	0.827547	0.39554	0.432007	25.5245
dmr0318	6	129410530	129410586	57	11	0.938602	0.553932	0.38467	25.4346
dmr0319	3	118795043	118795153	111	11	0.657456	0.883287	-0.225831	-25.4307
dmr0320	2	23869161	23869227	67	9	0.716428	0.317158	0.39927	25.4121
dmr0321	14	15282665	15282753	89	7	0.656403	0.361204	0.295199	25.3886
dmr0322	7	34952487	34952578	92	11	0.202289	0.711937	-0.509648	-25.3562
dmr0323	1	141342732	141342786	55	7	0.710692	0.141395	0.569297	25.2572
dmr0324	11	9857930	9857988	59	7	0.834357	0.402535	0.431822	25.2545
dmr0325	9	45677820	45677873	54	8	0.718266	0.214079	0.504187	25.2234
dmr0326	10	101526834	101526884	51	8	0.900132	0.448236	0.451895	25.1637
dmr0327	2	259992076	259992143	68	8	0.720339	0.207519	0.51282	25.126
dmr0328	17	9088933	9088986	54	5	0.919718	0.363787	0.555931	25.0468
dmr0329	12	43877214	43877406	193	6	0.722122	0.324273	0.397849	25.0349
dmr0330	3	14524767	14524843	77	8	0.767818	0.3512	0.416618	24.9627
dmr0331	2	155282047	155282134	88	13	0.43592	0.764208	-0.328287	-24.8799
dmr0332	19	55028570	55029076	507	6	0.781644	0.313474	0.46817	24.8573
dmr0333	17	5389861	5390116	256	7	0.423394	0.858741	-0.435347	-24.8412
dmr0334	2	181008668	181008718	51	5	0.922139	0.289444	0.632695	24.8345
dmr0335	6	135450132	135450299	168	10	0.405248	0.869564	-0.464316	-24.8036
dmr0336	2	206203257	206203347	91	8	0.837414	0.467269	0.370145	24.7211
dmr0337	1	280634764	280634819	56	15	0.0811234	0.503266	-0.422143	-24.6963
dmr0338	16	76805573	76805720	148	4	0.698985	0.0243467	0.674638	24.6918
dmr0339	7	24288345	24288395	51	9	0.939983	0.2735	0.666484	24.6846
dmr0340	1	2607593	2607657	65	6	0.609622	0.105939	0.503683	24.6042
dmr0341	3	177429202	177429339	138	7	0.828626	0.504836	0.32379	24.5642
dmr0342	16	22985916	22986610	695	7	0.786116	0.302637	0.483478	24.5594
dmr0343	1	263366297	263366364	68	9	0.515551	0.869501	-0.35395	-24.5576
dmr0344	3	169677743	169677837	95	5	0.8324	0.168727	0.663673	24.5334
dmr0345	1	15702284	15702374	91	8	0.536069	0.129453	0.406616	24.5202
dmr0346	4	81053397	81053546	150	13	0.547835	0.720183	-0.172349	-24.5165
dmr0347	17	13776567	13776632	66	4	0.871314	0.306792	0.564522	24.4297
dmr0348	8	50871606	50871656	51	7	0.453872	0.910006	-0.456135	-24.4073
dmr0349	5	50211387	50211441	55	8	0.565817	0.125456	0.440362	24.3537
dmr0350	11	75166182	75166347	166	5	0.834909	0.303858	0.531051	24.3528
dmr0351	19	13564983	13565164	182	5	0.605737	0.0235078	0.58223	24.2999
dmr0352	7	3053807	3053883	77	9	0.45075	0.89522	-0.44447	-24.2218
dmr0353	2	243257588	243257699	112	11	0.710861	0.380393	0.330467	24.2041
dmr0354	6	49638590	49638677	88	8	0.596967	0.0222025	0.574764	24.1948
dmr0355	5	74038488	74038546	59	5	0.623944	0.0382884	0.585656	24.1234
dmr0356	5	60956194	60956250	57	12	0.418327	0.858792	-0.440465	-24.1043
dmr0357	7	41591832	41592048	217	4	0.802055	0.253522	0.548533	24.0933
dmr0358	2	251780230	251780438	209	6	0.908277	0.298145	0.610132	24.0747
dmr0359	10	45643716	45643791	76	11	0.27857	0.68278	-0.40421	-24.0612
dmr0360	20	5006653	5006978	326	6	0.70296	0.0693518	0.633608	24.0126
dmr0361	3	154244972	154245046	75	10	0.796981	0.45469	0.34229	23.9564
dmr0362	19	37526008	37526079	72	11	0.0761064	0.481893	-0.405786	-23.9287
dmr0363	10	57637957	57638012	56	11	0.102046	0.519787	-0.417741	-23.9047
dmr0364	20	3893760	3894037	278	6	0.731671	0.19291	0.53876	23.8938
dmr0365	1	84516230	84516328	99	8	0.177155	0.533436	-0.356281	-23.8091
dmr0366	7	37779409	37779599	191	8	0.428789	0.0447764	0.384012	23.7895
dmr0367	1	176309597	176309688	92	9	0.668161	0.905482	-0.237321	-23.7238
dmr0368	16	6763217	6763487	271	6	0.668168	0.145582	0.522586	23.7178
dmr0369	8	116782420	116782505	86	11	0.0474346	0.474687	-0.427252	-23.5874
dmr0370	7	63269282	63269356	75	7	0.634972	0.212068	0.422903	23.5636
dmr0371	3	166209106	166209157	52	5	0.89393	0.394978	0.498952	23.4972
dmr0372	10	13729920	13729975	56	8	0.817198	0.2841	0.533098	23.494
dmr0373	3	56932928	56932992	65	8	0.774457	0.21222	0.562237	23.4651
dmr0374	4	151978461	151978515	55	7	0.784517	0.408874	0.375644	23.4572
dmr0375	11	32987351	32987409	59	9	0.380376	0.0966903	0.283685	23.407
dmr0376	4	179476729	179476801	73	10	0.195704	0.676056	-0.480353	-23.3606
dmr0377	2	178567860	178567934	75	9	0.840859	0.420383	0.420476	23.3442
dmr0378	16	14192911	14192985	75	7	0.79473	0.284881	0.509848	23.3429
dmr0379	10	66547778	66547862	85	7	0.744755	0.280996	0.463758	23.2698
dmr0380	1	31494105	31494254	150	9	0.42238	0.694826	-0.272446	-23.2635
dmr0381	8	129872687	129872806	120	13	0.824004	0.65859	0.165414	23.2088
dmr0382	18	17934359	17934727	369	4	0.76678	0.0971179	0.669662	23.1807
dmr0383	1	257344747	257344809	63	4	0.893471	0.22798	0.665491	23.1749
dmr0384	8	128700405	128700459	55	9	0.344061	0.783202	-0.439142	-23.0917
dmr0385	6	36557911	36557970	60	9	0.807828	0.520809	0.28702	23.0793
dmr0386	17	78466930	78466983	54	9	0.556847	0.968594	-0.411746	-23.0713
dmr0387	2	149324750	149324897	148	4	0.699182	0.0505761	0.648606	23.0513
dmr0388	12	32596121	32596187	67	7	0.848479	0.497596	0.350884	23.0293
dmr0389	2	161116532	161116755	224	5	0.636651	0.161547	0.475104	22.9333
dmr0390	2	160709812	160710072	261	4	0.749177	0.246462	0.502716	22.8622
dmr0391	14	6956410	6956491	82	7	0.89047	0.431015	0.459454	22.7823
dmr0392	9	94141831	94141888	58	4	0.79758	0.104861	0.692719	22.7532
dmr0393	8	108326949	108327089	141	11	0.765338	0.430129	0.335209	22.7275
dmr0394	8	112411768	112411838	71	6	0.668322	0.104045	0.564276	22.7252
dmr0395	8	118774573	118774633	61	6	0.825946	0.258973	0.566973	22.7198
dmr0396	4	180548792	180548848	57	6	0.676769	0.0446408	0.632128	22.7165
dmr0397	1	6918706	6918814	109	8	0.488956	0.18128	0.307677	22.6694
dmr0398	8	98735303	98735353	51	9	0.0838591	0.541834	-0.457975	-22.627
dmr0399	15	33263682	33263742	61	15	0.0737132	0.361169	-0.287456	-22.625
dmr0400	4	85135479	85135547	69	5	0.562163	0.281109	0.281054	22.6036
dmr0401	3	154869556	154869607	52	9	0.54234	0.833084	-0.290744	-22.5742
dmr0402	2	139127407	139127568	162	8	0.784775	0.283896	0.500879	22.5727
dmr0403	9	14324167	14324226	60	8	0.927298	0.510209	0.417088	22.546
dmr0404	18	43417310	43417360	51	7	0.665151	0.155016	0.510135	22.5374
dmr0405	2	182707950	182708039	90	7	0.845708	0.428758	0.41695	22.5206
dmr0406	1	2894263	2894397	135	4	0.730069	0.0693513	0.660718	22.5012
dmr0407	10	106586924	106586975	52	4	0.803647	0.0723589	0.731288	22.4794
dmr0408	1	161645785	161645900	116	9	0.735708	0.392991	0.342717	22.4779
dmr0409	20	4080576	4080765	190	9	0.414254	0.699719	-0.285466	-22.3735
dmr0410	12	1427447	1427613	167	11	0.526511	0.832994	-0.306483	-22.2765
dmr0411	17	45642157	45642246	90	9	0.345619	0.925749	-0.58013	-22.2555
dmr0412	20	20634051	20634108	58	9	0.591612	0.922995	-0.331383	-22.161
dmr0413	1	167970737	167970917	181	11	0.808829	0.5732	0.235628	22.1268
dmr0414	4	147254501	147254554	54	4	0.952145	0.339948	0.612196	22.1244
dmr0415	10	82499250	82499378	129	7	0.546797	0.153579	0.393218	22.1013
dmr0416	2	119537155	119537235	81	7	0.134146	0.618164	-0.484018	-22.082
dmr0417	10	18944458	18944518	61	6	0.532892	0.0554988	0.477393	22.0758
dmr0418	13	71166913	71167022	110	6	0.64109	0.090874	0.550216	22.0699
dmr0419	6	75619837	75619895	59	9	0.35522	0.896818	-0.541598	-21.9538
dmr0420	2	145125560	145125624	65	8	0.798856	0.411599	0.387257	21.9522
dmr0421	3	99412080	99412132	53	6	0.623585	0.125145	0.49844	21.8625
dmr0422	5	127694182	127694323	142	8	0.880137	0.502672	0.377465	21.7116
dmr0423	11	70834014	70834078	65	13	0.15965	0.519751	-0.360101	-21.6514
dmr0424	13	43269486	43269540	55	8	0.589071	0.19987	0.389202	21.6387
dmr0425	10	37408469	37408546	78	7	0.725234	0.374819	0.350415	21.5937
dmr0426	4	97853625	97853770	146	6	0.758918	0.238974	0.519944	21.5847
dmr0427	1	202116902	202116956	55	8	0.537245	0.137252	0.399993	21.5803
dmr0428	10	105591205	105591297	93	8	0.80603	0.39868	0.40735	21.4768
dmr0429	2	260555442	260555587	146	4	0.746271	0.0834381	0.662833	21.4445
dmr0430	20	9291134	9291184	51	7	0.149441	0.582962	-0.433521	-21.4327
dmr0431	1	162809700	162809840	141	4	0.768127	0.274271	0.493856	21.4163
dmr0432	15	88627037	88627132	96	8	0.239362	0.858642	-0.619281	-21.2287
dmr0433	18	6733472	6733538	67	8	0.856493	0.380987	0.475505	21.2043
dmr0434	1	172561047	172561163	117	6	0.639047	0.258811	0.380235	21.1793
dmr0435	17	21518191	21518305	115	8	0.754453	0.365482	0.388971	21.1664
dmr0436	8	78048380	78048461	82	4	0.161361	0.929307	-0.767946	-21.1629
dmr0437	X	37579997	37580048	52	11	0.0837959	0.51314	-0.429345	-21.1438
dmr0438	17	79922249	79922307	59	7	0.682888	0.23591	0.446978	21.14
dmr0439	19	24179560	24179620	61	6	0.706645	0.274314	0.432331	21.0877
dmr0440	2	116933692	116933775	84	4	0.619811	0.0469825	0.572828	21.0754
dmr0441	4	150046451	150046561	111	9	0.42489	0.704652	-0.279762	-21.0524
dmr0442	19	58070521	58070572	52	4	0.86441	0.165205	0.699205	21.0427
dmr0443	2	188165470	188165542	73	7	0.602654	0.195828	0.406827	21.0186
dmr0444	14	95843835	95843901	67	6	0.779577	0.480554	0.299022	20.9483
dmr0445	2	259184021	259184160	140	4	0.749641	0.0530157	0.696625	20.9107
dmr0446	1	13335843	13335936	94	10	0.46129	0.668392	-0.207102	-20.8889
dmr0447	12	8228392	8228570	179	5	0.837124	0.285017	0.552107	20.8681
dmr0448	4	74308984	74309159	176	5	0.666046	0.0598497	0.606196	20.8656
dmr0449	13	80949753	80949981	229	4	0.662145	0.0571435	0.605002	20.8614
dmr0450	1	145965587	145965678	92	4	0.875049	0.107463	0.767586	20.8585
dmr0451	2	31848333	31848503	171	6	0.509097	0.11489	0.394207	20.8483
dmr0452	15	2891437	2891496	60	6	0.193018	0.564964	-0.371946	-20.843
dmr0453	14	59150741	59150867	127	6	0.166028	0.681125	-0.515098	-20.7795
dmr0454	16	74200127	74200196	70	4	0.891672	0.235703	0.655969	20.7713
dmr0455	1	208731831	208731906	76	4	0.835047	0.266155	0.568892	20.7406
dmr0456	6	111476249	111476302	54	6	0.227378	0.837735	-0.610357	-20.7303
dmr0457	16	18111482	18111550	69	4	0.640052	0.0509013	0.589151	20.7057
dmr0458	2	215005804	215005885	82	4	0.663923	0.0778451	0.586078	20.6663
dmr0459	3	153131573	153131635	63	7	0.745057	0.281593	0.463464	20.6633
dmr0460	15	77213236	77213354	119	13	0.549329	0.70697	-0.157641	-20.6364
dmr0461	19	58069260	58069342	83	4	0.759112	0.159837	0.599275	20.6275
dmr0462	20	3234765	3234842	78	4	0.801802	0.395787	0.406015	20.5251
dmr0463	18	84443833	84443927	95	7	0.467444	0.81562	-0.348176	-20.5152
dmr0464	13	91326915	91327110	196	4	0.911453	0.120537	0.790916	20.5067
dmr0465	5	154509089	154509151	63	5	0.757323	0.244154	0.513169	20.4864
dmr0466	20	49085184	49085238	55	5	0.895199	0.547007	0.348192	20.4511
dmr0467	1	79999774	79999840	67	11	0.159993	0.548974	-0.388981	-20.4433
dmr0468	4	45674261	45674316	56	6	0.920562	0.452065	0.468497	20.4378
dmr0469	6	75295543	75295597	55	8	0.55682	0.126276	0.430544	20.4155
dmr0470	16	5461004	5461054	51	6	0.703094	0.19158	0.511514	20.3811
dmr0471	10	109847962	109848801	840	7	0.795053	0.416345	0.378708	20.3218
dmr0472	3	162533220	162533280	61	7	0.157712	0.622073	-0.464361	-20.3125
dmr0473	7	54425848	54426264	417	4	0.857388	0.419812	0.437576	20.2983
dmr0474	17	12968973	12969109	137	6	0.728485	0.210594	0.517891	20.2937
dmr0475	11	20546975	20547047	73	5	0.869208	0.228878	0.64033	20.2906
dmr0476	20	48934596	48934647	52	4	0.732164	0.029703	0.702461	20.1872
dmr0477	1	30070774	30070824	51	5	0.811121	0.29718	0.513941	20.1868
dmr0478	20	666169	666242	74	4	0.923363	0.36278	0.560583	20.1436
dmr0479	14	86394181	86394290	110	9	0.404388	0.811959	-0.407571	-20.1354
dmr0480	9	90272811	90272877	67	4	0.733939	0.0752914	0.658647	20.1286
dmr0481	16	5460884	5460950	67	7	0.678431	0.216416	0.462015	20.1259
dmr0482	2	142126712	142126777	66	4	0.851024	0.119623	0.731401	20.0986
dmr0483	14	100217199	100217284	86	11	0.0809245	0.446626	-0.365702	-20.0375
dmr0484	9	101733468	101733563	96	4	0.776644	0.0798312	0.696813	20.0362
dmr0485	17	4521967	4522019	53	5	0.926361	0.29808	0.628281	20.0031
dmr0486	7	37444174	37444244	71	9	0.783519	0.421016	0.362503	19.9613
dmr0487	7	24004412	24004515	104	17	0.039845	0.4798	-0.439955	-19.9403
dmr0488	11	70197582	70197671	90	4	0.680842	0.124111	0.556731	19.9229
dmr0489	20	51307451	51307546	96	4	0.829223	0.156927	0.672296	19.9128
dmr0490	14	40279132	40279389	258	7	0.546809	0.81735	-0.270541	-19.912
dmr0491	4	153373398	153373457	60	11	0.0887057	0.457634	-0.368929	-19.9109
dmr0492	1	158781113	158782863	1751	5	0.853877	0.341231	0.512646	19.8903
dmr0493	16	79353824	79354345	522	5	0.580883	0.0613419	0.519541	19.8277
dmr0494	17	9088519	9088604	86	4	0.81097	0.271002	0.539969	19.803
dmr0495	1	281959403	281959517	115	8	0.620039	0.27254	0.3475	19.6983
dmr0496	18	63800392	63800443	52	6	0.665533	0.00575707	0.659775	19.6866
dmr0497	9	16530413	16530501	89	6	0.513796	0.0932452	0.42055	19.6861
dmr0498	14	16853830	16853904	75	7	0.520443	0.952378	-0.431935	-19.6505
dmr0499	7	138224368	138224478	111	6	0.671789	0.311771	0.360017	19.6134
dmr0500	6	43021676	43021729	54	7	0.64453	0.339391	0.30514	19.6024
dmr0501	16	6598195	6598398	204	5	0.803553	0.337123	0.46643	19.5928
dmr0502	16	70835480	70835657	178	11	0.395964	0.697403	-0.301439	-19.5914
dmr0503	5	88341564	88341716	153	5	0.780852	0.309046	0.471806	19.5653
dmr0504	10	105694294	105694467	174	10	0.502341	0.686858	-0.184516	-19.5504
dmr0505	3	171152308	171152385	78	4	0.747078	0.113887	0.633191	19.5426
dmr0506	5	152453803	152453871	69	7	0.391013	0.753182	-0.362169	-19.5343
dmr0507	14	106905995	106906145	151	8	0.843195	0.466184	0.377011	19.5147
dmr0508	14	9133406	9133515	110	5	0.775136	0.140288	0.634847	19.4274
dmr0509	11	74866732	74866797	66	7	0.476815	0.901061	-0.424246	-19.403
dmr0510	2	26082173	26082227	55	11	0.353761	0.664178	-0.310417	-19.3801
dmr0511	1	48903798	48903891	94	7	0.805823	0.491372	0.314451	19.3676
dmr0512	7	33912687	33912792	106	11	0.522795	0.709147	-0.186353	-19.3615
dmr0513	7	131464590	131464644	55	9	0.345702	0.715747	-0.370044	-19.3476
dmr0514	7	21211227	21211299	73	8	0.625024	0.424145	0.20088	19.331
dmr0515	19	50650620	50650767	148	8	0.892228	0.394252	0.497976	19.3165
dmr0516	18	26136950	26137002	53	7	0.467164	0.936831	-0.469667	-19.2981
dmr0517	5	168753173	168753275	103	10	0.777567	0.468072	0.309496	19.2368
dmr0518	6	9756362	9756425	64	7	0.498348	0.786238	-0.28789	-19.2074
dmr0519	12	46863133	46863257	125	8	0.275674	0.631712	-0.356038	-19.1739
dmr0520	16	9766204	9766588	385	4	0.896074	0.148222	0.747852	19.1498
dmr0521	20	7219526	7219589	64	6	0.290232	0.848895	-0.558663	-19.0279
dmr0522	11	31726317	31726368	52	5	0.788077	0.388641	0.399437	19.0074
dmr0523	15	46316554	46316618	65	9	0.140067	0.544698	-0.404631	-18.9987
dmr0524	1	281959587	281959691	105	7	0.526045	0.116317	0.409728	18.9978
dmr0525	14	3290102	3290310	209	7	0.5709	0.211229	0.359671	18.948
dmr0526	2	24553540	24553654	115	9	0.376124	0.813841	-0.437717	-18.9433
dmr0527	1	253064692	253064744	53	7	0.275568	0.669077	-0.393509	-18.8597
dmr0528	1	58843746	58843796	51	4	0.887514	0.213377	0.674137	18.8363
dmr0529	10	77781633	77781708	76	9	0.558542	0.307027	0.251515	18.814
dmr0530	20	11248609	11248673	65	6	0.632882	0.20018	0.432702	18.7892
dmr0531	16	36117183	36117266	84	9	0.341627	0.810043	-0.468416	-18.7641
dmr0532	15	48030824	48030891	68	13	0.122227	0.52347	-0.401243	-18.7387
dmr0533	5	158566374	158566637	264	4	0.718537	0.0934087	0.625129	18.7314
dmr0534	12	13809459	13809551	93	8	0.196419	0.800656	-0.604237	-18.7084
dmr0535	8	78116853	78116926	74	9	0.524433	0.831483	-0.30705	-18.6962
dmr0536	4	79184478	79184550	73	5	0.840896	0.424228	0.416668	18.6817
dmr0537	7	24170707	24170763	57	7	0.833104	0.412274	0.42083	18.6663
dmr0538	17	24354502	24354560	59	7	0.359818	0.717819	-0.358001	-18.6617
dmr0539	16	71883809	71884254	446	4	0.777341	0.158895	0.618446	18.6452
dmr0540	X	106173173	106173694	522	4	0.594166	0.123146	0.47102	18.6298
dmr0541	8	79860596	79860690	95	11	0.629535	0.831728	-0.202194	-18.6248
dmr0542	13	25685923	25685975	53	7	0.591448	0.21415	0.377299	18.606
dmr0543	8	123710753	123710827	75	4	0.800286	0.151022	0.649265	18.5647
dmr0544	3	107311996	107312105	110	5	0.891288	0.262572	0.628716	18.5482
dmr0545	5	58305721	58305884	164	4	0.742026	0.127765	0.614261	18.478
dmr0546	8	104145970	104146127	158	6	0.781662	0.464456	0.317206	18.4509
dmr0547	4	150527968	150528086	119	7	0.796744	0.528194	0.26855	18.4229
dmr0548	16	79748466	79748533	68	7	0.76358	0.412809	0.350771	18.3803
dmr0549	7	142060805	142060884	80	8	0.371551	0.728556	-0.357005	-18.3196
dmr0550	14	46640974	46641034	61	5	0.29455	0.926299	-0.631749	-18.2669
dmr0551	1	48867471	48867522	52	4	0.425211	0.941479	-0.516268	-18.2625
dmr0552	14	5843687	5843745	59	5	0.834024	0.305855	0.528169	18.2538
dmr0553	4	556048	556580	533	4	0.784676	0.0876132	0.697062	18.208
dmr0554	19	31867693	31867762	70	13	0.17549	0.508265	-0.332775	-18.1768
dmr0555	10	48944602	48944804	203	5	0.843033	0.197227	0.645806	18.1496
dmr0556	1	114174736	114174798	63	17	0.621304	0.74004	-0.118736	-18.1492
dmr0557	X	11329806	11329878	73	4	0.954859	0.388031	0.566829	18.1439
dmr0558	14	6862839	6862895	57	4	0.643643	0.968111	-0.324468	-18.1362
dmr0559	5	79392018	79392312	295	5	0.638008	0.039388	0.59862	18.1247
dmr0560	7	138394194	138394245	52	6	0.661518	0.319862	0.341656	18.079
dmr0561	7	10065473	10065550	78	5	0.754998	0.377405	0.377592	18.0789
dmr0562	2	114288086	114288160	75	6	0.607374	0.188736	0.418638	18.072
dmr0563	19	57310635	57310708	74	4	0.878542	0.385614	0.492928	18.0618
dmr0564	1	192409712	192409856	145	5	0.784483	0.388232	0.396251	18.0148
dmr0565	10	88312031	88312113	83	6	0.222971	0.701882	-0.478911	-17.9911
dmr0566	1	218256706	218256757	52	8	0.770879	0.521881	0.248998	17.9617
dmr0567	10	71389007	71389068	62	6	0.376461	0.950278	-0.573818	-17.9079
dmr0568	5	101498328	101498380	53	4	0.748284	0.217943	0.530341	17.8726
dmr0569	17	78015127	78015257	131	4	0.804612	0.225789	0.578823	17.8295
dmr0570	13	73386490	73386557	68	7	0.215118	0.700362	-0.485244	-17.8286
dmr0571	5	74037107	74037185	79	6	0.785513	0.38431	0.401203	17.8245
dmr0572	5	155754102	155754205	104	6	0.389863	0.863722	-0.473858	-17.802
dmr0573	16	7738135	7738239	105	8	0.819367	0.422763	0.396604	17.8012
dmr0574	11	6494181	6494264	84	4	0.694914	0.246727	0.448186	17.783
dmr0575	9	10801339	10801392	54	7	0.436748	0.941908	-0.505159	-17.7479
dmr0576	6	7561726	7561782	57	7	0.465152	0.85654	-0.391388	-17.6822
dmr0577	1	161645579	161645694	116	7	0.817846	0.357049	0.460797	17.6731
dmr0578	4	40762564	40762976	413	7	0.761596	0.417815	0.343782	17.6543
dmr0579	5	146355038	146355112	75	7	0.788141	0.353457	0.434684	17.6491
dmr0580	6	129937090	129937149	60	5	0.58358	0.0862927	0.497287	17.6067
dmr0581	1	1106723	1106858	136	5	0.796927	0.380725	0.416201	17.6019
dmr0582	15	108367676	108367738	63	7	0.665134	0.362659	0.302475	17.5823
dmr0583	2	53006474	53006555	82	8	0.443005	0.830596	-0.387592	-17.5523
dmr0584	19	41043236	41043309	74	7	0.3113	0.839779	-0.528479	-17.5516
dmr0585	16	6080027	6080204	178	4	0.721094	0.120459	0.600635	17.5478
dmr0586	4	10551836	10551886	51	4	0.671418	0.195572	0.475846	17.5155
dmr0587	2	122618818	122618934	117	6	0.910771	0.607933	0.302838	17.4876
dmr0588	4	156957836	156958057	222	5	0.675378	0.00940026	0.665978	17.4837
dmr0589	3	64896823	64896879	57	9	0.857689	0.656261	0.201428	17.4718
dmr0590	5	160522924	160522997	74	6	0.476391	0.802056	-0.325665	-17.4505
dmr0591	20	34476783	34476844	62	7	0.94033	0.506941	0.433389	17.4315
dmr0592	16	8286203	8286275	73	6	0.806588	0.377895	0.428693	17.4162
dmr0593	17	89886713	89886787	75	5	0.813231	0.387369	0.425862	17.4083
dmr0594	5	5857793	5857846	54	7	0.432422	0.78303	-0.350608	-17.3897
dmr0595	15	3244170	3244234	65	7	0.905659	0.546647	0.359012	17.3807
dmr0596	2	218570046	218570158	113	4	0.735628	0.080828	0.6548	17.277
dmr0597	10	44641602	44642714	1113	4	0.794641	0.112648	0.681993	17.2619
dmr0598	2	53652945	53653023	79	7	0.715641	0.344322	0.371319	17.2023
dmr0599	17	45585596	45585697	102	5	0.266278	0.829474	-0.563195	-17.1907
dmr0600	7	122993535	122993632	98	6	0.416995	0.0709267	0.346069	17.1657
dmr0601	17	72428194	72428260	67	5	0.249587	0.897696	-0.648109	-17.1453
dmr0602	12	22680296	22680361	66	9	0.317227	0.82805	-0.510822	-17.1427
dmr0603	16	656571	656637	67	5	0.661178	0.184454	0.476725	17.1245
dmr0604	7	54534974	54535074	101	4	0.817667	0.250273	0.567394	17.1076
dmr0605	20	50108654	50108838	185	5	0.861235	0.553451	0.307784	17.103
dmr0606	17	70397817	70397873	57	9	0.0954749	0.531443	-0.435968	-17.0926
dmr0607	19	54797455	54797505	51	7	0.536199	0.231273	0.304926	17.0799
dmr0608	1	48905063	48905133	71	7	0.516465	0.821577	-0.305111	-17.0749
dmr0609	8	13770919	13771213	295	6	0.765592	0.378351	0.387241	17.0557
dmr0610	14	5075768	5075830	63	7	0.829622	0.424265	0.405357	17.0432
dmr0611	17	77036293	77036353	61	5	0.802135	0.349004	0.453131	17.0163
dmr0612	4	148577563	148577619	57	7	0.256736	0.516594	-0.259858	-17.0132
dmr0613	13	15006459	15006509	51	4	0.703085	0.138972	0.564113	17.0098
dmr0614	1	59823920	59823979	60	7	0.762583	0.445646	0.316937	16.929
dmr0615	8	111686818	111686931	114	7	0.470823	0.931669	-0.460846	-16.9116
dmr0616	7	130135876	130135951	76	7	0.757978	0.287055	0.470923	16.896
dmr0617	1	86387849	86387985	137	4	0.79545	0.166811	0.628639	16.8897
dmr0618	10	107058105	107058189	85	9	0.708447	0.874673	-0.166226	-16.8322
dmr0619	X	42557674	42557729	56	5	0.229324	0.938585	-0.709261	-16.8164
dmr0620	2	87065678	87065761	84	5	0.514051	0.14338	0.370671	16.795
dmr0621	12	13809630	13809693	64	7	0.138978	0.576096	-0.437118	-16.7901
dmr0622	2	95020250	95020301	52	5	0.851319	0.415894	0.435425	16.7844
dmr0623	17	17090224	17090276	53	5	0.802129	0.172611	0.629518	16.7175
dmr0624	15	40223617	40223753	137	9	0.597128	0.874878	-0.27775	-16.7026
dmr0625	3	60486501	60486692	192	6	0.661009	0.311485	0.349524	16.6834
dmr0626	4	9703691	9703764	74	7	0.405301	0.702883	-0.297582	-16.6663
dmr0627	2	248153864	248153930	67	4	0.838489	0.101365	0.737123	16.6645
dmr0628	17	14281327	14281751	425	5	0.882691	0.277406	0.605285	16.6549
dmr0629	2	52788954	52789096	143	21	0.581867	0.457404	0.124463	16.6335
dmr0630	9	12182284	12182485	202	12	0.770091	0.566285	0.203806	16.6202
dmr0631	12	39498293	39498365	73	6	0.784563	0.445818	0.338745	16.6126
dmr0632	5	155168730	155168823	94	7	0.611264	0.916963	-0.305699	-16.5913
dmr0633	4	117988211	117988454	244	7	0.819905	0.458709	0.361196	16.589
dmr0634	10	14089224	14089302	79	7	0.211711	0.51545	-0.303739	-16.5869
dmr0635	15	90456691	90456770	80	4	0.767487	0.363128	0.404359	16.5782
dmr0636	1	7008367	7008428	62	6	0.664384	0.951386	-0.287003	-16.5445
dmr0637	19	38987957	38988048	92	4	0.575933	0.0671347	0.508798	16.5128
dmr0638	17	85782860	85782910	51	5	0.888489	0.490418	0.398071	16.5051
dmr0639	2	52859812	52859900	89	6	0.543041	0.802793	-0.259752	-16.3524
dmr0640	1	277092443	277092522	80	9	0.512987	0.793905	-0.280918	-16.3266
dmr0641	15	62201450	62201500	51	4	0.249108	0.870686	-0.621577	-16.3069
dmr0642	4	64469504	64469562	59	4	0.904129	0.186107	0.718022	16.2948
dmr0643	1	125191999	125192184	186	5	0.664035	0.248412	0.415623	16.2816
dmr0644	19	47133880	47133938	59	5	0.852206	0.400007	0.452199	16.269
dmr0645	7	74994303	74994366	64	7	0.483033	0.843703	-0.36067	-16.2115
dmr0646	17	5601390	5601485	96	9	0.82977	0.607174	0.222596	16.1857
dmr0647	17	11163453	11163603	151	6	0.781232	0.49573	0.285502	16.1428
dmr0648	9	111898835	111898963	129	5	0.420838	0.785888	-0.365051	-16.1293
dmr0649	20	50772831	50772882	52	4	0.779892	0.152157	0.627735	16.0916
dmr0650	1	124617554	124617686	133	5	0.472222	0.110872	0.361351	16.0903
dmr0651	5	158456410	158456467	58	4	0.859454	0.298816	0.560638	16.0778
dmr0652	18	6733700	6733754	55	6	0.693792	0.326893	0.366898	16.0777
dmr0653	12	27315543	27315617	75	4	0.687702	0.237241	0.450461	16.066
dmr0654	7	10726292	10726461	170	5	0.712363	0.0709437	0.641419	15.9885
dmr0655	1	124574761	124574872	112	9	0.782252	0.636165	0.146087	15.9761
dmr0656	13	36544621	36544672	52	5	0.277712	0.920457	-0.642744	-15.9746
dmr0657	2	24802703	24802891	189	4	0.536343	0.150574	0.385769	15.9714
dmr0658	12	48956299	48956405	107	4	0.73209	0.299367	0.432723	15.9612
dmr0659	5	141943238	141943327	90	7	0.57579	0.801227	-0.225437	-15.9576
dmr0660	7	115167732	115167792	61	7	0.344125	0.753368	-0.409244	-15.9434
dmr0661	10	15133014	15133094	81	5	0.62637	0.185586	0.440784	15.911
dmr0662	10	90376732	90376790	59	5	0.186897	0.674601	-0.487704	-15.8987
dmr0663	6	1297211	1297292	82	7	0.73839	0.9537	-0.21531	-15.8695
dmr0664	1	81173022	81173086	65	5	0.541638	0.908475	-0.366837	-15.8665
dmr0665	19	28912449	28912523	75	4	0.635976	0.285521	0.350455	15.8483
dmr0666	7	3246637	3246732	96	7	0.450861	0.735302	-0.284441	-15.8422
dmr0667	13	47919209	47919274	66	7	0.303978	0.795001	-0.491023	-15.8234
dmr0668	10	56600856	56600928	73	7	0.324631	0.730846	-0.406215	-15.8181
dmr0669	1	168380514	168380592	79	7	0.565494	0.307516	0.257978	15.8026
dmr0670	7	2435670	2435737	68	7	0.386013	0.848983	-0.462971	-15.7575
dmr0671	17	14343937	14345062	1126	4	0.934482	0.338771	0.595711	15.7099
dmr0672	6	1160210	1160281	72	4	0.678985	0.0806594	0.598325	15.6234
dmr0673	12	6826178	6826271	94	6	0.504906	0.83303	-0.328124	-15.5712
dmr0674	6	10952442	10952498	57	5	0.793944	0.27086	0.523084	15.5138
dmr0675	17	17894978	17895037	60	7	0.660433	0.860393	-0.19996	-15.4743
dmr0676	X	51789389	51789445	57	5	0.351442	0.67793	-0.326488	-15.4396
dmr0677	7	114757803	114757855	53	5	0.864896	0.505996	0.3589	15.4201
dmr0678	1	47522896	47522952	57	7	0.871075	0.522253	0.348822	15.4028
dmr0679	7	27533040	27533099	60	7	0.327255	0.757922	-0.430667	-15.3857
dmr0680	18	5933363	5933442	80	7	0.704103	0.890006	-0.185903	-15.3672
dmr0681	9	16339320	16339377	58	8	0.847002	0.548654	0.298348	15.3435
dmr0682	2	210579078	210579128	51	4	0.679194	0.125878	0.553316	15.3381
dmr0683	3	114238823	114238896	74	5	0.157449	0.641511	-0.484062	-15.2713
dmr0684	20	52126522	52126589	68	4	0.820723	0.251952	0.568771	15.2575
dmr0685	2	99390359	99390741	383	4	0.856052	0.300914	0.555138	15.2455
dmr0686	2	247046362	247046414	53	9	0.2876	0.658234	-0.370634	-15.2364
dmr0687	6	110848060	110848120	61	5	0.291366	0.929457	-0.638091	-15.202
dmr0688	10	56010799	56010864	66	7	0.141513	0.52956	-0.388046	-15.1831
dmr0689	6	11162077	11162131	55	6	0.420046	0.824731	-0.404685	-15.166
dmr0690	2	128675036	128675117	82	9	0.493297	0.841286	-0.347989	-15.1617
dmr0691	12	14455606	14455708	103	4	0.756	0.117378	0.638622	15.1584
dmr0692	5	16150503	16150553	51	6	0.874548	0.497143	0.377405	15.1505
dmr0693	4	146669338	146669398	61	4	0.770678	0.0951216	0.675556	15.1216
dmr0694	2	203802743	203802805	63	4	0.705378	0.0340593	0.671319	15.1212
dmr0695	4	16296138	16296197	60	5	0.718205	0.273364	0.444842	15.1059
dmr0696	5	104606823	104606893	71	7	0.592978	0.271803	0.321175	15.0891
dmr0697	10	37843787	37843870	84	5	0.461306	0.817367	-0.356062	-15.0424
dmr0698	9	11671094	11671153	60	5	0.730412	0.340956	0.389456	15.0406
dmr0699	2	149005778	149005892	115	4	0.769214	0.158803	0.610411	15.0331
dmr0700	10	108327591	108327646	56	5	0.553505	0.187028	0.366477	15.0204
dmr0701	17	44659996	44660139	144	7	0.412852	0.755902	-0.34305	-15.0079
dmr0702	9	79696650	79696708	59	4	0.784895	0.116501	0.668394	14.9899
dmr0703	5	74038930	74039010	81	5	0.92024	0.372081	0.548159	14.9864
dmr0704	11	45538469	45538556	88	7	0.89173	0.590496	0.301234	14.9836
dmr0705	1	226392330	226392420	91	6	0.639494	0.160977	0.478517	14.9651
dmr0706	20	4211450	4211512	63	5	0.690657	0.305116	0.38554	14.9582
dmr0707	10	84177512	84177562	51	5	0.366755	0.928125	-0.561369	-14.9512
dmr0708	2	262771018	262771158	141	5	0.457815	0.16159	0.296225	14.9306
dmr0709	9	114439659	114439711	53	5	0.405896	0.937758	-0.531862	-14.9161
dmr0710	9	105582567	105582672	106	6	0.480772	0.95402	-0.473248	-14.8894
dmr0711	11	9857402	9857468	67	7	0.855413	0.616334	0.239079	14.8892
dmr0712	8	67615054	67615108	55	6	0.708874	0.18532	0.523553	14.8747
dmr0713	7	121319792	121319844	53	4	0.90832	0.556093	0.352227	14.8574
dmr0714	4	113143271	113143339	69	4	0.875592	0.329532	0.54606	14.8552
dmr0715	8	107952578	107952641	64	6	0.556665	0.86337	-0.306705	-14.8262
dmr0716	2	56460405	56460479	75	7	0.712874	0.385429	0.327445	14.8255
dmr0717	6	1941936	1941988	53	5	0.436092	0.923334	-0.487242	-14.8157
dmr0718	16	80620725	80620799	75	5	0.881583	0.430535	0.451048	14.8148
dmr0719	16	79817386	79817533	148	4	0.723203	0.162536	0.560667	14.7616
dmr0720	1	278020619	278020681	63	5	0.3335	0.853095	-0.519595	-14.7538
dmr0721	20	10774163	10774217	55	5	0.90543	0.618565	0.286865	14.6999
dmr0722	3	105509679	105509755	77	7	0.63967	0.938475	-0.298805	-14.6717
dmr0723	3	161456803	161456879	77	5	0.399371	0.88638	-0.487009	-14.6597
dmr0724	3	7179912	7179962	51	5	0.747369	0.410865	0.336504	14.6441
dmr0725	3	146583389	146583478	90	7	0.17134	0.558684	-0.387344	-14.6105
dmr0726	18	52916313	52916373	61	7	0.39867	0.925233	-0.526563	-14.6038
dmr0727	18	15906283	15906341	59	7	0.197171	0.609807	-0.412636	-14.5763
dmr0728	19	59766853	59766942	90	7	0.601766	0.954145	-0.352379	-14.5343
dmr0729	3	97656050	97656349	300	4	0.855551	0.29858	0.556971	14.5326
dmr0730	7	142504590	142504642	53	5	0.287182	0.695815	-0.408633	-14.517
dmr0731	9	12968035	12968091	57	5	0.862755	0.561226	0.301528	14.4583
dmr0732	X	123108003	123108061	59	6	0.569271	0.178899	0.390372	14.446
dmr0733	16	79810530	79810617	88	7	0.537006	0.755569	-0.218562	-14.4389
dmr0734	6	92229980	92230034	55	5	0.198871	0.747471	-0.5486	-14.4331
dmr0735	4	179420775	179420826	52	4	0.725933	0.180294	0.545639	14.4325
dmr0736	18	60577640	60578113	474	4	0.823775	0.189208	0.634567	14.4183
dmr0737	18	63544483	63544549	67	7	0.472727	0.913835	-0.441107	-14.403
dmr0738	15	33102420	33102573	154	6	0.676352	0.421671	0.25468	14.403
dmr0739	8	64110555	64110617	63	5	0.565421	0.835261	-0.269839	-14.3934
dmr0740	3	118194437	118194708	272	4	0.675629	0.0241629	0.651466	14.3859
dmr0741	3	83832448	83832548	101	6	0.724322	0.397823	0.326499	14.347
dmr0742	8	84834212	84834265	54	5	0.0526872	0.501641	-0.448954	-14.3426
dmr0743	4	112647770	112647862	93	6	0.445216	0.846523	-0.401307	-14.3392
dmr0744	1	15713289	15713341	53	4	0.602448	0.0357893	0.566659	14.3392
dmr0745	8	104873825	104873912	88	7	0.540481	0.82571	-0.285229	-14.3231
dmr0746	12	8921726	8921779	54	5	0.798124	0.504285	0.293839	14.2742
dmr0747	3	133871604	133871737	134	5	0.703338	0.447753	0.255585	14.2716
dmr0748	7	131772496	131772644	149	4	0.672796	0.0111299	0.661666	14.2446
dmr0749	12	46242424	46242732	309	4	0.691963	0.189709	0.502253	14.2067
dmr0750	1	151613279	151613541	263	6	0.659205	0.339657	0.319548	14.1867
dmr0751	13	74709710	74709783	74	9	0.105728	0.488469	-0.382741	-14.1697
dmr0752	1	166951499	166951669	171	6	0.747658	0.497563	0.250095	14.1688
dmr0753	3	64108170	64108232	63	6	0.727282	0.341803	0.385479	14.1686
dmr0754	2	10884777	10884828	52	6	0.799405	0.52953	0.269875	14.1622
dmr0755	8	45363833	45363964	132	4	0.544074	0.195792	0.348282	14.1606
dmr0756	7	35051170	35051223	54	4	0.814829	0.330116	0.484713	14.1522
dmr0757	4	67977227	67977277	51	7	0.744014	0.482758	0.261257	14.1488
dmr0758	13	43956532	43959510	2979	4	0.838238	0.262326	0.575912	14.113
dmr0759	15	18126420	18126487	68	5	0.582904	0.341861	0.241044	14.0805
dmr0760	10	17147831	17147882	52	6	0.799526	0.361155	0.438372	14.0618
dmr0761	3	15450498	15450561	64	7	0.794877	0.462237	0.33264	14.0518
dmr0762	17	5160415	5160492	78	7	0.517427	0.897325	-0.379899	-14.0052
dmr0763	1	250743876	250743999	124	6	0.467291	0.887459	-0.420168	-14.0049
dmr0764	17	6481175	6481272	98	6	0.675912	0.366218	0.309694	13.9909
dmr0765	20	8682932	8682991	60	6	0.404747	0.705891	-0.301144	-13.9727
dmr0766	17	80243976	80244110	135	4	0.737893	0.130017	0.607876	13.9033
dmr0767	7	109314662	109314723	62	7	0.481208	0.719341	-0.238133	-13.8982
dmr0768	4	150017004	150017065	62	4	0.541883	0.896206	-0.354322	-13.86
dmr0769	11	31397520	31397585	66	5	0.251739	0.72102	-0.469281	-13.8198
dmr0770	14	53245927	53249328	3402	4	0.864705	0.418996	0.44571	13.8147
dmr0771	17	1599470	1599528	59	6	0.480542	0.866175	-0.385633	-13.8045
dmr0772	17	17388585	17388670	86	7	0.580911	0.785354	-0.204443	-13.709
dmr0773	17	31769692	31769807	116	5	0.726302	0.381957	0.344345	13.7057
dmr0774	13	57023047	57023206	160	4	0.47673	0.0330381	0.443692	13.697
dmr0775	1	226165249	226165325	77	5	0.719897	0.471232	0.248665	13.6622
dmr0776	17	24265805	24265905	101	4	0.688216	0.0867888	0.601427	13.5603
dmr0777	4	180141442	180141506	65	5	0.448482	0.919851	-0.471369	-13.5492
dmr0778	X	74317306	74317403	98	7	0.297965	0.453319	-0.155354	-13.5372
dmr0779	17	52779093	52779145	53	5	0.896521	0.650634	0.245887	13.5305
dmr0780	7	64065976	64066096	121	5	0.682237	0.203178	0.479059	13.5236
dmr0781	1	59383726	59383781	56	7	0.545344	0.10168	0.443664	13.4639
dmr0782	11	82918391	82918468	78	6	0.802884	0.478749	0.324134	13.4548
dmr0783	2	261370750	261370814	65	7	0.855515	0.747955	0.107561	13.412
dmr0784	5	153528860	153529000	141	4	0.661384	0.0590078	0.602377	13.3965
dmr0785	16	59816865	59816952	88	4	0.842566	0.180231	0.662335	13.394
dmr0786	12	43856317	43856373	57	4	0.73423	0.0750822	0.659147	13.3594
dmr0787	1	162357506	162357579	74	5	0.825354	0.365078	0.460276	13.3411
dmr0788	10	82298091	82298162	72	5	0.256191	0.685167	-0.428976	-13.3342
dmr0789	7	14038181	14038234	54	5	0.331656	0.910018	-0.578362	-13.3199
dmr0790	8	130942861	130942980	120	4	0.671704	0.0332638	0.63844	13.3196
dmr0791	19	54120664	54120722	59	5	0.490969	0.803269	-0.3123	-13.3156
dmr0792	X	51788445	51788501	57	5	0.439126	0.741508	-0.302382	-13.3093
dmr0793	5	132258855	132258906	52	4	0.614981	0.466787	0.148194	13.2836
dmr0794	1	207513949	207513999	51	4	0.662569	0.135308	0.52726	13.2792
dmr0795	10	97387620	97387676	57	5	0.590209	0.946338	-0.356129	-13.246
dmr0796	9	109435075	109435129	55	4	0.573142	0.113211	0.459931	13.2457
dmr0797	17	79229618	79229673	56	5	0.64114	0.296734	0.344406	13.236
dmr0798	3	125345288	125345352	65	5	0.785814	0.326816	0.458999	13.2186
dmr0799	2	251531568	251531638	71	9	0.170764	0.525282	-0.354519	-13.2055
dmr0800	2	66940008	66940063	56	4	0.205469	0.879031	-0.673562	-13.1933
dmr0801	1	67192866	67193024	159	6	0.782203	0.419069	0.363134	13.1754
dmr0802	1	156652834	156652906	73	5	0.541728	0.967975	-0.426247	-13.1628
dmr0803	1	38428597	38428662	66	7	0.401563	0.608162	-0.206599	-13.1232
dmr0804	X	21070144	21070199	56	9	0.191134	0.548603	-0.357469	-13.1072
dmr0805	2	120989803	120989859	57	4	0.786845	0.421705	0.36514	13.1028
dmr0806	11	44734872	44734941	70	7	0.705189	0.611229	0.0939596	13.0959
dmr0807	12	6988969	6989021	53	4	0.298031	0.661425	-0.363394	-13.0872
dmr0808	5	118284693	118284813	121	4	0.895844	0.432807	0.463037	13.0726
dmr0809	5	145931142	145931475	334	4	0.644418	0.157378	0.487039	13.0463
dmr0810	1	141309362	141309479	118	5	0.439914	0.911284	-0.471371	-13.0203
dmr0811	11	32845924	32845977	54	6	0.678689	0.881052	-0.202363	-13.0064
dmr0812	8	87669948	87670128	181	4	0.652653	0.103029	0.549624	12.9832
dmr0813	19	57504285	57504353	69	7	0.838115	0.659211	0.178904	12.9775
dmr0814	2	79985311	79985368	58	4	0.327581	0.954293	-0.626712	-12.9743
dmr0815	16	75663818	75663879	62	5	0.449369	0.774191	-0.324822	-12.97
dmr0816	13	16422162	16422323	162	4	0.739413	0.282376	0.457037	12.9653
dmr0817	3	9255004	9255066	63	5	0.500714	0.858009	-0.357295	-12.9481
dmr0818	20	11385847	11385928	82	4	0.458251	0.953774	-0.495523	-12.9138
dmr0819	14	7230947	7231052	106	4	0.52755	0.0664903	0.461059	12.865
dmr0820	5	129039868	129040002	135	4	0.716151	0.320663	0.395487	12.8571
dmr0821	4	74098288	74098338	51	4	0.847811	0.331387	0.516424	12.8555
dmr0822	13	23056459	23056516	58	4	0.769437	0.31783	0.451607	12.8456
dmr0823	14	3227629	3227704	76	7	0.478556	0.614275	-0.135718	-12.8444
dmr0824	12	23731627	23731786	160	7	0.680657	0.368948	0.311709	12.8417
dmr0825	10	55083526	55083603	78	5	0.295271	0.650667	-0.355396	-12.8342
dmr0826	3	163816494	163816554	61	7	0.317541	0.661427	-0.343886	-12.8165
dmr0827	9	54517639	54517719	81	6	0.820568	0.488217	0.332351	12.7805
dmr0828	3	28101781	28101831	51	4	0.882239	0.418036	0.464203	12.74
dmr0829	11	41574708	41574776	69	5	0.853037	0.395987	0.457049	12.7059
dmr0830	2	107531453	107531519	67	5	0.729253	0.221903	0.50735	12.6607
dmr0831	6	98877403	98877459	57	5	0.411632	0.793169	-0.381537	-12.6587
dmr0832	14	3057724	3057793	70	9	0.584487	0.815219	-0.230732	-12.6411
dmr0833	13	44315825	44315888	64	6	0.817798	0.480572	0.337225	12.5759
dmr0834	20	4226457	4226540	84	5	0.673568	0.29986	0.373708	12.5657
dmr0835	14	16616272	16616376	105	5	0.772758	0.234718	0.538041	12.5623
dmr0836	10	101830543	101830597	55	4	0.804857	0.427924	0.376933	12.53
dmr0837	14	352652	352742	91	4	0.778756	0.190777	0.587979	12.5002
dmr0838	17	17809438	17809488	51	5	0.911177	0.451199	0.459977	12.4966
dmr0839	6	98207540	98207609	70	4	0.824794	0.467682	0.357112	12.4356
dmr0840	18	26194495	26194559	65	4	0.794406	0.26914	0.525266	12.4215
dmr0841	14	84791900	84791955	56	4	0.469008	0.101683	0.367326	12.4141
dmr0842	1	211716251	211716337	87	4	0.66274	0.102344	0.560396	12.3903
dmr0843	5	143634552	143634693	142	4	0.689391	0.152396	0.536995	12.3787
dmr0844	5	144065343	144065436	94	5	0.632256	0.887671	-0.255414	-12.3718
dmr0845	1	33664644	33665161	518	4	0.64464	0.0309443	0.613696	12.3714
dmr0846	11	30348361	30348430	70	5	0.781944	0.465042	0.316902	12.3647
dmr0847	12	13796679	13796744	66	7	0.430576	0.605531	-0.174955	-12.3588
dmr0848	14	75853276	75853337	62	6	0.548819	0.953525	-0.404706	-12.3446
dmr0849	9	9647503	9647582	80	7	0.472544	0.75618	-0.283636	-12.337
dmr0850	19	3209868	3209954	87	5	0.956157	0.449677	0.50648	12.3241
dmr0851	6	42319602	42319658	57	6	0.54548	0.872829	-0.327349	-12.3035
dmr0852	9	21002642	21002707	66	4	0.550001	0.117533	0.432468	12.3006
dmr0853	7	126968410	126968634	225	8	0.574005	0.753433	-0.179427	-12.2872
dmr0854	2	189898603	189898656	54	7	0.485654	0.721265	-0.235611	-12.2768
dmr0855	8	97624048	97624102	55	5	0.687031	0.329184	0.357847	12.266
dmr0856	10	66538937	66539011	75	5	0.712592	0.321649	0.390943	12.2562
dmr0857	20	6423224	6423377	154	4	0.685197	0.3655	0.319696	12.2524
dmr0858	2	206202775	206202831	57	5	0.821328	0.49008	0.331248	12.2459
dmr0859	4	25795623	25795684	62	4	0.739295	0.353751	0.385544	12.2275
dmr0860	1	278060964	278061090	127	11	0.707678	0.755637	-0.0479585	-12.2256
dmr0861	7	116373801	116373877	77	5	0.612244	0.903111	-0.290867	-12.1974
dmr0862	1	173845415	173845466	52	4	0.757845	0.264675	0.49317	12.1731
dmr0863	6	146792478	146792532	55	7	0.285551	0.643958	-0.358407	-12.1391
dmr0864	4	7763682	7763778	97	4	0.791702	0.273492	0.51821	12.1377
dmr0865	1	79999252	79999309	58	7	0.474636	0.758303	-0.283667	-12.1337
dmr0866	19	42162669	42162934	266	4	0.76268	0.181845	0.580835	12.1256
dmr0867	12	15544595	15544647	53	5	0.68513	0.344572	0.340557	12.1113
dmr0868	10	34462333	34462390	58	4	0.316212	0.781255	-0.465043	-12.1069
dmr0869	7	142078246	142078369	124	4	0.497358	0.120752	0.376606	12.0901
dmr0870	5	148149231	148149285	55	4	0.697614	0.258344	0.43927	12.029
dmr0871	2	233602913	233602972	60	5	0.147664	0.602991	-0.455326	-11.9579
dmr0872	5	149229453	149229513	61	4	0.819566	0.146939	0.672627	11.9537
dmr0873	11	36127399	36127561	163	5	0.727675	0.388018	0.339658	11.942
dmr0874	8	108029237	108029291	55	7	0.709114	0.899246	-0.190132	-11.9232
dmr0875	3	3602476	3602536	61	5	0.751722	0.524727	0.226995	11.9127
dmr0876	5	32953831	32953885	55	5	0.705241	0.950314	-0.245073	-11.8511
dmr0877	14	78078744	78078795	52	4	0.678982	0.102893	0.57609	11.8299
dmr0878	12	18282586	18282642	57	5	0.605167	0.291208	0.313959	11.8101
dmr0879	1	278010490	278010575	86	14	0.356683	0.470108	-0.113424	-11.7975
dmr0880	9	73379249	73379303	55	4	0.54391	0.956396	-0.412486	-11.785
dmr0881	10	13576264	13576324	61	7	0.0951442	0.440264	-0.345119	-11.7741
dmr0882	1	246797238	246797314	77	7	0.158545	0.559071	-0.400526	-11.7701
dmr0883	3	3658766	3658823	58	5	0.21048	0.614691	-0.404211	-11.7118
dmr0884	17	30895668	30895720	53	5	0.341905	0.774238	-0.432333	-11.6839
dmr0885	9	27187660	27187727	68	5	0.311336	0.73842	-0.427084	-11.6504
dmr0886	8	7576834	7576889	56	7	0.579449	0.881098	-0.301649	-11.646
dmr0887	11	35383550	35383619	70	5	0.421534	0.761468	-0.339934	-11.6312
dmr0888	3	23717541	23717621	81	7	0.876416	0.68654	0.189876	11.6089
dmr0889	1	89686640	89686692	53	4	0.755647	0.143942	0.611705	11.6003
dmr0890	4	34779181	34779235	55	5	0.138853	0.582957	-0.444104	-11.5873
dmr0891	5	169161249	169161300	52	5	0.311954	0.725022	-0.413068	-11.586
dmr0892	16	72911161	72911219	59	5	0.819799	0.549382	0.270417	11.5852
dmr0893	8	36311968	36312053	86	4	0.752029	0.323949	0.42808	11.5661
dmr0894	18	60463647	60463754	108	5	0.890292	0.537202	0.35309	11.5493
dmr0895	2	73355060	73355129	70	5	0.907041	0.580428	0.326613	11.5348
dmr0896	1	278140111	278140193	83	4	0.629099	0.307992	0.321107	11.5172
dmr0897	13	35451210	35451284	75	4	0.706653	0.265321	0.441332	11.5126
dmr0898	14	5091216	5091317	102	9	0.712713	0.548861	0.163852	11.4882
dmr0899	16	6273471	6273527	57	5	0.6736	0.441172	0.232428	11.4837
dmr0900	4	121157303	121157353	51	5	0.537693	0.821319	-0.283626	-11.4826
dmr0901	5	118351169	118351245	77	5	0.406038	0.889702	-0.483664	-11.4797
dmr0902	16	69368165	69368223	59	5	0.578444	0.841119	-0.262675	-11.4634
dmr0903	6	105307908	105307960	53	5	0.849101	0.620626	0.228475	11.4553
dmr0904	10	40702806	40702886	81	4	0.349906	0.748797	-0.398891	-11.4545
dmr0905	5	100448065	100448121	57	7	0.57545	0.923655	-0.348205	-11.4314
dmr0906	16	74402136	74402188	53	4	0.969267	0.477971	0.491296	11.4187
dmr0907	1	7904492	7904620	129	4	0.790442	0.215894	0.574548	11.4053
dmr0908	7	133112398	133112476	79	5	0.881041	0.613825	0.267217	11.4047
dmr0909	4	66147037	66147091	55	4	0.782316	0.239095	0.543221	11.3726
dmr0910	20	48946153	48946220	68	5	0.700008	0.388489	0.311519	11.3654
dmr0911	16	60307738	60307790	53	5	0.157276	0.581225	-0.423949	-11.3469
dmr0912	4	33994112	33994164	53	5	0.979077	0.548777	0.4303	11.3363
dmr0913	17	31494064	31494134	71	5	0.5113	0.920181	-0.408881	-11.3004
dmr0914	1	14011432	14011484	53	5	0.902524	0.719322	0.183203	11.2885
dmr0915	7	124461010	124461069	60	5	0.128482	0.585592	-0.45711	-11.2744
dmr0916	5	61979755	61979809	55	4	0.559979	0.960665	-0.400686	-11.2571
dmr0917	2	251781389	251781469	81	4	0.63507	0.317835	0.317235	11.2569
dmr0918	8	5976504	5976564	61	4	0.707761	0.390826	0.316936	11.256
dmr0919	17	7497046	7497121	76	5	0.790418	0.526678	0.26374	11.2532
dmr0920	17	12184886	12184938	53	4	0.920758	0.326943	0.593816	11.2454
dmr0921	5	61661817	61661871	55	5	0.5312	0.89324	-0.36204	-11.234
dmr0922	16	9564117	9564220	104	4	0.440525	0.931007	-0.490482	-11.231
dmr0923	2	21064998	21065106	109	4	0.590473	0.277068	0.313406	11.2077
dmr0924	9	18549334	18549705	372	4	0.643229	0.179738	0.463491	11.1778
dmr0925	20	5722753	5722842	90	6	0.355122	0.52982	-0.174697	-11.173
dmr0926	10	48860205	48860282	78	7	0.187018	0.554474	-0.367456	-11.1597
dmr0927	14	82093354	82093419	66	5	0.444227	0.752148	-0.307921	-11.1221
dmr0928	8	55196245	55196511	267	4	0.377546	0.826295	-0.448748	-11.1058
dmr0929	17	77945624	77945676	53	5	0.65236	0.934835	-0.282475	-11.0938
dmr0930	3	13104588	13104638	51	5	0.18784	0.636029	-0.448189	-11.0933
dmr0931	9	44999162	44999215	54	5	0.497341	0.790467	-0.293125	-11.0886
dmr0932	18	71354496	71354564	69	5	0.681692	0.951886	-0.270194	-11.0464
dmr0933	6	124184591	124184646	56	5	0.470074	0.874751	-0.404677	-11.0463
dmr0934	20	5963559	5963634	76	4	0.428764	0.27114	0.157624	11.0379
dmr0935	16	70681699	70681761	63	5	0.61222	0.933051	-0.320831	-11.0217
dmr0936	10	88300343	88300400	58	5	0.148636	0.556602	-0.407967	-11.0095
dmr0937	19	43166434	43166495	62	5	0.825612	0.526717	0.298894	11.0071
dmr0938	19	55550991	55551041	51	5	0.168644	0.577068	-0.408424	-11.0054
dmr0939	2	87065499	87065616	118	4	0.744556	0.296747	0.447809	10.9843
dmr0940	12	39738137	39738205	69	5	0.464795	0.750289	-0.285494	-10.9798
dmr0941	8	76646070	76646123	54	4	0.299007	0.92607	-0.627063	-10.957
dmr0942	17	61235819	61235884	66	5	0.487755	0.886749	-0.398994	-10.9496
dmr0943	20	3889164	3889245	82	4	0.574994	0.310456	0.264538	10.9333
dmr0944	4	99133328	99133469	142	5	0.421301	0.892629	-0.471328	-10.927
dmr0945	4	153780324	153780384	61	5	0.623255	0.872654	-0.249399	-10.9253
dmr0946	1	90083324	90083438	115	4	0.759472	0.155107	0.604365	10.8613
dmr0947	13	103050039	103050102	64	7	0.30019	0.478899	-0.178709	-10.8609
dmr0948	1	98079812	98079976	165	5	0.85588	0.421025	0.434855	10.8605
dmr0949	10	68955536	68955616	81	4	0.882918	0.335704	0.547214	10.8258
dmr0950	13	85902553	85902640	88	7	0.520902	0.785803	-0.264901	-10.8076
dmr0951	10	51810451	51810501	51	5	0.267154	0.642434	-0.37528	-10.7889
dmr0952	1	255142977	255143065	89	4	0.900902	0.528518	0.372384	10.7824
dmr0953	7	24158344	24158397	54	9	0.400875	0.581118	-0.180243	-10.7402
dmr0954	19	26486951	26487035	85	4	0.620311	0.877193	-0.256882	-10.7288
dmr0955	4	56580217	56580297	81	7	0.751408	0.419828	0.33158	10.7017
dmr0956	17	80904308	80904404	97	4	0.782687	0.301376	0.481311	10.6957
dmr0957	10	5473166	5473220	55	7	0.520735	0.786569	-0.265834	-10.6811
dmr0958	10	105110045	105110103	59	5	0.495109	0.73666	-0.241551	-10.6407
dmr0959	2	124104887	124104948	62	5	0.616765	0.879244	-0.262479	-10.6247
dmr0960	6	47459965	47460025	61	4	0.823911	0.314009	0.509902	10.6061
dmr0961	10	43356942	43357118	177	4	0.569941	0.902924	-0.332983	-10.6043
dmr0962	19	20559733	20559807	75	5	0.56125	0.822609	-0.261359	-10.6042
dmr0963	12	18818930	18819035	106	4	0.601448	0.222789	0.37866	10.5903
dmr0964	3	174272988	174273065	78	4	0.407083	0.824232	-0.417149	-10.5864
dmr0965	1	197984344	197984398	55	5	0.836373	0.594753	0.24162	10.5746
dmr0966	1	19998339	19998443	105	4	0.291057	0.782662	-0.491605	-10.5546
dmr0967	7	12399392	12399464	73	5	0.615748	0.966784	-0.351036	-10.5533
dmr0968	18	65381341	65381394	54	5	0.755103	0.965159	-0.210056	-10.5517
dmr0969	14	3378106	3378158	53	7	0.62332	0.777112	-0.153792	-10.5473
dmr0970	1	192370859	192370929	71	5	0.572093	0.892736	-0.320643	-10.5466
dmr0971	6	43556939	43557051	113	4	0.777848	0.334376	0.443472	10.5339
dmr0972	9	54517993	54518073	81	5	0.701597	0.450672	0.250924	10.5113
dmr0973	7	143135780	143135833	54	5	0.601307	0.91421	-0.312902	-10.4956
dmr0974	9	49481316	49481368	53	5	0.311055	0.630422	-0.319366	-10.4619
dmr0975	20	46399278	46399333	56	5	0.158822	0.509391	-0.350569	-10.4529
dmr0976	17	47393239	47393318	80	4	0.414227	0.961071	-0.546845	-10.4519
dmr0977	4	66623743	66623797	55	5	0.514907	0.903551	-0.388644	-10.427
dmr0978	13	72789646	72789700	55	5	0.585084	0.95569	-0.370605	-10.4207
dmr0979	9	92553817	92553979	163	4	0.7406	0.414186	0.326414	10.4182
dmr0980	20	45400362	45400416	55	5	0.169071	0.778711	-0.609641	-10.4138
dmr0981	2	123201965	123202083	119	4	0.629108	0.857512	-0.228404	-10.3778
dmr0982	10	84109833	84109895	63	7	0.136732	0.526341	-0.389609	-10.3773
dmr0983	19	57097927	57097997	71	4	0.791532	0.348408	0.443124	10.3755
dmr0984	4	153778101	153778203	103	4	0.528908	0.782618	-0.25371	-10.3549
dmr0985	7	76026594	76026650	57	5	0.792256	0.483643	0.308614	10.3318
dmr0986	5	8978449	8978512	64	5	0.520247	0.909769	-0.389521	-10.3158
dmr0987	12	22189120	22189182	63	4	0.196265	0.434492	-0.238228	-10.3125
dmr0988	15	28123034	28123092	59	5	0.540396	0.818553	-0.278156	-10.3034
dmr0989	2	261365273	261365407	135	15	0.834775	0.674237	0.160538	10.3007
dmr0990	5	161064730	161064781	52	5	0.505017	0.888371	-0.383354	-10.2837
dmr0991	1	244645917	244645997	81	7	0.739257	0.54117	0.198087	10.2808
dmr0992	17	10213394	10213861	468	5	0.302121	0.78839	-0.486269	-10.2648
dmr0993	14	21372056	21372108	53	4	0.868329	0.630817	0.237511	10.2442
dmr0994	18	61369781	61369847	67	5	0.565556	0.915879	-0.350323	-10.2204
dmr0995	2	198543775	198543854	80	4	0.338008	0.756128	-0.41812	-10.1649
dmr0996	1	138859711	138859767	57	5	0.52044	0.83765	-0.31721	-10.1117
dmr0997	2	219507503	219507571	69	4	0.573121	0.964626	-0.391504	-10.0994
dmr0998	1	143596984	143597480	497	4	0.376878	0.661324	-0.284446	-10.065
dmr0999	4	157177887	157177948	62	5	0.679887	0.851143	-0.171256	-10.0254
dmr1000	12	33041119	33041191	73	5	0.104149	0.640795	-0.536646	-10.0124
dmr1001	9	46949163	46949243	81	5	0.508622	0.315646	0.192975	10.0018
dmr1002	5	35833130	35833209	80	4	0.243561	0.80741	-0.563849	-9.97861
dmr1003	10	107075824	107075904	81	10	0.432088	0.586307	-0.154219	-9.97621
dmr1004	6	50435387	50435440	54	5	0.683591	0.939977	-0.256386	-9.97133
dmr1005	2	251652397	251652450	54	5	0.628653	0.880824	-0.252171	-9.94137
dmr1006	1	84677092	84677379	288	4	0.480172	0.93047	-0.450298	-9.90686
dmr1007	9	105920971	105921157	187	4	0.51491	0.248538	0.266372	9.89674
dmr1008	9	22697928	22698006	79	4	0.721591	0.423173	0.298418	9.88787
dmr1009	1	93628478	93628560	83	4	0.445238	0.875294	-0.430057	-9.87445
dmr1010	2	165487821	165487878	58	5	0.150975	0.615981	-0.465006	-9.87186
dmr1011	12	16541965	16542022	58	5	0.333423	0.726756	-0.393333	-9.83365
dmr1012	11	72581702	72581785	84	5	0.654931	0.435156	0.219775	9.82353
dmr1013	8	125787815	125787921	107	4	0.77337	0.256703	0.516667	9.82319
dmr1014	18	26624645	26624696	52	5	0.601957	0.809288	-0.207331	-9.80793
dmr1015	3	159293046	159293103	58	5	0.44847	0.748115	-0.299645	-9.80634
dmr1016	3	46286033	46286099	67	5	0.373159	0.750116	-0.376957	-9.78228
dmr1017	15	18938751	18938802	52	5	0.614951	0.452772	0.162179	9.7751
dmr1018	4	81962672	81962751	80	5	0.683892	0.885928	-0.202036	-9.75258
dmr1019	1	154250510	154250593	84	4	0.718773	0.338758	0.380015	9.71755
dmr1020	8	64946134	64946208	75	5	0.76897	0.415633	0.353337	9.68009
dmr1021	8	76423051	76423118	68	4	0.355272	0.819908	-0.464637	-9.67372
dmr1022	12	29345388	29345485	98	4	0.674612	0.312926	0.361686	9.67206
dmr1023	12	38657045	38657097	53	5	0.370688	0.82724	-0.456552	-9.65484
dmr1024	20	10315664	10315724	61	7	0.180851	0.519231	-0.33838	-9.6298
dmr1025	11	33107792	33107888	97	5	0.827021	0.56076	0.266261	9.62855
dmr1026	10	84969259	84969309	51	4	0.59354	0.975657	-0.382117	-9.6261
dmr1027	6	110632979	110633040	62	5	0.506909	0.785958	-0.279049	-9.61951
dmr1028	5	27006271	27006336	66	5	0.568314	0.941884	-0.37357	-9.61756
dmr1029	12	34188434	34188510	77	5	0.834602	0.459757	0.374845	9.60071
dmr1030	4	150816561	150816647	87	5	0.585003	0.228137	0.356866	9.58847
dmr1031	15	88481949	88482001	53	4	0.498292	0.828951	-0.330659	-9.58602
dmr1032	7	129502890	129502940	51	4	0.721998	0.3568	0.365198	9.56843
dmr1033	4	150336456	150336510	55	5	0.606973	0.841434	-0.234461	-9.56402
dmr1034	4	48970105	48970155	51	7	0.417127	0.680522	-0.263394	-9.53264
dmr1035	11	33940395	33940485	91	5	0.751939	0.425495	0.326444	9.51598
dmr1036	17	6920259	6920314	56	5	0.601058	0.786913	-0.185854	-9.48303
dmr1037	17	10305484	10305541	58	11	0.709828	0.735914	-0.0260869	-9.45277
dmr1038	14	91872021	91872071	51	4	0.789738	0.310561	0.479177	9.4283
dmr1039	16	60855681	60855732	52	5	0.960382	0.603952	0.356429	9.40699
dmr1040	12	31223401	31223464	64	5	0.263071	0.568858	-0.305787	-9.39924
dmr1041	8	127365450	127365506	57	5	0.451079	0.790949	-0.33987	-9.39917
dmr1042	7	11222319	11222417	99	4	0.861514	0.596068	0.265446	9.37727
dmr1043	8	33087058	33087116	59	5	0.299853	0.661294	-0.361441	-9.35079
dmr1044	3	81170912	81170978	67	4	0.620046	0.340293	0.279753	9.31336
dmr1045	1	48867206	48867259	54	5	0.542079	0.750147	-0.208068	-9.29948
dmr1046	11	70206749	70206854	106	11	0.572885	0.650001	-0.0771162	-9.29472
dmr1047	1	278503488	278503543	56	5	0.426615	0.747527	-0.320912	-9.27072
dmr1048	17	30938530	30938609	80	5	0.631104	0.446771	0.184333	9.17124
dmr1049	8	79761609	79761659	51	7	0.704929	0.854076	-0.149147	-9.16989
dmr1050	16	30303743	30303798	56	4	0.599153	0.822634	-0.223481	-9.10519
dmr1051	4	83977238	83977512	275	5	0.636828	0.333872	0.302956	9.03765
dmr1052	7	129374002	129374053	52	5	0.695102	0.890039	-0.194937	-9.00511
dmr1053	14	11160169	11160230	62	5	0.522859	0.924887	-0.402028	-8.95981
dmr1054	4	155710253	155710309	57	5	0.572374	0.842465	-0.270091	-8.77446
dmr1055	7	14340647	14340703	57	5	0.462467	0.749603	-0.287136	-8.74617
dmr1056	6	130688882	130688932	51	5	0.546149	0.424953	0.121196	8.73969
dmr1057	9	8669861	8669914	54	4	0.592589	0.38461	0.207978	8.73504
dmr1058	9	13673296	13673356	61	4	0.559595	0.776759	-0.217165	-8.7239
dmr1059	8	127670042	127670092	51	4	0.741187	0.933786	-0.1926	-8.70364
dmr1060	6	77610461	77610520	60	5	0.527696	0.917829	-0.390133	-8.68442
dmr1061	1	123655397	123655545	149	4	0.879195	0.573714	0.30548	8.68127
dmr1062	8	70099865	70099939	75	4	0.475875	0.369415	0.106459	8.66549
dmr1063	17	10798107	10798159	53	9	0.536059	0.685527	-0.149468	-8.60698
dmr1064	1	192970445	192970631	187	4	0.658483	0.949983	-0.2915	-8.56068
dmr1065	19	58157277	58157341	65	5	0.359317	0.680552	-0.321235	-8.52736
dmr1066	1	278061228	278061311	84	5	0.845728	0.374012	0.471716	8.51029
dmr1067	7	117680109	117680174	66	5	0.691342	0.41735	0.273993	8.50016
dmr1068	15	4950963	4951059	97	5	0.4546	0.81415	-0.359551	-8.49054
dmr1069	1	127299051	127299101	51	4	0.40271	0.901104	-0.498393	-8.48696
dmr1070	8	68525646	68525752	107	4	0.692773	0.442732	0.250041	8.47869
dmr1071	12	42855573	42855624	52	5	0.917829	0.616985	0.300845	8.47829
dmr1072	10	37871922	37871984	63	4	0.657588	0.885781	-0.228193	-8.475
dmr1073	9	109730071	109730139	69	4	0.706929	0.894428	-0.187499	-8.46059
dmr1074	7	140757892	140757948	57	4	0.317549	0.761281	-0.443731	-8.4579
dmr1075	3	61614165	61614319	155	4	0.142794	0.525184	-0.38239	-8.45068
dmr1076	6	39360539	39360611	73	4	0.292566	0.736731	-0.444165	-8.43476
dmr1077	10	99786180	99786238	59	5	0.664479	0.910526	-0.246047	-8.4229
dmr1078	19	31867503	31867569	67	5	0.249973	0.583322	-0.333348	-8.42191
dmr1079	15	62725277	62725363	87	5	0.607623	0.735553	-0.12793	-8.39922
dmr1080	2	210887320	210887374	55	5	0.783417	0.654287	0.12913	8.3919
dmr1081	19	27409087	27409144	58	5	0.510359	0.806669	-0.29631	-8.38969
dmr1082	12	1419414	1419478	65	4	0.624619	0.86859	-0.243971	-8.37822
dmr1083	19	58165674	58165748	75	5	0.529812	0.790943	-0.261132	-8.37681
dmr1084	7	54261433	54261490	58	5	0.583223	0.872782	-0.289559	-8.33017
dmr1085	12	36708025	36708087	63	5	0.708391	0.90423	-0.195839	-8.32044
dmr1086	14	7010001	7010059	59	5	0.528717	0.702751	-0.174034	-8.30994
dmr1087	18	65270045	65270109	65	5	0.788638	0.654299	0.134339	8.30353
dmr1088	12	29297554	29297607	54	5	0.806655	0.457806	0.348849	8.29334
dmr1089	19	24188620	24188673	54	5	0.624314	0.840431	-0.216117	-8.27369
dmr1090	1	241696889	241696955	67	5	0.839143	0.715061	0.124082	8.25628
dmr1091	16	83367502	83367587	86	4	0.537908	0.814862	-0.276954	-8.19855
dmr1092	3	163298744	163298831	88	5	0.316877	0.664618	-0.347741	-8.11686
dmr1093	20	6926890	6926951	62	5	0.173446	0.586377	-0.412931	-8.08945
dmr1094	6	96736639	96736695	57	5	0.609828	0.725843	-0.116015	-8.05645
dmr1095	18	62512707	62512765	59	5	0.671713	0.882274	-0.210561	-7.88358
dmr1096	4	28409075	28409162	88	5	0.642379	0.865002	-0.222622	-7.79756
dmr1097	10	77669833	77669898	66	7	0.250502	0.435565	-0.185064	-7.60523
dmr1098	8	109666623	109666834	212	4	0.663322	0.426724	0.236598	7.57487
dmr1099	10	89915773	89915825	53	5	0.186467	0.515099	-0.328632	-7.52819
dmr1100	2	52789257	52789315	59	5	0.505811	0.698895	-0.193084	-7.4585
dmr1101	10	103712579	103712643	65	5	0.159714	0.568108	-0.408394	-7.43068
dmr1102	5	169505784	169505861	78	7	0.297394	0.557022	-0.259628	-7.42224
dmr1103	17	73137123	73137181	59	5	0.595196	0.830869	-0.235673	-7.38974
dmr1104	12	39641748	39641811	64	5	0.268351	0.569058	-0.300707	-7.37007
dmr1105	18	56288648	56288703	56	5	0.474207	0.715871	-0.241663	-7.3203
dmr1106	6	126301434	126301495	62	6	0.67323	0.496847	0.176383	7.29262
dmr1107	5	146427374	146427435	62	5	0.607736	0.487152	0.120584	7.29029
dmr1108	4	9734614	9734734	121	6	0.678351	0.785963	-0.107612	-7.20594
dmr1109	2	53060387	53060476	90	6	0.436261	0.646335	-0.210075	-6.85048
dmr1110	9	81513749	81513828	80	7	0.635447	0.792066	-0.156618	-6.74311
dmr1111	1	165049702	165049868	167	7	0.789395	0.603189	0.186206	6.6888
dmr1112	8	59671481	59671549	69	7	0.626534	0.653745	-0.0272112	-6.64679
dmr1113	20	49083586	49083688	103	13	0.540015	0.590281	-0.0502656	-6.36457
dmr1114	2	162681242	162681321	80	5	0.746842	0.637442	0.1094	6.34377
dmr1115	5	62722126	62722209	84	6	0.529098	0.430888	0.0982104	6.3218
dmr1116	2	261363440	261363498	59	5	0.840311	0.751526	0.0887849	6.09471
dmr1117	1	222675130	222675185	56	5	0.478209	0.668432	-0.190223	-5.85067
dmr1118	10	64863316	64863366	51	5	0.196712	0.488653	-0.291941	-5.64945
dmr1119	15	24641088	24641172	85	4	0.653337	0.691891	-0.0385544	-5.61862
dmr1120	1	31386208	31386258	51	5	0.758541	0.629696	0.128845	5.50156
dmr1121	16	7553746	7553859	114	7	0.715458	0.630822	0.0846366	5.47278
dmr1122	8	114275139	114275221	83	5	0.543936	0.350802	0.193134	5.45068
dmr1123	5	60055838	60055906	69	5	0.550722	0.427719	0.123003	5.37095
dmr1124	13	47728664	47728730	67	5	0.52562	0.676301	-0.15068	-5.27262
dmr1125	15	25001248	25001353	106	5	0.695617	0.534069	0.161548	5.21136
dmr1126	17	14342921	14343023	103	4	0.532426	0.304383	0.228043	5.01783
dmr1127	9	62462111	62462161	51	5	0.612363	0.506648	0.105715	5.00268
dmr1128	20	3239145	3239204	60	4	0.499359	0.713389	-0.214029	-4.93605
dmr1129	1	89309504	89309580	77	5	0.66307	0.537252	0.125818	4.91987
dmr1130	8	79843986	79844041	56	5	0.694625	0.592174	0.102451	4.8126
dmr1131	1	79786725	79786775	51	4	0.222023	0.195547	0.0264756	4.74753
dmr1132	20	22189793	22189914	122	4	0.533914	0.353424	0.18049	4.68385
dmr1133	14	109213676	109213837	162	4	0.763761	0.533596	0.230165	4.46707
dmr1134	2	147281534	147281600	67	4	0.685649	0.497611	0.188038	4.40414
dmr1135	3	172799933	172799989	57	5	0.800181	0.868419	-0.068238	-4.39874
dmr1136	9	78781765	78781841	77	6	0.640688	0.461055	0.179633	4.3237
dmr1137	6	128194273	128194323	51	5	0.719968	0.562093	0.157875	4.23456
dmr1138	3	29212630	29212702	73	4	0.588074	0.728516	-0.140442	-4.12226
dmr1139	8	118887637	118887733	97	5	0.532055	0.627506	-0.0954505	-4.11965
dmr1140	12	15600409	15601730	1322	4	0.879384	0.549053	0.33033	4.08577
dmr1141	3	13152085	13152369	285	4	0.513659	0.517183	-0.00352461	-4.07962
dmr1142	6	130192978	130193105	128	4	0.691679	0.490506	0.201172	3.88726
dmr1143	3	3286799	3286862	64	5	0.497976	0.597394	-0.099418	-3.80384
dmr1144	9	16736050	16736261	212	4	0.420487	0.384687	0.0358004	3.79887
dmr1145	10	69689834	69690493	660	4	0.462951	0.658653	-0.195702	-3.74558
dmr1146	1	141481511	141481579	69	6	0.355486	0.425963	-0.0704771	-3.73947
dmr1147	4	146544100	146544164	65	4	0.715606	0.55872	0.156886	3.6773
dmr1148	2	157321513	157321598	86	4	0.652921	0.799465	-0.146544	-3.62584
dmr1149	12	48733559	48733616	58	5	0.384288	0.295168	0.0891202	3.58625
dmr1150	3	114185639	114185717	79	5	0.731838	0.793249	-0.0614106	-3.49162
dmr1151	3	82589120	82589215	96	7	0.809475	0.690307	0.119169	3.2958
dmr1152	8	112035370	112035423	54	4	0.291783	0.594341	-0.302558	-3.23368
dmr1153	5	153847980	153848048	69	5	0.693497	0.746941	-0.0534438	-3.23202
dmr1154	5	61027012	61027067	56	6	0.613828	0.62321	-0.00938163	3.21575
dmr1155	17	8371929	8371982	54	5	0.648245	0.647155	0.00109014	-3.06804
dmr1156	3	12362185	12362236	52	4	0.629135	0.710596	-0.0814613	-3.06658
dmr1157	8	13110710	13110802	93	5	0.563346	0.576136	-0.0127896	-3.05827
dmr1158	12	25518147	25518270	124	4	0.651214	0.698688	-0.0474745	-3.04552
dmr1159	9	12998998	12999274	277	7	0.484683	0.41585	0.068833	-2.76692
dmr1160	17	16521270	16521352	83	4	0.690272	0.655858	0.0344142	-2.65594
dmr1161	18	21018614	21018669	56	4	0.80122	0.771424	0.0297956	-2.60249
dmr1162	19	15723227	15723478	252	4	0.679333	0.70893	-0.0295964	-2.59099
dmr1163	8	47052485	47052566	82	5	0.592559	0.571723	0.0208361	2.43434
dmr1164	5	67291490	67291565	76	4	0.773505	0.772124	0.00138172	-2.36146
dmr1165	8	48059677	48059761	85	5	0.467172	0.360105	0.107067	2.27043
dmr1166	1	51442643	51442753	111	9	0.713036	0.605704	0.107332	2.26222
dmr1167	10	107613469	107613519	51	6	0.422119	0.454599	-0.0324798	1.87899
dmr1168	4	103176515	103176799	285	4	0.636216	0.678228	-0.0420123	-1.71627
dmr1169	17	24480010	24480127	118	4	0.566331	0.37963	0.186701	1.69581
dmr1170	9	112945384	112945454	71	4	0.746199	0.740803	0.00539525	-1.52583
dmr1171	12	41276059	41276207	149	4	0.721571	0.493527	0.228044	1.46282
dmr1172	15	70514853	70514919	67	5	0.721793	0.648334	0.0734584	1.40953
dmr1173	5	153570246	153570320	75	8	0.443354	0.550997	-0.107644	-1.09139
dmr1174	1	196953004	196953074	71	5	0.7562	0.64331	0.11289	-1.0872
dmr1175	9	15921106	15921193	88	4	0.757115	0.63681	0.120305	1.02541
dmr1176	14	100198257	100198389	133	5	0.47434	0.547929	-0.0735896	-0.90923
dmr1177	1	278654690	278654749	60	4	0.593999	0.638647	-0.0446482	-0.893626
dmr1178	17	24338731	24338816	86	6	0.558163	0.632319	-0.0741564	0.747516
dmr1179	19	29194160	29194216	57	7	0.67522	0.654333	0.0208869	0.581742
dmr1180	5	160621296	160621463	168	6	0.59219	0.624925	-0.0327355	0.30575
dmr1181	3	12993939	12994024	86	4	0.742886	0.735479	0.00740756	0.29505
dmr1182	2	261363152	261363216	65	4	0.844222	0.759501	0.0847203	-0.22938
