# Supplementary material for: Genome-wide discovery of long intergenic noncoding RNAs and their epigenetic signatures in the rat
Source: Sci Rep. 2017 Nov 1;7:14817. doi: 10.1038/s41598-017-13844-9 (PMC5665958; doi:10.1038/s41598-017-13844-9)
Supplement: Supplementary file 5 — Supplementary Table S4 [file 41598_2017_13844_MOESM5_ESM.xls]

## Sheet: 85 rat RNA-seq datasets
Supplementary Table S4. Summary of original 85 rat RNA-seq datasets.
No	Study ID	No	Study ID	No	Study ID
1	ERP001022	31	SRP018322	61	SRP041741
2	ERP001301	32	SRP018407	62	SRP041920
3	ERP001694	33	SRP018943	63	SRP043463
4	ERP002602	34	SRP019984	64	SRP044684
5	ERP003265	35	SRP021090	65	SRP045117
6	ERP004227	36	SRP021119	66	SRP045237
7	ERP004249	37	SRP022136	67	SRP045303
8	ERP006055	38	SRP022310	68	SRP045544
9	ERP006608	39	SRP023266	69	SRP045777
10	SRP002244	40	SRP023485	70	SRP046247
11	SRP002416	41	SRP026340	71	SRP046248
12	SRP004900	42	SRP028515	72	SRP048593
13	SRP005400	43	SRP028544	73	SRP048960
14	SRP006893	44	SRP028727	74	SRP049463
15	SRP007359	45	SRP028932	75	SRP049818
16	SRP007408	46	SRP029005	76	SRP051483
17	SRP007413	47	SRP029332	77	SRP053358
18	SRP009272	48	SRP029760	78	SRP053407
19	SRP009331	49	SRP030211	79	SRP055430
20	SRP010822	50	SRP034868	80	SRP056012
21	SRP010854	51	SRP035209	81	SRP059429
22	SRP013114	52	SRP035358	82	SRP059752
23	SRP013116	53	SRP035620	83	SRP060791
24	SRP013262	54	SRP036442	84	SRP063362
25	SRP013378	55	SRP037986	85	SRP063456
26	SRP016501	56	SRP039021
27	SRP017255	57	SRP040578
28	SRP017586	58	SRP040664
29	SRP017598	59	SRP041119
30	SRP017611	60	SRP041131
