# Supplementary material for: Genome-wide discovery of long intergenic noncoding RNAs and their epigenetic signatures in the rat
Source: Sci Rep. 2017 Nov 1;7:14817. doi: 10.1038/s41598-017-13844-9 (PMC5665958; doi:10.1038/s41598-017-13844-9)
Supplement: Supplementary file 6 — Supplementary Dataset [file 41598_2017_13844_MOESM6_ESM.xlsx]

## Sheet: Supplementary Dataset 
Supplementary Dataset 1. Rat lincRNA catalogue in a GTF format (Rat_lincRNAs.gtf).
1	lincRNA	exon	521023	521169	.	+	.	gene_id "RatTranscG000001"; transcript_id "RatTranscT000001"; exon_number "1"; gene_name "RatTranscG000001"; gene_biotype "lincRNA"; transcript_name "RatTranscT000001"; exon_id 'RatTranscE000001";
1	lincRNA	exon	533468	533531	.	+	.	gene_id "RatTranscG000001"; transcript_id "RatTranscT000001"; exon_number "2"; gene_name "RatTranscG000001"; gene_biotype "lincRNA"; transcript_name "RatTranscT000001"; exon_id 'RatTranscE000002";
1	lincRNA	exon	1124249	1124285	.	+	.	gene_id "RatTranscG000002"; transcript_id "RatTranscT000002"; exon_number "1"; gene_name "RatTranscG000002"; gene_biotype "lincRNA"; transcript_name "RatTranscT000002"; exon_id 'RatTranscE000003";
1	lincRNA	exon	1132490	1136281	.	+	.	gene_id "RatTranscG000002"; transcript_id "RatTranscT000002"; exon_number "2"; gene_name "RatTranscG000002"; gene_biotype "lincRNA"; transcript_name "RatTranscT000002"; exon_id 'RatTranscE000004";
1	lincRNA	exon	1238594	1238844	.	+	.	gene_id "RatTranscG000003"; transcript_id "RatTranscT000003"; exon_number "1"; gene_name "RatTranscG000003"; gene_biotype "lincRNA"; transcript_name "RatTranscT000003"; exon_id 'RatTranscE000005";
1	lincRNA	exon	1282902	1282961	.	+	.	gene_id "RatTranscG000003"; transcript_id "RatTranscT000003"; exon_number "2"; gene_name "RatTranscG000003"; gene_biotype "lincRNA"; transcript_name "RatTranscT000003"; exon_id 'RatTranscE000006";
1	lincRNA	exon	1347416	1347573	.	+	.	gene_id "RatTranscG000003"; transcript_id "RatTranscT000003"; exon_number "3"; gene_name "RatTranscG000003"; gene_biotype "lincRNA"; transcript_name "RatTranscT000003"; exon_id 'RatTranscE000007";
1	lincRNA	exon	1298053	1298157	.	+	.	gene_id "RatTranscG000004"; transcript_id "RatTranscT000004"; exon_number "1"; gene_name "RatTranscG000004"; gene_biotype "lincRNA"; transcript_name "RatTranscT000004"; exon_id 'RatTranscE000008";
1	lincRNA	exon	1381346	1384142	.	+	.	gene_id "RatTranscG000004"; transcript_id "RatTranscT000004"; exon_number "2"; gene_name "RatTranscG000004"; gene_biotype "lincRNA"; transcript_name "RatTranscT000004"; exon_id 'RatTranscE000009";
1	lincRNA	exon	1343219	1343363	.	+	.	gene_id "RatTranscG000004"; transcript_id "RatTranscT000005"; exon_number "1"; gene_name "RatTranscG000004"; gene_biotype "lincRNA"; transcript_name "RatTranscT000005"; exon_id 'RatTranscE000010";
1	lincRNA	exon	1381170	1384142	.	+	.	gene_id "RatTranscG000004"; transcript_id "RatTranscT000005"; exon_number "2"; gene_name "RatTranscG000004"; gene_biotype "lincRNA"; transcript_name "RatTranscT000005"; exon_id 'RatTranscE000011";
1	lincRNA	exon	1421736	1422636	.	+	.	gene_id "RatTranscG000005"; transcript_id "RatTranscT000006"; exon_number "1"; gene_name "RatTranscG000005"; gene_biotype "lincRNA"; transcript_name "RatTranscT000006"; exon_id 'RatTranscE000012";
1	lincRNA	exon	1423168	1423177	.	+	.	gene_id "RatTranscG000005"; transcript_id "RatTranscT000006"; exon_number "2"; gene_name "RatTranscG000005"; gene_biotype "lincRNA"; transcript_name "RatTranscT000006"; exon_id 'RatTranscE000013";
1	lincRNA	exon	1671245	1671934	.	+	.	gene_id "RatTranscG000006"; transcript_id "RatTranscT000007"; exon_number "1"; gene_name "RatTranscG000006"; gene_biotype "lincRNA"; transcript_name "RatTranscT000007"; exon_id 'RatTranscE000014";
1	lincRNA	exon	1673111	1675512	.	+	.	gene_id "RatTranscG000006"; transcript_id "RatTranscT000007"; exon_number "2"; gene_name "RatTranscG000006"; gene_biotype "lincRNA"; transcript_name "RatTranscT000007"; exon_id 'RatTranscE000015";
1	lincRNA	exon	1671258	1671443	.	+	.	gene_id "RatTranscG000006"; transcript_id "RatTranscT000008"; exon_number "1"; gene_name "RatTranscG000006"; gene_biotype "lincRNA"; transcript_name "RatTranscT000008"; exon_id 'RatTranscE000016";
1	lincRNA	exon	1673111	1675512	.	+	.	gene_id "RatTranscG000006"; transcript_id "RatTranscT000008"; exon_number "2"; gene_name "RatTranscG000006"; gene_biotype "lincRNA"; transcript_name "RatTranscT000008"; exon_id 'RatTranscE000017";
1	lincRNA	exon	1671258	1671443	.	+	.	gene_id "RatTranscG000006"; transcript_id "RatTranscT000009"; exon_number "1"; gene_name "RatTranscG000006"; gene_biotype "lincRNA"; transcript_name "RatTranscT000009"; exon_id 'RatTranscE000018";
1	lincRNA	exon	1673111	1674617	.	+	.	gene_id "RatTranscG000006"; transcript_id "RatTranscT000009"; exon_number "2"; gene_name "RatTranscG000006"; gene_biotype "lincRNA"; transcript_name "RatTranscT000009"; exon_id 'RatTranscE000019";
1	lincRNA	exon	1683799	1684898	.	+	.	gene_id "RatTranscG000006"; transcript_id "RatTranscT000009"; exon_number "3"; gene_name "RatTranscG000006"; gene_biotype "lincRNA"; transcript_name "RatTranscT000009"; exon_id 'RatTranscE000020";
1	lincRNA	exon	1671273	1671443	.	+	.	gene_id "RatTranscG000006"; transcript_id "RatTranscT000010"; exon_number "1"; gene_name "RatTranscG000006"; gene_biotype "lincRNA"; transcript_name "RatTranscT000010"; exon_id 'RatTranscE000021";
1	lincRNA	exon	1671848	1671940	.	+	.	gene_id "RatTranscG000006"; transcript_id "RatTranscT000010"; exon_number "2"; gene_name "RatTranscG000006"; gene_biotype "lincRNA"; transcript_name "RatTranscT000010"; exon_id 'RatTranscE000022";
1	lincRNA	exon	1671299	1671443	.	+	.	gene_id "RatTranscG000006"; transcript_id "RatTranscT000011"; exon_number "1"; gene_name "RatTranscG000006"; gene_biotype "lincRNA"; transcript_name "RatTranscT000011"; exon_id 'RatTranscE000023";
1	lincRNA	exon	1683016	1684898	.	+	.	gene_id "RatTranscG000006"; transcript_id "RatTranscT000011"; exon_number "2"; gene_name "RatTranscG000006"; gene_biotype "lincRNA"; transcript_name "RatTranscT000011"; exon_id 'RatTranscE000024";
1	lincRNA	exon	1671316	1671443	.	+	.	gene_id "RatTranscG000006"; transcript_id "RatTranscT000012"; exon_number "1"; gene_name "RatTranscG000006"; gene_biotype "lincRNA"; transcript_name "RatTranscT000012"; exon_id 'RatTranscE000025";
1	lincRNA	exon	1687822	1688033	.	+	.	gene_id "RatTranscG000006"; transcript_id "RatTranscT000012"; exon_number "2"; gene_name "RatTranscG000006"; gene_biotype "lincRNA"; transcript_name "RatTranscT000012"; exon_id 'RatTranscE000026";
1	lincRNA	exon	1671316	1671443	.	+	.	gene_id "RatTranscG000006"; transcript_id "RatTranscT000013"; exon_number "1"; gene_name "RatTranscG000006"; gene_biotype "lincRNA"; transcript_name "RatTranscT000013"; exon_id 'RatTranscE000027";
1	lincRNA	exon	1687802	1688033	.	+	.	gene_id "RatTranscG000006"; transcript_id "RatTranscT000013"; exon_number "2"; gene_name "RatTranscG000006"; gene_biotype "lincRNA"; transcript_name "RatTranscT000013"; exon_id 'RatTranscE000028";
1	lincRNA	exon	1682688	1683109	.	+	.	gene_id "RatTranscG000006"; transcript_id "RatTranscT000014"; exon_number "1"; gene_name "RatTranscG000006"; gene_biotype "lincRNA"; transcript_name "RatTranscT000014"; exon_id 'RatTranscE000029";
1	lincRNA	exon	1683799	1684898	.	+	.	gene_id "RatTranscG000006"; transcript_id "RatTranscT000014"; exon_number "2"; gene_name "RatTranscG000006"; gene_biotype "lincRNA"; transcript_name "RatTranscT000014"; exon_id 'RatTranscE000030";
1	lincRNA	exon	2083848	2083868	.	+	.	gene_id "RatTranscG000007"; transcript_id "RatTranscT000015"; exon_number "1"; gene_name "RatTranscG000007"; gene_biotype "lincRNA"; transcript_name "RatTranscT000015"; exon_id 'RatTranscE000031";
1	lincRNA	exon	2088088	2088720	.	+	.	gene_id "RatTranscG000007"; transcript_id "RatTranscT000015"; exon_number "2"; gene_name "RatTranscG000007"; gene_biotype "lincRNA"; transcript_name "RatTranscT000015"; exon_id 'RatTranscE000032";
1	lincRNA	exon	2762590	2763074	.	+	.	gene_id "RatTranscG000008"; transcript_id "RatTranscT000016"; exon_number "1"; gene_name "RatTranscG000008"; gene_biotype "lincRNA"; transcript_name "RatTranscT000016"; exon_id 'RatTranscE000033";
1	lincRNA	exon	2763268	2764379	.	+	.	gene_id "RatTranscG000008"; transcript_id "RatTranscT000016"; exon_number "2"; gene_name "RatTranscG000008"; gene_biotype "lincRNA"; transcript_name "RatTranscT000016"; exon_id 'RatTranscE000034";
1	lincRNA	exon	3229339	3236959	.	+	.	gene_id "RatTranscG000009"; transcript_id "RatTranscT000017"; exon_number "1"; gene_name "RatTranscG000009"; gene_biotype "lincRNA"; transcript_name "RatTranscT000017"; exon_id 'RatTranscE000035";
1	lincRNA	exon	3240520	3255069	.	+	.	gene_id "RatTranscG000009"; transcript_id "RatTranscT000017"; exon_number "2"; gene_name "RatTranscG000009"; gene_biotype "lincRNA"; transcript_name "RatTranscT000017"; exon_id 'RatTranscE000036";
1	lincRNA	exon	3233898	3236959	.	+	.	gene_id "RatTranscG000009"; transcript_id "RatTranscT000018"; exon_number "1"; gene_name "RatTranscG000009"; gene_biotype "lincRNA"; transcript_name "RatTranscT000018"; exon_id 'RatTranscE000037";
1	lincRNA	exon	3240850	3255069	.	+	.	gene_id "RatTranscG000009"; transcript_id "RatTranscT000018"; exon_number "2"; gene_name "RatTranscG000009"; gene_biotype "lincRNA"; transcript_name "RatTranscT000018"; exon_id 'RatTranscE000038";
1	lincRNA	exon	3235669	3236095	.	+	.	gene_id "RatTranscG000009"; transcript_id "RatTranscT000019"; exon_number "1"; gene_name "RatTranscG000009"; gene_biotype "lincRNA"; transcript_name "RatTranscT000019"; exon_id 'RatTranscE000039";
1	lincRNA	exon	3236639	3236959	.	+	.	gene_id "RatTranscG000009"; transcript_id "RatTranscT000019"; exon_number "2"; gene_name "RatTranscG000009"; gene_biotype "lincRNA"; transcript_name "RatTranscT000019"; exon_id 'RatTranscE000040";
1	lincRNA	exon	3244950	3255069	.	+	.	gene_id "RatTranscG000009"; transcript_id "RatTranscT000019"; exon_number "3"; gene_name "RatTranscG000009"; gene_biotype "lincRNA"; transcript_name "RatTranscT000019"; exon_id 'RatTranscE000041";
1	lincRNA	exon	3235812	3236095	.	+	.	gene_id "RatTranscG000009"; transcript_id "RatTranscT000020"; exon_number "1"; gene_name "RatTranscG000009"; gene_biotype "lincRNA"; transcript_name "RatTranscT000020"; exon_id 'RatTranscE000042";
1	lincRNA	exon	3236757	3236959	.	+	.	gene_id "RatTranscG000009"; transcript_id "RatTranscT000020"; exon_number "2"; gene_name "RatTranscG000009"; gene_biotype "lincRNA"; transcript_name "RatTranscT000020"; exon_id 'RatTranscE000043";
1	lincRNA	exon	3240520	3255069	.	+	.	gene_id "RatTranscG000009"; transcript_id "RatTranscT000020"; exon_number "3"; gene_name "RatTranscG000009"; gene_biotype "lincRNA"; transcript_name "RatTranscT000020"; exon_id 'RatTranscE000044";
1	lincRNA	exon	3235814	3236095	.	+	.	gene_id "RatTranscG000009"; transcript_id "RatTranscT000021"; exon_number "1"; gene_name "RatTranscG000009"; gene_biotype "lincRNA"; transcript_name "RatTranscT000021"; exon_id 'RatTranscE000045";
1	lincRNA	exon	3236757	3236959	.	+	.	gene_id "RatTranscG000009"; transcript_id "RatTranscT000021"; exon_number "2"; gene_name "RatTranscG000009"; gene_biotype "lincRNA"; transcript_name "RatTranscT000021"; exon_id 'RatTranscE000046";
1	lincRNA	exon	3240850	3255069	.	+	.	gene_id "RatTranscG000009"; transcript_id "RatTranscT000021"; exon_number "3"; gene_name "RatTranscG000009"; gene_biotype "lincRNA"; transcript_name "RatTranscT000021"; exon_id 'RatTranscE000047";
1	lincRNA	exon	3235843	3236095	.	+	.	gene_id "RatTranscG000009"; transcript_id "RatTranscT000022"; exon_number "1"; gene_name "RatTranscG000009"; gene_biotype "lincRNA"; transcript_name "RatTranscT000022"; exon_id 'RatTranscE000048";
1	lincRNA	exon	3236757	3236959	.	+	.	gene_id "RatTranscG000009"; transcript_id "RatTranscT000022"; exon_number "2"; gene_name "RatTranscG000009"; gene_biotype "lincRNA"; transcript_name "RatTranscT000022"; exon_id 'RatTranscE000049";
1	lincRNA	exon	3244950	3255069	.	+	.	gene_id "RatTranscG000009"; transcript_id "RatTranscT000022"; exon_number "3"; gene_name "RatTranscG000009"; gene_biotype "lincRNA"; transcript_name "RatTranscT000022"; exon_id 'RatTranscE000050";
1	lincRNA	exon	3235843	3236095	.	+	.	gene_id "RatTranscG000009"; transcript_id "RatTranscT000023"; exon_number "1"; gene_name "RatTranscG000009"; gene_biotype "lincRNA"; transcript_name "RatTranscT000023"; exon_id 'RatTranscE000051";
1	lincRNA	exon	3236639	3236959	.	+	.	gene_id "RatTranscG000009"; transcript_id "RatTranscT000023"; exon_number "2"; gene_name "RatTranscG000009"; gene_biotype "lincRNA"; transcript_name "RatTranscT000023"; exon_id 'RatTranscE000052";
1	lincRNA	exon	3240520	3255069	.	+	.	gene_id "RatTranscG000009"; transcript_id "RatTranscT000023"; exon_number "3"; gene_name "RatTranscG000009"; gene_biotype "lincRNA"; transcript_name "RatTranscT000023"; exon_id 'RatTranscE000053";
1	lincRNA	exon	3239861	3243613	.	+	.	gene_id "RatTranscG000009"; transcript_id "RatTranscT000024"; exon_number "1"; gene_name "RatTranscG000009"; gene_biotype "lincRNA"; transcript_name "RatTranscT000024"; exon_id 'RatTranscE000054";
1	lincRNA	exon	3244950	3255069	.	+	.	gene_id "RatTranscG000009"; transcript_id "RatTranscT000024"; exon_number "2"; gene_name "RatTranscG000009"; gene_biotype "lincRNA"; transcript_name "RatTranscT000024"; exon_id 'RatTranscE000055";
1	lincRNA	exon	3243643	3243801	.	+	.	gene_id "RatTranscG000009"; transcript_id "RatTranscT000025"; exon_number "1"; gene_name "RatTranscG000009"; gene_biotype "lincRNA"; transcript_name "RatTranscT000025"; exon_id 'RatTranscE000056";
1	lincRNA	exon	3244954	3255069	.	+	.	gene_id "RatTranscG000009"; transcript_id "RatTranscT000025"; exon_number "2"; gene_name "RatTranscG000009"; gene_biotype "lincRNA"; transcript_name "RatTranscT000025"; exon_id 'RatTranscE000057";
1	lincRNA	exon	3243692	3243801	.	+	.	gene_id "RatTranscG000009"; transcript_id "RatTranscT000026"; exon_number "1"; gene_name "RatTranscG000009"; gene_biotype "lincRNA"; transcript_name "RatTranscT000026"; exon_id 'RatTranscE000058";
1	lincRNA	exon	3244950	3255069	.	+	.	gene_id "RatTranscG000009"; transcript_id "RatTranscT000026"; exon_number "2"; gene_name "RatTranscG000009"; gene_biotype "lincRNA"; transcript_name "RatTranscT000026"; exon_id 'RatTranscE000059";
1	lincRNA	exon	3389782	3390204	.	+	.	gene_id "RatTranscG000010"; transcript_id "RatTranscT000027"; exon_number "1"; gene_name "RatTranscG000010"; gene_biotype "lincRNA"; transcript_name "RatTranscT000027"; exon_id 'RatTranscE000060";
1	lincRNA	exon	3393059	3393364	.	+	.	gene_id "RatTranscG000010"; transcript_id "RatTranscT000027"; exon_number "2"; gene_name "RatTranscG000010"; gene_biotype "lincRNA"; transcript_name "RatTranscT000027"; exon_id 'RatTranscE000061";
1	lincRNA	exon	3703385	3703461	.	+	.	gene_id "RatTranscG000011"; transcript_id "RatTranscT000028"; exon_number "1"; gene_name "RatTranscG000011"; gene_biotype "lincRNA"; transcript_name "RatTranscT000028"; exon_id 'RatTranscE000062";
1	lincRNA	exon	3704818	3705158	.	+	.	gene_id "RatTranscG000011"; transcript_id "RatTranscT000028"; exon_number "2"; gene_name "RatTranscG000011"; gene_biotype "lincRNA"; transcript_name "RatTranscT000028"; exon_id 'RatTranscE000063";
1	lincRNA	exon	3769501	3771939	.	+	.	gene_id "RatTranscG000012"; transcript_id "RatTranscT000029"; exon_number "1"; gene_name "RatTranscG000012"; gene_biotype "lincRNA"; transcript_name "RatTranscT000029"; exon_id 'RatTranscE000064";
1	lincRNA	exon	3773151	3773424	.	+	.	gene_id "RatTranscG000012"; transcript_id "RatTranscT000029"; exon_number "2"; gene_name "RatTranscG000012"; gene_biotype "lincRNA"; transcript_name "RatTranscT000029"; exon_id 'RatTranscE000065";
1	lincRNA	exon	4098257	4098290	.	+	.	gene_id "RatTranscG000013"; transcript_id "RatTranscT000030"; exon_number "1"; gene_name "RatTranscG000013"; gene_biotype "lincRNA"; transcript_name "RatTranscT000030"; exon_id 'RatTranscE000066";
1	lincRNA	exon	4108220	4108333	.	+	.	gene_id "RatTranscG000013"; transcript_id "RatTranscT000030"; exon_number "2"; gene_name "RatTranscG000013"; gene_biotype "lincRNA"; transcript_name "RatTranscT000030"; exon_id 'RatTranscE000067";
1	lincRNA	exon	4108554	4109405	.	+	.	gene_id "RatTranscG000013"; transcript_id "RatTranscT000030"; exon_number "3"; gene_name "RatTranscG000013"; gene_biotype "lincRNA"; transcript_name "RatTranscT000030"; exon_id 'RatTranscE000068";
1	lincRNA	exon	4109578	4115910	.	+	.	gene_id "RatTranscG000013"; transcript_id "RatTranscT000030"; exon_number "4"; gene_name "RatTranscG000013"; gene_biotype "lincRNA"; transcript_name "RatTranscT000030"; exon_id 'RatTranscE000069";
1	lincRNA	exon	4098843	4099107	.	+	.	gene_id "RatTranscG000013"; transcript_id "RatTranscT000031"; exon_number "1"; gene_name "RatTranscG000013"; gene_biotype "lincRNA"; transcript_name "RatTranscT000031"; exon_id 'RatTranscE000070";
1	lincRNA	exon	4138152	4143593	.	+	.	gene_id "RatTranscG000013"; transcript_id "RatTranscT000031"; exon_number "2"; gene_name "RatTranscG000013"; gene_biotype "lincRNA"; transcript_name "RatTranscT000031"; exon_id 'RatTranscE000071";
1	lincRNA	exon	4098843	4099123	.	+	.	gene_id "RatTranscG000013"; transcript_id "RatTranscT000032"; exon_number "1"; gene_name "RatTranscG000013"; gene_biotype "lincRNA"; transcript_name "RatTranscT000032"; exon_id 'RatTranscE000072";
1	lincRNA	exon	4204527	4205521	.	+	.	gene_id "RatTranscG000013"; transcript_id "RatTranscT000032"; exon_number "2"; gene_name "RatTranscG000013"; gene_biotype "lincRNA"; transcript_name "RatTranscT000032"; exon_id 'RatTranscE000073";
1	lincRNA	exon	4099023	4099107	.	+	.	gene_id "RatTranscG000013"; transcript_id "RatTranscT000033"; exon_number "1"; gene_name "RatTranscG000013"; gene_biotype "lincRNA"; transcript_name "RatTranscT000033"; exon_id 'RatTranscE000074";
1	lincRNA	exon	4108219	4108333	.	+	.	gene_id "RatTranscG000013"; transcript_id "RatTranscT000033"; exon_number "2"; gene_name "RatTranscG000013"; gene_biotype "lincRNA"; transcript_name "RatTranscT000033"; exon_id 'RatTranscE000075";
1	lincRNA	exon	4108553	4108727	.	+	.	gene_id "RatTranscG000013"; transcript_id "RatTranscT000033"; exon_number "3"; gene_name "RatTranscG000013"; gene_biotype "lincRNA"; transcript_name "RatTranscT000033"; exon_id 'RatTranscE000076";
1	lincRNA	exon	4109577	4109671	.	+	.	gene_id "RatTranscG000013"; transcript_id "RatTranscT000033"; exon_number "4"; gene_name "RatTranscG000013"; gene_biotype "lincRNA"; transcript_name "RatTranscT000033"; exon_id 'RatTranscE000077";
1	lincRNA	exon	4138152	4143593	.	+	.	gene_id "RatTranscG000013"; transcript_id "RatTranscT000033"; exon_number "5"; gene_name "RatTranscG000013"; gene_biotype "lincRNA"; transcript_name "RatTranscT000033"; exon_id 'RatTranscE000078";
1	lincRNA	exon	4099023	4099123	.	+	.	gene_id "RatTranscG000013"; transcript_id "RatTranscT000034"; exon_number "1"; gene_name "RatTranscG000013"; gene_biotype "lincRNA"; transcript_name "RatTranscT000034"; exon_id 'RatTranscE000079";
1	lincRNA	exon	4108219	4108333	.	+	.	gene_id "RatTranscG000013"; transcript_id "RatTranscT000034"; exon_number "2"; gene_name "RatTranscG000013"; gene_biotype "lincRNA"; transcript_name "RatTranscT000034"; exon_id 'RatTranscE000080";
1	lincRNA	exon	4108553	4108727	.	+	.	gene_id "RatTranscG000013"; transcript_id "RatTranscT000034"; exon_number "3"; gene_name "RatTranscG000013"; gene_biotype "lincRNA"; transcript_name "RatTranscT000034"; exon_id 'RatTranscE000081";
1	lincRNA	exon	4109577	4109671	.	+	.	gene_id "RatTranscG000013"; transcript_id "RatTranscT000034"; exon_number "4"; gene_name "RatTranscG000013"; gene_biotype "lincRNA"; transcript_name "RatTranscT000034"; exon_id 'RatTranscE000082";
1	lincRNA	exon	4138152	4143593	.	+	.	gene_id "RatTranscG000013"; transcript_id "RatTranscT000034"; exon_number "5"; gene_name "RatTranscG000013"; gene_biotype "lincRNA"; transcript_name "RatTranscT000034"; exon_id 'RatTranscE000083";
1	lincRNA	exon	4099023	4099107	.	+	.	gene_id "RatTranscG000013"; transcript_id "RatTranscT000035"; exon_number "1"; gene_name "RatTranscG000013"; gene_biotype "lincRNA"; transcript_name "RatTranscT000035"; exon_id 'RatTranscE000084";
1	lincRNA	exon	4204527	4205521	.	+	.	gene_id "RatTranscG000013"; transcript_id "RatTranscT000035"; exon_number "2"; gene_name "RatTranscG000013"; gene_biotype "lincRNA"; transcript_name "RatTranscT000035"; exon_id 'RatTranscE000085";
1	lincRNA	exon	4099027	4099107	.	+	.	gene_id "RatTranscG000013"; transcript_id "RatTranscT000036"; exon_number "1"; gene_name "RatTranscG000013"; gene_biotype "lincRNA"; transcript_name "RatTranscT000036"; exon_id 'RatTranscE000086";
1	lincRNA	exon	4108220	4108333	.	+	.	gene_id "RatTranscG000013"; transcript_id "RatTranscT000036"; exon_number "2"; gene_name "RatTranscG000013"; gene_biotype "lincRNA"; transcript_name "RatTranscT000036"; exon_id 'RatTranscE000087";
1	lincRNA	exon	4108554	4108727	.	+	.	gene_id "RatTranscG000013"; transcript_id "RatTranscT000036"; exon_number "3"; gene_name "RatTranscG000013"; gene_biotype "lincRNA"; transcript_name "RatTranscT000036"; exon_id 'RatTranscE000088";
1	lincRNA	exon	4109578	4109671	.	+	.	gene_id "RatTranscG000013"; transcript_id "RatTranscT000036"; exon_number "4"; gene_name "RatTranscG000013"; gene_biotype "lincRNA"; transcript_name "RatTranscT000036"; exon_id 'RatTranscE000089";
1	lincRNA	exon	4138152	4143593	.	+	.	gene_id "RatTranscG000013"; transcript_id "RatTranscT000036"; exon_number "5"; gene_name "RatTranscG000013"; gene_biotype "lincRNA"; transcript_name "RatTranscT000036"; exon_id 'RatTranscE000090";
1	lincRNA	exon	4099028	4099123	.	+	.	gene_id "RatTranscG000013"; transcript_id "RatTranscT000037"; exon_number "1"; gene_name "RatTranscG000013"; gene_biotype "lincRNA"; transcript_name "RatTranscT000037"; exon_id 'RatTranscE000091";
1	lincRNA	exon	4108220	4108333	.	+	.	gene_id "RatTranscG000013"; transcript_id "RatTranscT000037"; exon_number "2"; gene_name "RatTranscG000013"; gene_biotype "lincRNA"; transcript_name "RatTranscT000037"; exon_id 'RatTranscE000092";
1	lincRNA	exon	4108554	4108727	.	+	.	gene_id "RatTranscG000013"; transcript_id "RatTranscT000037"; exon_number "3"; gene_name "RatTranscG000013"; gene_biotype "lincRNA"; transcript_name "RatTranscT000037"; exon_id 'RatTranscE000093";
1	lincRNA	exon	4109578	4109671	.	+	.	gene_id "RatTranscG000013"; transcript_id "RatTranscT000037"; exon_number "4"; gene_name "RatTranscG000013"; gene_biotype "lincRNA"; transcript_name "RatTranscT000037"; exon_id 'RatTranscE000094";
1	lincRNA	exon	4113663	4115910	.	+	.	gene_id "RatTranscG000013"; transcript_id "RatTranscT000037"; exon_number "5"; gene_name "RatTranscG000013"; gene_biotype "lincRNA"; transcript_name "RatTranscT000037"; exon_id 'RatTranscE000095";
1	lincRNA	exon	4099045	4099123	.	+	.	gene_id "RatTranscG000013"; transcript_id "RatTranscT000038"; exon_number "1"; gene_name "RatTranscG000013"; gene_biotype "lincRNA"; transcript_name "RatTranscT000038"; exon_id 'RatTranscE000096";
1	lincRNA	exon	4204527	4204651	.	+	.	gene_id "RatTranscG000013"; transcript_id "RatTranscT000038"; exon_number "2"; gene_name "RatTranscG000013"; gene_biotype "lincRNA"; transcript_name "RatTranscT000038"; exon_id 'RatTranscE000097";
1	lincRNA	exon	4230302	4230404	.	+	.	gene_id "RatTranscG000013"; transcript_id "RatTranscT000038"; exon_number "3"; gene_name "RatTranscG000013"; gene_biotype "lincRNA"; transcript_name "RatTranscT000038"; exon_id 'RatTranscE000098";
1	lincRNA	exon	4252042	4252066	.	+	.	gene_id "RatTranscG000013"; transcript_id "RatTranscT000038"; exon_number "4"; gene_name "RatTranscG000013"; gene_biotype "lincRNA"; transcript_name "RatTranscT000038"; exon_id 'RatTranscE000099";
1	lincRNA	exon	4099061	4099107	.	+	.	gene_id "RatTranscG000013"; transcript_id "RatTranscT000039"; exon_number "1"; gene_name "RatTranscG000013"; gene_biotype "lincRNA"; transcript_name "RatTranscT000039"; exon_id 'RatTranscE000100";
1	lincRNA	exon	4204527	4204651	.	+	.	gene_id "RatTranscG000013"; transcript_id "RatTranscT000039"; exon_number "2"; gene_name "RatTranscG000013"; gene_biotype "lincRNA"; transcript_name "RatTranscT000039"; exon_id 'RatTranscE000101";
1	lincRNA	exon	4327783	4328026	.	+	.	gene_id "RatTranscG000013"; transcript_id "RatTranscT000039"; exon_number "3"; gene_name "RatTranscG000013"; gene_biotype "lincRNA"; transcript_name "RatTranscT000039"; exon_id 'RatTranscE000102";
1	lincRNA	exon	4339367	4339427	.	+	.	gene_id "RatTranscG000013"; transcript_id "RatTranscT000039"; exon_number "4"; gene_name "RatTranscG000013"; gene_biotype "lincRNA"; transcript_name "RatTranscT000039"; exon_id 'RatTranscE000103";
1	lincRNA	exon	4099096	4099123	.	+	.	gene_id "RatTranscG000013"; transcript_id "RatTranscT000040"; exon_number "1"; gene_name "RatTranscG000013"; gene_biotype "lincRNA"; transcript_name "RatTranscT000040"; exon_id 'RatTranscE000104";
1	lincRNA	exon	4108220	4108333	.	+	.	gene_id "RatTranscG000013"; transcript_id "RatTranscT000040"; exon_number "2"; gene_name "RatTranscG000013"; gene_biotype "lincRNA"; transcript_name "RatTranscT000040"; exon_id 'RatTranscE000105";
1	lincRNA	exon	4108554	4108727	.	+	.	gene_id "RatTranscG000013"; transcript_id "RatTranscT000040"; exon_number "3"; gene_name "RatTranscG000013"; gene_biotype "lincRNA"; transcript_name "RatTranscT000040"; exon_id 'RatTranscE000106";
1	lincRNA	exon	4109578	4109671	.	+	.	gene_id "RatTranscG000013"; transcript_id "RatTranscT000040"; exon_number "4"; gene_name "RatTranscG000013"; gene_biotype "lincRNA"; transcript_name "RatTranscT000040"; exon_id 'RatTranscE000107";
1	lincRNA	exon	4204527	4205521	.	+	.	gene_id "RatTranscG000013"; transcript_id "RatTranscT000040"; exon_number "5"; gene_name "RatTranscG000013"; gene_biotype "lincRNA"; transcript_name "RatTranscT000040"; exon_id 'RatTranscE000108";
1	lincRNA	exon	4107954	4108333	.	+	.	gene_id "RatTranscG000013"; transcript_id "RatTranscT000041"; exon_number "1"; gene_name "RatTranscG000013"; gene_biotype "lincRNA"; transcript_name "RatTranscT000041"; exon_id 'RatTranscE000109";
1	lincRNA	exon	4108554	4108727	.	+	.	gene_id "RatTranscG000013"; transcript_id "RatTranscT000041"; exon_number "2"; gene_name "RatTranscG000013"; gene_biotype "lincRNA"; transcript_name "RatTranscT000041"; exon_id 'RatTranscE000110";
1	lincRNA	exon	4109578	4109671	.	+	.	gene_id "RatTranscG000013"; transcript_id "RatTranscT000041"; exon_number "3"; gene_name "RatTranscG000013"; gene_biotype "lincRNA"; transcript_name "RatTranscT000041"; exon_id 'RatTranscE000111";
1	lincRNA	exon	4204527	4205521	.	+	.	gene_id "RatTranscG000013"; transcript_id "RatTranscT000041"; exon_number "4"; gene_name "RatTranscG000013"; gene_biotype "lincRNA"; transcript_name "RatTranscT000041"; exon_id 'RatTranscE000112";
1	lincRNA	exon	4137419	4137626	.	+	.	gene_id "RatTranscG000013"; transcript_id "RatTranscT000042"; exon_number "1"; gene_name "RatTranscG000013"; gene_biotype "lincRNA"; transcript_name "RatTranscT000042"; exon_id 'RatTranscE000113";
1	lincRNA	exon	4138152	4143593	.	+	.	gene_id "RatTranscG000013"; transcript_id "RatTranscT000042"; exon_number "2"; gene_name "RatTranscG000013"; gene_biotype "lincRNA"; transcript_name "RatTranscT000042"; exon_id 'RatTranscE000114";
1	lincRNA	exon	4327632	4328026	.	+	.	gene_id "RatTranscG000013"; transcript_id "RatTranscT000043"; exon_number "1"; gene_name "RatTranscG000013"; gene_biotype "lincRNA"; transcript_name "RatTranscT000043"; exon_id 'RatTranscE000115";
1	lincRNA	exon	4328385	4331643	.	+	.	gene_id "RatTranscG000013"; transcript_id "RatTranscT000043"; exon_number "2"; gene_name "RatTranscG000013"; gene_biotype "lincRNA"; transcript_name "RatTranscT000043"; exon_id 'RatTranscE000116";
1	lincRNA	exon	4327681	4328026	.	+	.	gene_id "RatTranscG000013"; transcript_id "RatTranscT000044"; exon_number "1"; gene_name "RatTranscG000013"; gene_biotype "lincRNA"; transcript_name "RatTranscT000044"; exon_id 'RatTranscE000117";
1	lincRNA	exon	4328156	4331643	.	+	.	gene_id "RatTranscG000013"; transcript_id "RatTranscT000044"; exon_number "2"; gene_name "RatTranscG000013"; gene_biotype "lincRNA"; transcript_name "RatTranscT000044"; exon_id 'RatTranscE000118";
1	lincRNA	exon	4162104	4163117	.	+	.	gene_id "RatTranscG000014"; transcript_id "RatTranscT000045"; exon_number "1"; gene_name "RatTranscG000014"; gene_biotype "lincRNA"; transcript_name "RatTranscT000045"; exon_id 'RatTranscE000119";
1	lincRNA	exon	4164408	4164623	.	+	.	gene_id "RatTranscG000014"; transcript_id "RatTranscT000045"; exon_number "2"; gene_name "RatTranscG000014"; gene_biotype "lincRNA"; transcript_name "RatTranscT000045"; exon_id 'RatTranscE000120";
1	lincRNA	exon	5388596	5389102	.	+	.	gene_id "RatTranscG000015"; transcript_id "RatTranscT000046"; exon_number "1"; gene_name "RatTranscG000015"; gene_biotype "lincRNA"; transcript_name "RatTranscT000046"; exon_id 'RatTranscE000121";
1	lincRNA	exon	5389219	5389535	.	+	.	gene_id "RatTranscG000015"; transcript_id "RatTranscT000046"; exon_number "2"; gene_name "RatTranscG000015"; gene_biotype "lincRNA"; transcript_name "RatTranscT000046"; exon_id 'RatTranscE000122";
1	lincRNA	exon	5431146	5431257	.	+	.	gene_id "RatTranscG000016"; transcript_id "RatTranscT000047"; exon_number "1"; gene_name "RatTranscG000016"; gene_biotype "lincRNA"; transcript_name "RatTranscT000047"; exon_id 'RatTranscE000123";
1	lincRNA	exon	5431896	5432038	.	+	.	gene_id "RatTranscG000016"; transcript_id "RatTranscT000047"; exon_number "2"; gene_name "RatTranscG000016"; gene_biotype "lincRNA"; transcript_name "RatTranscT000047"; exon_id 'RatTranscE000124";
1	lincRNA	exon	5432889	5433127	.	+	.	gene_id "RatTranscG000016"; transcript_id "RatTranscT000047"; exon_number "3"; gene_name "RatTranscG000016"; gene_biotype "lincRNA"; transcript_name "RatTranscT000047"; exon_id 'RatTranscE000125";
1	lincRNA	exon	6086950	6087098	.	+	.	gene_id "RatTranscG000017"; transcript_id "RatTranscT000048"; exon_number "1"; gene_name "RatTranscG000017"; gene_biotype "lincRNA"; transcript_name "RatTranscT000048"; exon_id 'RatTranscE000126";
1	lincRNA	exon	6118685	6118791	.	+	.	gene_id "RatTranscG000017"; transcript_id "RatTranscT000048"; exon_number "2"; gene_name "RatTranscG000017"; gene_biotype "lincRNA"; transcript_name "RatTranscT000048"; exon_id 'RatTranscE000127";
1	lincRNA	exon	7191329	7191801	.	+	.	gene_id "RatTranscG000018"; transcript_id "RatTranscT000049"; exon_number "1"; gene_name "RatTranscG000018"; gene_biotype "lincRNA"; transcript_name "RatTranscT000049"; exon_id 'RatTranscE000128";
1	lincRNA	exon	7191809	7192081	.	+	.	gene_id "RatTranscG000018"; transcript_id "RatTranscT000049"; exon_number "2"; gene_name "RatTranscG000018"; gene_biotype "lincRNA"; transcript_name "RatTranscT000049"; exon_id 'RatTranscE000129";
1	lincRNA	exon	7192137	7192778	.	+	.	gene_id "RatTranscG000019"; transcript_id "RatTranscT000050"; exon_number "1"; gene_name "RatTranscG000019"; gene_biotype "lincRNA"; transcript_name "RatTranscT000050"; exon_id 'RatTranscE000130";
1	lincRNA	exon	7195242	7195268	.	+	.	gene_id "RatTranscG000019"; transcript_id "RatTranscT000050"; exon_number "2"; gene_name "RatTranscG000019"; gene_biotype "lincRNA"; transcript_name "RatTranscT000050"; exon_id 'RatTranscE000131";
1	lincRNA	exon	7203809	7204030	.	+	.	gene_id "RatTranscG000020"; transcript_id "RatTranscT000051"; exon_number "1"; gene_name "RatTranscG000020"; gene_biotype "lincRNA"; transcript_name "RatTranscT000051"; exon_id 'RatTranscE000132";
1	lincRNA	exon	7213436	7213826	.	+	.	gene_id "RatTranscG000020"; transcript_id "RatTranscT000051"; exon_number "2"; gene_name "RatTranscG000020"; gene_biotype "lincRNA"; transcript_name "RatTranscT000051"; exon_id 'RatTranscE000133";
1	lincRNA	exon	7219484	7219741	.	+	.	gene_id "RatTranscG000021"; transcript_id "RatTranscT000052"; exon_number "1"; gene_name "RatTranscG000021"; gene_biotype "lincRNA"; transcript_name "RatTranscT000052"; exon_id 'RatTranscE000134";
1	lincRNA	exon	7220482	7220518	.	+	.	gene_id "RatTranscG000021"; transcript_id "RatTranscT000052"; exon_number "2"; gene_name "RatTranscG000021"; gene_biotype "lincRNA"; transcript_name "RatTranscT000052"; exon_id 'RatTranscE000135";
1	lincRNA	exon	7233512	7233548	.	+	.	gene_id "RatTranscG000021"; transcript_id "RatTranscT000052"; exon_number "3"; gene_name "RatTranscG000021"; gene_biotype "lincRNA"; transcript_name "RatTranscT000052"; exon_id 'RatTranscE000136";
1	lincRNA	exon	7239989	7244012	.	+	.	gene_id "RatTranscG000021"; transcript_id "RatTranscT000052"; exon_number "4"; gene_name "RatTranscG000021"; gene_biotype "lincRNA"; transcript_name "RatTranscT000052"; exon_id 'RatTranscE000137";
1	lincRNA	exon	7219499	7219741	.	+	.	gene_id "RatTranscG000021"; transcript_id "RatTranscT000053"; exon_number "1"; gene_name "RatTranscG000021"; gene_biotype "lincRNA"; transcript_name "RatTranscT000053"; exon_id 'RatTranscE000138";
1	lincRNA	exon	7220482	7223407	.	+	.	gene_id "RatTranscG000021"; transcript_id "RatTranscT000053"; exon_number "2"; gene_name "RatTranscG000021"; gene_biotype "lincRNA"; transcript_name "RatTranscT000053"; exon_id 'RatTranscE000139";
1	lincRNA	exon	7229399	7233548	.	+	.	gene_id "RatTranscG000021"; transcript_id "RatTranscT000054"; exon_number "1"; gene_name "RatTranscG000021"; gene_biotype "lincRNA"; transcript_name "RatTranscT000054"; exon_id 'RatTranscE000140";
1	lincRNA	exon	7239989	7244012	.	+	.	gene_id "RatTranscG000021"; transcript_id "RatTranscT000054"; exon_number "2"; gene_name "RatTranscG000021"; gene_biotype "lincRNA"; transcript_name "RatTranscT000054"; exon_id 'RatTranscE000141";
1	lincRNA	exon	7261198	7261663	.	+	.	gene_id "RatTranscG000022"; transcript_id "RatTranscT000055"; exon_number "1"; gene_name "RatTranscG000022"; gene_biotype "lincRNA"; transcript_name "RatTranscT000055"; exon_id 'RatTranscE000142";
1	lincRNA	exon	7261788	7261866	.	+	.	gene_id "RatTranscG000022"; transcript_id "RatTranscT000055"; exon_number "2"; gene_name "RatTranscG000022"; gene_biotype "lincRNA"; transcript_name "RatTranscT000055"; exon_id 'RatTranscE000143";
1	lincRNA	exon	7792008	7792033	.	+	.	gene_id "RatTranscG000023"; transcript_id "RatTranscT000056"; exon_number "1"; gene_name "RatTranscG000023"; gene_biotype "lincRNA"; transcript_name "RatTranscT000056"; exon_id 'RatTranscE000144";
1	lincRNA	exon	7795733	7795867	.	+	.	gene_id "RatTranscG000023"; transcript_id "RatTranscT000056"; exon_number "2"; gene_name "RatTranscG000023"; gene_biotype "lincRNA"; transcript_name "RatTranscT000056"; exon_id 'RatTranscE000145";
1	lincRNA	exon	7799888	7800249	.	+	.	gene_id "RatTranscG000023"; transcript_id "RatTranscT000056"; exon_number "3"; gene_name "RatTranscG000023"; gene_biotype "lincRNA"; transcript_name "RatTranscT000056"; exon_id 'RatTranscE000146";
1	lincRNA	exon	8126945	8127440	.	+	.	gene_id "RatTranscG000024"; transcript_id "RatTranscT000057"; exon_number "1"; gene_name "RatTranscG000024"; gene_biotype "lincRNA"; transcript_name "RatTranscT000057"; exon_id 'RatTranscE000147";
1	lincRNA	exon	8155769	8164470	.	+	.	gene_id "RatTranscG000024"; transcript_id "RatTranscT000057"; exon_number "2"; gene_name "RatTranscG000024"; gene_biotype "lincRNA"; transcript_name "RatTranscT000057"; exon_id 'RatTranscE000148";
1	lincRNA	exon	8126945	8128306	.	+	.	gene_id "RatTranscG000024"; transcript_id "RatTranscT000058"; exon_number "1"; gene_name "RatTranscG000024"; gene_biotype "lincRNA"; transcript_name "RatTranscT000058"; exon_id 'RatTranscE000149";
1	lincRNA	exon	8155769	8155843	.	+	.	gene_id "RatTranscG000024"; transcript_id "RatTranscT000058"; exon_number "2"; gene_name "RatTranscG000024"; gene_biotype "lincRNA"; transcript_name "RatTranscT000058"; exon_id 'RatTranscE000150";
1	lincRNA	exon	8156439	8164470	.	+	.	gene_id "RatTranscG000024"; transcript_id "RatTranscT000058"; exon_number "3"; gene_name "RatTranscG000024"; gene_biotype "lincRNA"; transcript_name "RatTranscT000058"; exon_id 'RatTranscE000151";
1	lincRNA	exon	8126945	8128306	.	+	.	gene_id "RatTranscG000024"; transcript_id "RatTranscT000059"; exon_number "1"; gene_name "RatTranscG000024"; gene_biotype "lincRNA"; transcript_name "RatTranscT000059"; exon_id 'RatTranscE000152";
1	lincRNA	exon	8155769	8164470	.	+	.	gene_id "RatTranscG000024"; transcript_id "RatTranscT000059"; exon_number "2"; gene_name "RatTranscG000024"; gene_biotype "lincRNA"; transcript_name "RatTranscT000059"; exon_id 'RatTranscE000153";
1	lincRNA	exon	8127895	8128306	.	+	.	gene_id "RatTranscG000024"; transcript_id "RatTranscT000060"; exon_number "1"; gene_name "RatTranscG000024"; gene_biotype "lincRNA"; transcript_name "RatTranscT000060"; exon_id 'RatTranscE000154";
1	lincRNA	exon	8155769	8164079	.	+	.	gene_id "RatTranscG000024"; transcript_id "RatTranscT000060"; exon_number "2"; gene_name "RatTranscG000024"; gene_biotype "lincRNA"; transcript_name "RatTranscT000060"; exon_id 'RatTranscE000155";
1	lincRNA	exon	8181850	8181897	.	+	.	gene_id "RatTranscG000024"; transcript_id "RatTranscT000060"; exon_number "3"; gene_name "RatTranscG000024"; gene_biotype "lincRNA"; transcript_name "RatTranscT000060"; exon_id 'RatTranscE000156";
1	lincRNA	exon	8128492	8128779	.	+	.	gene_id "RatTranscG000024"; transcript_id "RatTranscT000061"; exon_number "1"; gene_name "RatTranscG000024"; gene_biotype "lincRNA"; transcript_name "RatTranscT000061"; exon_id 'RatTranscE000157";
1	lincRNA	exon	8155769	8164470	.	+	.	gene_id "RatTranscG000024"; transcript_id "RatTranscT000061"; exon_number "2"; gene_name "RatTranscG000024"; gene_biotype "lincRNA"; transcript_name "RatTranscT000061"; exon_id 'RatTranscE000158";
1	lincRNA	exon	8128978	8129171	.	+	.	gene_id "RatTranscG000024"; transcript_id "RatTranscT000062"; exon_number "1"; gene_name "RatTranscG000024"; gene_biotype "lincRNA"; transcript_name "RatTranscT000062"; exon_id 'RatTranscE000159";
1	lincRNA	exon	8155769	8164470	.	+	.	gene_id "RatTranscG000024"; transcript_id "RatTranscT000062"; exon_number "2"; gene_name "RatTranscG000024"; gene_biotype "lincRNA"; transcript_name "RatTranscT000062"; exon_id 'RatTranscE000160";
1	lincRNA	exon	8173564	8173678	.	+	.	gene_id "RatTranscG000025"; transcript_id "RatTranscT000063"; exon_number "1"; gene_name "RatTranscG000025"; gene_biotype "lincRNA"; transcript_name "RatTranscT000063"; exon_id 'RatTranscE000161";
1	lincRNA	exon	8177030	8181397	.	+	.	gene_id "RatTranscG000025"; transcript_id "RatTranscT000063"; exon_number "2"; gene_name "RatTranscG000025"; gene_biotype "lincRNA"; transcript_name "RatTranscT000063"; exon_id 'RatTranscE000162";
1	lincRNA	exon	8211285	8211308	.	+	.	gene_id "RatTranscG000026"; transcript_id "RatTranscT000064"; exon_number "1"; gene_name "RatTranscG000026"; gene_biotype "lincRNA"; transcript_name "RatTranscT000064"; exon_id 'RatTranscE000163";
1	lincRNA	exon	8211469	8212200	.	+	.	gene_id "RatTranscG000026"; transcript_id "RatTranscT000064"; exon_number "2"; gene_name "RatTranscG000026"; gene_biotype "lincRNA"; transcript_name "RatTranscT000064"; exon_id 'RatTranscE000164";
1	lincRNA	exon	8403072	8403247	.	+	.	gene_id "RatTranscG000027"; transcript_id "RatTranscT000065"; exon_number "1"; gene_name "RatTranscG000027"; gene_biotype "lincRNA"; transcript_name "RatTranscT000065"; exon_id 'RatTranscE000165";
1	lincRNA	exon	8403334	8403972	.	+	.	gene_id "RatTranscG000027"; transcript_id "RatTranscT000065"; exon_number "2"; gene_name "RatTranscG000027"; gene_biotype "lincRNA"; transcript_name "RatTranscT000065"; exon_id 'RatTranscE000166";
1	lincRNA	exon	8774277	8774389	.	+	.	gene_id "RatTranscG000028"; transcript_id "RatTranscT000066"; exon_number "1"; gene_name "RatTranscG000028"; gene_biotype "lincRNA"; transcript_name "RatTranscT000066"; exon_id 'RatTranscE000167";
1	lincRNA	exon	8777440	8777523	.	+	.	gene_id "RatTranscG000028"; transcript_id "RatTranscT000066"; exon_number "2"; gene_name "RatTranscG000028"; gene_biotype "lincRNA"; transcript_name "RatTranscT000066"; exon_id 'RatTranscE000168";
1	lincRNA	exon	8778372	8781017	.	+	.	gene_id "RatTranscG000028"; transcript_id "RatTranscT000066"; exon_number "3"; gene_name "RatTranscG000028"; gene_biotype "lincRNA"; transcript_name "RatTranscT000066"; exon_id 'RatTranscE000169";
1	lincRNA	exon	8912855	8912978	.	+	.	gene_id "RatTranscG000029"; transcript_id "RatTranscT000067"; exon_number "1"; gene_name "RatTranscG000029"; gene_biotype "lincRNA"; transcript_name "RatTranscT000067"; exon_id 'RatTranscE000170";
1	lincRNA	exon	8915019	8915238	.	+	.	gene_id "RatTranscG000029"; transcript_id "RatTranscT000067"; exon_number "2"; gene_name "RatTranscG000029"; gene_biotype "lincRNA"; transcript_name "RatTranscT000067"; exon_id 'RatTranscE000171";
1	lincRNA	exon	9512665	9512946	.	+	.	gene_id "RatTranscG000030"; transcript_id "RatTranscT000068"; exon_number "1"; gene_name "RatTranscG000030"; gene_biotype "lincRNA"; transcript_name "RatTranscT000068"; exon_id 'RatTranscE000172";
1	lincRNA	exon	9543159	9543549	.	+	.	gene_id "RatTranscG000030"; transcript_id "RatTranscT000068"; exon_number "2"; gene_name "RatTranscG000030"; gene_biotype "lincRNA"; transcript_name "RatTranscT000068"; exon_id 'RatTranscE000173";
1	lincRNA	exon	9566646	9566765	.	+	.	gene_id "RatTranscG000030"; transcript_id "RatTranscT000068"; exon_number "3"; gene_name "RatTranscG000030"; gene_biotype "lincRNA"; transcript_name "RatTranscT000068"; exon_id 'RatTranscE000174";
1	lincRNA	exon	9567627	9571072	.	+	.	gene_id "RatTranscG000030"; transcript_id "RatTranscT000068"; exon_number "4"; gene_name "RatTranscG000030"; gene_biotype "lincRNA"; transcript_name "RatTranscT000068"; exon_id 'RatTranscE000175";
1	lincRNA	exon	9512668	9512696	.	+	.	gene_id "RatTranscG000030"; transcript_id "RatTranscT000069"; exon_number "1"; gene_name "RatTranscG000030"; gene_biotype "lincRNA"; transcript_name "RatTranscT000069"; exon_id 'RatTranscE000176";
1	lincRNA	exon	9512782	9512946	.	+	.	gene_id "RatTranscG000030"; transcript_id "RatTranscT000069"; exon_number "2"; gene_name "RatTranscG000030"; gene_biotype "lincRNA"; transcript_name "RatTranscT000069"; exon_id 'RatTranscE000177";
1	lincRNA	exon	9543160	9548465	.	+	.	gene_id "RatTranscG000030"; transcript_id "RatTranscT000069"; exon_number "3"; gene_name "RatTranscG000030"; gene_biotype "lincRNA"; transcript_name "RatTranscT000069"; exon_id 'RatTranscE000178";
1	lincRNA	exon	9512668	9512946	.	+	.	gene_id "RatTranscG000030"; transcript_id "RatTranscT000070"; exon_number "1"; gene_name "RatTranscG000030"; gene_biotype "lincRNA"; transcript_name "RatTranscT000070"; exon_id 'RatTranscE000179";
1	lincRNA	exon	9543160	9543549	.	+	.	gene_id "RatTranscG000030"; transcript_id "RatTranscT000070"; exon_number "2"; gene_name "RatTranscG000030"; gene_biotype "lincRNA"; transcript_name "RatTranscT000070"; exon_id 'RatTranscE000180";
1	lincRNA	exon	9566647	9566765	.	+	.	gene_id "RatTranscG000030"; transcript_id "RatTranscT000070"; exon_number "3"; gene_name "RatTranscG000030"; gene_biotype "lincRNA"; transcript_name "RatTranscT000070"; exon_id 'RatTranscE000181";
1	lincRNA	exon	9568300	9571072	.	+	.	gene_id "RatTranscG000030"; transcript_id "RatTranscT000070"; exon_number "4"; gene_name "RatTranscG000030"; gene_biotype "lincRNA"; transcript_name "RatTranscT000070"; exon_id 'RatTranscE000182";
1	lincRNA	exon	9512668	9512946	.	+	.	gene_id "RatTranscG000030"; transcript_id "RatTranscT000071"; exon_number "1"; gene_name "RatTranscG000030"; gene_biotype "lincRNA"; transcript_name "RatTranscT000071"; exon_id 'RatTranscE000183";
1	lincRNA	exon	9525629	9525664	.	+	.	gene_id "RatTranscG000030"; transcript_id "RatTranscT000071"; exon_number "2"; gene_name "RatTranscG000030"; gene_biotype "lincRNA"; transcript_name "RatTranscT000071"; exon_id 'RatTranscE000184";
1	lincRNA	exon	9543160	9543549	.	+	.	gene_id "RatTranscG000030"; transcript_id "RatTranscT000071"; exon_number "3"; gene_name "RatTranscG000030"; gene_biotype "lincRNA"; transcript_name "RatTranscT000071"; exon_id 'RatTranscE000185";
1	lincRNA	exon	9566647	9566765	.	+	.	gene_id "RatTranscG000030"; transcript_id "RatTranscT000071"; exon_number "4"; gene_name "RatTranscG000030"; gene_biotype "lincRNA"; transcript_name "RatTranscT000071"; exon_id 'RatTranscE000186";
1	lincRNA	exon	9567628	9571072	.	+	.	gene_id "RatTranscG000030"; transcript_id "RatTranscT000071"; exon_number "5"; gene_name "RatTranscG000030"; gene_biotype "lincRNA"; transcript_name "RatTranscT000071"; exon_id 'RatTranscE000187";
1	lincRNA	exon	9512686	9512812	.	+	.	gene_id "RatTranscG000030"; transcript_id "RatTranscT000072"; exon_number "1"; gene_name "RatTranscG000030"; gene_biotype "lincRNA"; transcript_name "RatTranscT000072"; exon_id 'RatTranscE000188";
1	lincRNA	exon	9525629	9525664	.	+	.	gene_id "RatTranscG000030"; transcript_id "RatTranscT000072"; exon_number "2"; gene_name "RatTranscG000030"; gene_biotype "lincRNA"; transcript_name "RatTranscT000072"; exon_id 'RatTranscE000189";
1	lincRNA	exon	9543160	9548465	.	+	.	gene_id "RatTranscG000030"; transcript_id "RatTranscT000072"; exon_number "3"; gene_name "RatTranscG000030"; gene_biotype "lincRNA"; transcript_name "RatTranscT000072"; exon_id 'RatTranscE000190";
1	lincRNA	exon	9512691	9512946	.	+	.	gene_id "RatTranscG000030"; transcript_id "RatTranscT000073"; exon_number "1"; gene_name "RatTranscG000030"; gene_biotype "lincRNA"; transcript_name "RatTranscT000073"; exon_id 'RatTranscE000191";
1	lincRNA	exon	9543160	9543549	.	+	.	gene_id "RatTranscG000030"; transcript_id "RatTranscT000073"; exon_number "2"; gene_name "RatTranscG000030"; gene_biotype "lincRNA"; transcript_name "RatTranscT000073"; exon_id 'RatTranscE000192";
1	lincRNA	exon	9566647	9566765	.	+	.	gene_id "RatTranscG000030"; transcript_id "RatTranscT000073"; exon_number "3"; gene_name "RatTranscG000030"; gene_biotype "lincRNA"; transcript_name "RatTranscT000073"; exon_id 'RatTranscE000193";
1	lincRNA	exon	9567628	9571072	.	+	.	gene_id "RatTranscG000030"; transcript_id "RatTranscT000073"; exon_number "4"; gene_name "RatTranscG000030"; gene_biotype "lincRNA"; transcript_name "RatTranscT000073"; exon_id 'RatTranscE000194";
1	lincRNA	exon	9512691	9512946	.	+	.	gene_id "RatTranscG000030"; transcript_id "RatTranscT000074"; exon_number "1"; gene_name "RatTranscG000030"; gene_biotype "lincRNA"; transcript_name "RatTranscT000074"; exon_id 'RatTranscE000195";
1	lincRNA	exon	9543160	9543549	.	+	.	gene_id "RatTranscG000030"; transcript_id "RatTranscT000074"; exon_number "2"; gene_name "RatTranscG000030"; gene_biotype "lincRNA"; transcript_name "RatTranscT000074"; exon_id 'RatTranscE000196";
1	lincRNA	exon	9726264	9726427	.	+	.	gene_id "RatTranscG000030"; transcript_id "RatTranscT000074"; exon_number "3"; gene_name "RatTranscG000030"; gene_biotype "lincRNA"; transcript_name "RatTranscT000074"; exon_id 'RatTranscE000197";
1	lincRNA	exon	9762547	9762625	.	+	.	gene_id "RatTranscG000030"; transcript_id "RatTranscT000074"; exon_number "4"; gene_name "RatTranscG000030"; gene_biotype "lincRNA"; transcript_name "RatTranscT000074"; exon_id 'RatTranscE000198";
1	lincRNA	exon	9783150	9783183	.	+	.	gene_id "RatTranscG000030"; transcript_id "RatTranscT000074"; exon_number "5"; gene_name "RatTranscG000030"; gene_biotype "lincRNA"; transcript_name "RatTranscT000074"; exon_id 'RatTranscE000199";
1	lincRNA	exon	9512697	9512946	.	+	.	gene_id "RatTranscG000030"; transcript_id "RatTranscT000075"; exon_number "1"; gene_name "RatTranscG000030"; gene_biotype "lincRNA"; transcript_name "RatTranscT000075"; exon_id 'RatTranscE000200";
1	lincRNA	exon	9543160	9543549	.	+	.	gene_id "RatTranscG000030"; transcript_id "RatTranscT000075"; exon_number "2"; gene_name "RatTranscG000030"; gene_biotype "lincRNA"; transcript_name "RatTranscT000075"; exon_id 'RatTranscE000201";
1	lincRNA	exon	9566647	9571072	.	+	.	gene_id "RatTranscG000030"; transcript_id "RatTranscT000075"; exon_number "3"; gene_name "RatTranscG000030"; gene_biotype "lincRNA"; transcript_name "RatTranscT000075"; exon_id 'RatTranscE000202";
1	lincRNA	exon	9512706	9512946	.	+	.	gene_id "RatTranscG000030"; transcript_id "RatTranscT000076"; exon_number "1"; gene_name "RatTranscG000030"; gene_biotype "lincRNA"; transcript_name "RatTranscT000076"; exon_id 'RatTranscE000203";
1	lincRNA	exon	9525629	9525664	.	+	.	gene_id "RatTranscG000030"; transcript_id "RatTranscT000076"; exon_number "2"; gene_name "RatTranscG000030"; gene_biotype "lincRNA"; transcript_name "RatTranscT000076"; exon_id 'RatTranscE000204";
1	lincRNA	exon	9543160	9548465	.	+	.	gene_id "RatTranscG000030"; transcript_id "RatTranscT000076"; exon_number "3"; gene_name "RatTranscG000030"; gene_biotype "lincRNA"; transcript_name "RatTranscT000076"; exon_id 'RatTranscE000205";
1	lincRNA	exon	9512707	9512946	.	+	.	gene_id "RatTranscG000030"; transcript_id "RatTranscT000077"; exon_number "1"; gene_name "RatTranscG000030"; gene_biotype "lincRNA"; transcript_name "RatTranscT000077"; exon_id 'RatTranscE000206";
1	lincRNA	exon	9543160	9543549	.	+	.	gene_id "RatTranscG000030"; transcript_id "RatTranscT000077"; exon_number "2"; gene_name "RatTranscG000030"; gene_biotype "lincRNA"; transcript_name "RatTranscT000077"; exon_id 'RatTranscE000207";
1	lincRNA	exon	9566647	9566765	.	+	.	gene_id "RatTranscG000030"; transcript_id "RatTranscT000077"; exon_number "3"; gene_name "RatTranscG000030"; gene_biotype "lincRNA"; transcript_name "RatTranscT000077"; exon_id 'RatTranscE000208";
1	lincRNA	exon	9567628	9567771	.	+	.	gene_id "RatTranscG000030"; transcript_id "RatTranscT000077"; exon_number "4"; gene_name "RatTranscG000030"; gene_biotype "lincRNA"; transcript_name "RatTranscT000077"; exon_id 'RatTranscE000209";
1	lincRNA	exon	9569226	9571072	.	+	.	gene_id "RatTranscG000030"; transcript_id "RatTranscT000077"; exon_number "5"; gene_name "RatTranscG000030"; gene_biotype "lincRNA"; transcript_name "RatTranscT000077"; exon_id 'RatTranscE000210";
1	lincRNA	exon	9512753	9512946	.	+	.	gene_id "RatTranscG000030"; transcript_id "RatTranscT000078"; exon_number "1"; gene_name "RatTranscG000030"; gene_biotype "lincRNA"; transcript_name "RatTranscT000078"; exon_id 'RatTranscE000211";
1	lincRNA	exon	9543160	9543549	.	+	.	gene_id "RatTranscG000030"; transcript_id "RatTranscT000078"; exon_number "2"; gene_name "RatTranscG000030"; gene_biotype "lincRNA"; transcript_name "RatTranscT000078"; exon_id 'RatTranscE000212";
1	lincRNA	exon	9566647	9566765	.	+	.	gene_id "RatTranscG000030"; transcript_id "RatTranscT000078"; exon_number "3"; gene_name "RatTranscG000030"; gene_biotype "lincRNA"; transcript_name "RatTranscT000078"; exon_id 'RatTranscE000213";
1	lincRNA	exon	9569226	9571072	.	+	.	gene_id "RatTranscG000030"; transcript_id "RatTranscT000078"; exon_number "4"; gene_name "RatTranscG000030"; gene_biotype "lincRNA"; transcript_name "RatTranscT000078"; exon_id 'RatTranscE000214";
1	lincRNA	exon	9512789	9512812	.	+	.	gene_id "RatTranscG000030"; transcript_id "RatTranscT000079"; exon_number "1"; gene_name "RatTranscG000030"; gene_biotype "lincRNA"; transcript_name "RatTranscT000079"; exon_id 'RatTranscE000215";
1	lincRNA	exon	9543160	9543549	.	+	.	gene_id "RatTranscG000030"; transcript_id "RatTranscT000079"; exon_number "2"; gene_name "RatTranscG000030"; gene_biotype "lincRNA"; transcript_name "RatTranscT000079"; exon_id 'RatTranscE000216";
1	lincRNA	exon	9566647	9566765	.	+	.	gene_id "RatTranscG000030"; transcript_id "RatTranscT000079"; exon_number "3"; gene_name "RatTranscG000030"; gene_biotype "lincRNA"; transcript_name "RatTranscT000079"; exon_id 'RatTranscE000217";
1	lincRNA	exon	9567628	9571072	.	+	.	gene_id "RatTranscG000030"; transcript_id "RatTranscT000079"; exon_number "4"; gene_name "RatTranscG000030"; gene_biotype "lincRNA"; transcript_name "RatTranscT000079"; exon_id 'RatTranscE000218";
1	lincRNA	exon	9565931	9566765	.	+	.	gene_id "RatTranscG000030"; transcript_id "RatTranscT000080"; exon_number "1"; gene_name "RatTranscG000030"; gene_biotype "lincRNA"; transcript_name "RatTranscT000080"; exon_id 'RatTranscE000219";
1	lincRNA	exon	9567628	9571072	.	+	.	gene_id "RatTranscG000030"; transcript_id "RatTranscT000080"; exon_number "2"; gene_name "RatTranscG000030"; gene_biotype "lincRNA"; transcript_name "RatTranscT000080"; exon_id 'RatTranscE000220";
1	lincRNA	exon	9842027	9842457	.	+	.	gene_id "RatTranscG000031"; transcript_id "RatTranscT000081"; exon_number "1"; gene_name "RatTranscG000031"; gene_biotype "lincRNA"; transcript_name "RatTranscT000081"; exon_id 'RatTranscE000221";
1	lincRNA	exon	9843385	9843434	.	+	.	gene_id "RatTranscG000031"; transcript_id "RatTranscT000081"; exon_number "2"; gene_name "RatTranscG000031"; gene_biotype "lincRNA"; transcript_name "RatTranscT000081"; exon_id 'RatTranscE000222";
1	lincRNA	exon	9844816	9844918	.	+	.	gene_id "RatTranscG000031"; transcript_id "RatTranscT000081"; exon_number "3"; gene_name "RatTranscG000031"; gene_biotype "lincRNA"; transcript_name "RatTranscT000081"; exon_id 'RatTranscE000223";
1	lincRNA	exon	9848949	9849408	.	+	.	gene_id "RatTranscG000031"; transcript_id "RatTranscT000081"; exon_number "4"; gene_name "RatTranscG000031"; gene_biotype "lincRNA"; transcript_name "RatTranscT000081"; exon_id 'RatTranscE000224";
1	lincRNA	exon	9866149	9866490	.	+	.	gene_id "RatTranscG000032"; transcript_id "RatTranscT000082"; exon_number "1"; gene_name "RatTranscG000032"; gene_biotype "lincRNA"; transcript_name "RatTranscT000082"; exon_id 'RatTranscE000225";
1	lincRNA	exon	9868411	9868569	.	+	.	gene_id "RatTranscG000032"; transcript_id "RatTranscT000082"; exon_number "2"; gene_name "RatTranscG000032"; gene_biotype "lincRNA"; transcript_name "RatTranscT000082"; exon_id 'RatTranscE000226";
1	lincRNA	exon	11399781	11399939	.	+	.	gene_id "RatTranscG000033"; transcript_id "RatTranscT000083"; exon_number "1"; gene_name "RatTranscG000033"; gene_biotype "lincRNA"; transcript_name "RatTranscT000083"; exon_id 'RatTranscE000227";
1	lincRNA	exon	11400550	11400629	.	+	.	gene_id "RatTranscG000033"; transcript_id "RatTranscT000083"; exon_number "2"; gene_name "RatTranscG000033"; gene_biotype "lincRNA"; transcript_name "RatTranscT000083"; exon_id 'RatTranscE000228";
1	lincRNA	exon	11408690	11410179	.	+	.	gene_id "RatTranscG000033"; transcript_id "RatTranscT000083"; exon_number "3"; gene_name "RatTranscG000033"; gene_biotype "lincRNA"; transcript_name "RatTranscT000083"; exon_id 'RatTranscE000229";
1	lincRNA	exon	11911926	11912536	.	+	.	gene_id "RatTranscG000034"; transcript_id "RatTranscT000084"; exon_number "1"; gene_name "RatTranscG000034"; gene_biotype "lincRNA"; transcript_name "RatTranscT000084"; exon_id 'RatTranscE000230";
1	lincRNA	exon	11914083	11914293	.	+	.	gene_id "RatTranscG000034"; transcript_id "RatTranscT000084"; exon_number "2"; gene_name "RatTranscG000034"; gene_biotype "lincRNA"; transcript_name "RatTranscT000084"; exon_id 'RatTranscE000231";
1	lincRNA	exon	11919295	11919505	.	+	.	gene_id "RatTranscG000035"; transcript_id "RatTranscT000085"; exon_number "1"; gene_name "RatTranscG000035"; gene_biotype "lincRNA"; transcript_name "RatTranscT000085"; exon_id 'RatTranscE000232";
1	lincRNA	exon	11949792	11950026	.	+	.	gene_id "RatTranscG000035"; transcript_id "RatTranscT000085"; exon_number "2"; gene_name "RatTranscG000035"; gene_biotype "lincRNA"; transcript_name "RatTranscT000085"; exon_id 'RatTranscE000233";
1	lincRNA	exon	12429842	12429965	.	+	.	gene_id "RatTranscG000036"; transcript_id "RatTranscT000086"; exon_number "1"; gene_name "RatTranscG000036"; gene_biotype "lincRNA"; transcript_name "RatTranscT000086"; exon_id 'RatTranscE000234";
1	lincRNA	exon	12430827	12430881	.	+	.	gene_id "RatTranscG000036"; transcript_id "RatTranscT000086"; exon_number "2"; gene_name "RatTranscG000036"; gene_biotype "lincRNA"; transcript_name "RatTranscT000086"; exon_id 'RatTranscE000235";
1	lincRNA	exon	12451358	12452750	.	+	.	gene_id "RatTranscG000036"; transcript_id "RatTranscT000086"; exon_number "3"; gene_name "RatTranscG000036"; gene_biotype "lincRNA"; transcript_name "RatTranscT000086"; exon_id 'RatTranscE000236";
1	lincRNA	exon	12585899	12586364	.	+	.	gene_id "RatTranscG000037"; transcript_id "RatTranscT000087"; exon_number "1"; gene_name "RatTranscG000037"; gene_biotype "lincRNA"; transcript_name "RatTranscT000087"; exon_id 'RatTranscE000237";
1	lincRNA	exon	12589154	12589718	.	+	.	gene_id "RatTranscG000037"; transcript_id "RatTranscT000087"; exon_number "2"; gene_name "RatTranscG000037"; gene_biotype "lincRNA"; transcript_name "RatTranscT000087"; exon_id 'RatTranscE000238";
1	lincRNA	exon	12585899	12586364	.	+	.	gene_id "RatTranscG000037"; transcript_id "RatTranscT000088"; exon_number "1"; gene_name "RatTranscG000037"; gene_biotype "lincRNA"; transcript_name "RatTranscT000088"; exon_id 'RatTranscE000239";
1	lincRNA	exon	12589154	12589261	.	+	.	gene_id "RatTranscG000037"; transcript_id "RatTranscT000088"; exon_number "2"; gene_name "RatTranscG000037"; gene_biotype "lincRNA"; transcript_name "RatTranscT000088"; exon_id 'RatTranscE000240";
1	lincRNA	exon	12604969	12611314	.	+	.	gene_id "RatTranscG000037"; transcript_id "RatTranscT000088"; exon_number "3"; gene_name "RatTranscG000037"; gene_biotype "lincRNA"; transcript_name "RatTranscT000088"; exon_id 'RatTranscE000241";
1	lincRNA	exon	12585899	12586360	.	+	.	gene_id "RatTranscG000037"; transcript_id "RatTranscT000089"; exon_number "1"; gene_name "RatTranscG000037"; gene_biotype "lincRNA"; transcript_name "RatTranscT000089"; exon_id 'RatTranscE000242";
1	lincRNA	exon	12589154	12589261	.	+	.	gene_id "RatTranscG000037"; transcript_id "RatTranscT000089"; exon_number "2"; gene_name "RatTranscG000037"; gene_biotype "lincRNA"; transcript_name "RatTranscT000089"; exon_id 'RatTranscE000243";
1	lincRNA	exon	12604969	12611314	.	+	.	gene_id "RatTranscG000037"; transcript_id "RatTranscT000089"; exon_number "3"; gene_name "RatTranscG000037"; gene_biotype "lincRNA"; transcript_name "RatTranscT000089"; exon_id 'RatTranscE000244";
1	lincRNA	exon	12585938	12586360	.	+	.	gene_id "RatTranscG000037"; transcript_id "RatTranscT000090"; exon_number "1"; gene_name "RatTranscG000037"; gene_biotype "lincRNA"; transcript_name "RatTranscT000090"; exon_id 'RatTranscE000245";
1	lincRNA	exon	12589154	12589718	.	+	.	gene_id "RatTranscG000037"; transcript_id "RatTranscT000090"; exon_number "2"; gene_name "RatTranscG000037"; gene_biotype "lincRNA"; transcript_name "RatTranscT000090"; exon_id 'RatTranscE000246";
1	lincRNA	exon	12585977	12586364	.	+	.	gene_id "RatTranscG000037"; transcript_id "RatTranscT000091"; exon_number "1"; gene_name "RatTranscG000037"; gene_biotype "lincRNA"; transcript_name "RatTranscT000091"; exon_id 'RatTranscE000247";
1	lincRNA	exon	12589154	12589261	.	+	.	gene_id "RatTranscG000037"; transcript_id "RatTranscT000091"; exon_number "2"; gene_name "RatTranscG000037"; gene_biotype "lincRNA"; transcript_name "RatTranscT000091"; exon_id 'RatTranscE000248";
1	lincRNA	exon	12591396	12591616	.	+	.	gene_id "RatTranscG000037"; transcript_id "RatTranscT000091"; exon_number "3"; gene_name "RatTranscG000037"; gene_biotype "lincRNA"; transcript_name "RatTranscT000091"; exon_id 'RatTranscE000249";
1	lincRNA	exon	12594399	12595069	.	+	.	gene_id "RatTranscG000037"; transcript_id "RatTranscT000091"; exon_number "4"; gene_name "RatTranscG000037"; gene_biotype "lincRNA"; transcript_name "RatTranscT000091"; exon_id 'RatTranscE000250";
1	lincRNA	exon	12586038	12586360	.	+	.	gene_id "RatTranscG000037"; transcript_id "RatTranscT000092"; exon_number "1"; gene_name "RatTranscG000037"; gene_biotype "lincRNA"; transcript_name "RatTranscT000092"; exon_id 'RatTranscE000251";
1	lincRNA	exon	12589154	12589261	.	+	.	gene_id "RatTranscG000037"; transcript_id "RatTranscT000092"; exon_number "2"; gene_name "RatTranscG000037"; gene_biotype "lincRNA"; transcript_name "RatTranscT000092"; exon_id 'RatTranscE000252";
1	lincRNA	exon	12591396	12591616	.	+	.	gene_id "RatTranscG000037"; transcript_id "RatTranscT000092"; exon_number "3"; gene_name "RatTranscG000037"; gene_biotype "lincRNA"; transcript_name "RatTranscT000092"; exon_id 'RatTranscE000253";
1	lincRNA	exon	12594399	12595069	.	+	.	gene_id "RatTranscG000037"; transcript_id "RatTranscT000092"; exon_number "4"; gene_name "RatTranscG000037"; gene_biotype "lincRNA"; transcript_name "RatTranscT000092"; exon_id 'RatTranscE000254";
1	lincRNA	exon	12738350	12738804	.	+	.	gene_id "RatTranscG000038"; transcript_id "RatTranscT000093"; exon_number "1"; gene_name "RatTranscG000038"; gene_biotype "lincRNA"; transcript_name "RatTranscT000093"; exon_id 'RatTranscE000255";
1	lincRNA	exon	12739253	12744525	.	+	.	gene_id "RatTranscG000038"; transcript_id "RatTranscT000093"; exon_number "2"; gene_name "RatTranscG000038"; gene_biotype "lincRNA"; transcript_name "RatTranscT000093"; exon_id 'RatTranscE000256";
1	lincRNA	exon	12744922	12748961	.	+	.	gene_id "RatTranscG000038"; transcript_id "RatTranscT000093"; exon_number "3"; gene_name "RatTranscG000038"; gene_biotype "lincRNA"; transcript_name "RatTranscT000093"; exon_id 'RatTranscE000257";
1	lincRNA	exon	12738481	12738804	.	+	.	gene_id "RatTranscG000038"; transcript_id "RatTranscT000094"; exon_number "1"; gene_name "RatTranscG000038"; gene_biotype "lincRNA"; transcript_name "RatTranscT000094"; exon_id 'RatTranscE000258";
1	lincRNA	exon	12739253	12739427	.	+	.	gene_id "RatTranscG000038"; transcript_id "RatTranscT000094"; exon_number "2"; gene_name "RatTranscG000038"; gene_biotype "lincRNA"; transcript_name "RatTranscT000094"; exon_id 'RatTranscE000259";
1	lincRNA	exon	12744373	12744525	.	+	.	gene_id "RatTranscG000038"; transcript_id "RatTranscT000094"; exon_number "3"; gene_name "RatTranscG000038"; gene_biotype "lincRNA"; transcript_name "RatTranscT000094"; exon_id 'RatTranscE000260";
1	lincRNA	exon	12744922	12748961	.	+	.	gene_id "RatTranscG000038"; transcript_id "RatTranscT000094"; exon_number "4"; gene_name "RatTranscG000038"; gene_biotype "lincRNA"; transcript_name "RatTranscT000094"; exon_id 'RatTranscE000261";
1	lincRNA	exon	12738481	12738804	.	+	.	gene_id "RatTranscG000038"; transcript_id "RatTranscT000095"; exon_number "1"; gene_name "RatTranscG000038"; gene_biotype "lincRNA"; transcript_name "RatTranscT000095"; exon_id 'RatTranscE000262";
1	lincRNA	exon	12739253	12739289	.	+	.	gene_id "RatTranscG000038"; transcript_id "RatTranscT000095"; exon_number "2"; gene_name "RatTranscG000038"; gene_biotype "lincRNA"; transcript_name "RatTranscT000095"; exon_id 'RatTranscE000263";
1	lincRNA	exon	12744373	12744525	.	+	.	gene_id "RatTranscG000038"; transcript_id "RatTranscT000095"; exon_number "3"; gene_name "RatTranscG000038"; gene_biotype "lincRNA"; transcript_name "RatTranscT000095"; exon_id 'RatTranscE000264";
1	lincRNA	exon	12744922	12748961	.	+	.	gene_id "RatTranscG000038"; transcript_id "RatTranscT000095"; exon_number "4"; gene_name "RatTranscG000038"; gene_biotype "lincRNA"; transcript_name "RatTranscT000095"; exon_id 'RatTranscE000265";
1	lincRNA	exon	12738481	12738804	.	+	.	gene_id "RatTranscG000038"; transcript_id "RatTranscT000096"; exon_number "1"; gene_name "RatTranscG000038"; gene_biotype "lincRNA"; transcript_name "RatTranscT000096"; exon_id 'RatTranscE000266";
1	lincRNA	exon	12739253	12739289	.	+	.	gene_id "RatTranscG000038"; transcript_id "RatTranscT000096"; exon_number "2"; gene_name "RatTranscG000038"; gene_biotype "lincRNA"; transcript_name "RatTranscT000096"; exon_id 'RatTranscE000267";
1	lincRNA	exon	12744922	12748961	.	+	.	gene_id "RatTranscG000038"; transcript_id "RatTranscT000096"; exon_number "3"; gene_name "RatTranscG000038"; gene_biotype "lincRNA"; transcript_name "RatTranscT000096"; exon_id 'RatTranscE000268";
1	lincRNA	exon	12738504	12738616	.	+	.	gene_id "RatTranscG000038"; transcript_id "RatTranscT000097"; exon_number "1"; gene_name "RatTranscG000038"; gene_biotype "lincRNA"; transcript_name "RatTranscT000097"; exon_id 'RatTranscE000269";
1	lincRNA	exon	12739253	12739427	.	+	.	gene_id "RatTranscG000038"; transcript_id "RatTranscT000097"; exon_number "2"; gene_name "RatTranscG000038"; gene_biotype "lincRNA"; transcript_name "RatTranscT000097"; exon_id 'RatTranscE000270";
1	lincRNA	exon	12744922	12748961	.	+	.	gene_id "RatTranscG000038"; transcript_id "RatTranscT000097"; exon_number "3"; gene_name "RatTranscG000038"; gene_biotype "lincRNA"; transcript_name "RatTranscT000097"; exon_id 'RatTranscE000271";
1	lincRNA	exon	12738520	12738804	.	+	.	gene_id "RatTranscG000038"; transcript_id "RatTranscT000098"; exon_number "1"; gene_name "RatTranscG000038"; gene_biotype "lincRNA"; transcript_name "RatTranscT000098"; exon_id 'RatTranscE000272";
1	lincRNA	exon	12739253	12739427	.	+	.	gene_id "RatTranscG000038"; transcript_id "RatTranscT000098"; exon_number "2"; gene_name "RatTranscG000038"; gene_biotype "lincRNA"; transcript_name "RatTranscT000098"; exon_id 'RatTranscE000273";
1	lincRNA	exon	12744922	12748961	.	+	.	gene_id "RatTranscG000038"; transcript_id "RatTranscT000098"; exon_number "3"; gene_name "RatTranscG000038"; gene_biotype "lincRNA"; transcript_name "RatTranscT000098"; exon_id 'RatTranscE000274";
1	lincRNA	exon	12738563	12738616	.	+	.	gene_id "RatTranscG000038"; transcript_id "RatTranscT000099"; exon_number "1"; gene_name "RatTranscG000038"; gene_biotype "lincRNA"; transcript_name "RatTranscT000099"; exon_id 'RatTranscE000275";
1	lincRNA	exon	12739253	12739289	.	+	.	gene_id "RatTranscG000038"; transcript_id "RatTranscT000099"; exon_number "2"; gene_name "RatTranscG000038"; gene_biotype "lincRNA"; transcript_name "RatTranscT000099"; exon_id 'RatTranscE000276";
1	lincRNA	exon	12744922	12748961	.	+	.	gene_id "RatTranscG000038"; transcript_id "RatTranscT000099"; exon_number "3"; gene_name "RatTranscG000038"; gene_biotype "lincRNA"; transcript_name "RatTranscT000099"; exon_id 'RatTranscE000277";
1	lincRNA	exon	12738602	12738616	.	+	.	gene_id "RatTranscG000038"; transcript_id "RatTranscT000100"; exon_number "1"; gene_name "RatTranscG000038"; gene_biotype "lincRNA"; transcript_name "RatTranscT000100"; exon_id 'RatTranscE000278";
1	lincRNA	exon	12739253	12739427	.	+	.	gene_id "RatTranscG000038"; transcript_id "RatTranscT000100"; exon_number "2"; gene_name "RatTranscG000038"; gene_biotype "lincRNA"; transcript_name "RatTranscT000100"; exon_id 'RatTranscE000279";
1	lincRNA	exon	12744373	12744525	.	+	.	gene_id "RatTranscG000038"; transcript_id "RatTranscT000100"; exon_number "3"; gene_name "RatTranscG000038"; gene_biotype "lincRNA"; transcript_name "RatTranscT000100"; exon_id 'RatTranscE000280";
1	lincRNA	exon	12744922	12748961	.	+	.	gene_id "RatTranscG000038"; transcript_id "RatTranscT000100"; exon_number "4"; gene_name "RatTranscG000038"; gene_biotype "lincRNA"; transcript_name "RatTranscT000100"; exon_id 'RatTranscE000281";
1	lincRNA	exon	12775058	12776102	.	+	.	gene_id "RatTranscG000039"; transcript_id "RatTranscT000101"; exon_number "1"; gene_name "RatTranscG000039"; gene_biotype "lincRNA"; transcript_name "RatTranscT000101"; exon_id 'RatTranscE000282";
1	lincRNA	exon	12777353	12778089	.	+	.	gene_id "RatTranscG000039"; transcript_id "RatTranscT000101"; exon_number "2"; gene_name "RatTranscG000039"; gene_biotype "lincRNA"; transcript_name "RatTranscT000101"; exon_id 'RatTranscE000283";
1	lincRNA	exon	12778181	12778224	.	+	.	gene_id "RatTranscG000039"; transcript_id "RatTranscT000101"; exon_number "3"; gene_name "RatTranscG000039"; gene_biotype "lincRNA"; transcript_name "RatTranscT000101"; exon_id 'RatTranscE000284";
1	lincRNA	exon	12779358	12779760	.	+	.	gene_id "RatTranscG000039"; transcript_id "RatTranscT000101"; exon_number "4"; gene_name "RatTranscG000039"; gene_biotype "lincRNA"; transcript_name "RatTranscT000101"; exon_id 'RatTranscE000285";
1	lincRNA	exon	12780461	12781655	.	+	.	gene_id "RatTranscG000039"; transcript_id "RatTranscT000101"; exon_number "5"; gene_name "RatTranscG000039"; gene_biotype "lincRNA"; transcript_name "RatTranscT000101"; exon_id 'RatTranscE000286";
1	lincRNA	exon	12786793	12786849	.	+	.	gene_id "RatTranscG000039"; transcript_id "RatTranscT000101"; exon_number "6"; gene_name "RatTranscG000039"; gene_biotype "lincRNA"; transcript_name "RatTranscT000101"; exon_id 'RatTranscE000287";
1	lincRNA	exon	12826488	12827193	.	+	.	gene_id "RatTranscG000040"; transcript_id "RatTranscT000102"; exon_number "1"; gene_name "RatTranscG000040"; gene_biotype "lincRNA"; transcript_name "RatTranscT000102"; exon_id 'RatTranscE000288";
1	lincRNA	exon	12827894	12828279	.	+	.	gene_id "RatTranscG000040"; transcript_id "RatTranscT000102"; exon_number "2"; gene_name "RatTranscG000040"; gene_biotype "lincRNA"; transcript_name "RatTranscT000102"; exon_id 'RatTranscE000289";
1	lincRNA	exon	13366321	13367862	.	+	.	gene_id "RatTranscG000041"; transcript_id "RatTranscT000103"; exon_number "1"; gene_name "RatTranscG000041"; gene_biotype "lincRNA"; transcript_name "RatTranscT000103"; exon_id 'RatTranscE000290";
1	lincRNA	exon	13368888	13368963	.	+	.	gene_id "RatTranscG000041"; transcript_id "RatTranscT000103"; exon_number "2"; gene_name "RatTranscG000041"; gene_biotype "lincRNA"; transcript_name "RatTranscT000103"; exon_id 'RatTranscE000291";
1	lincRNA	exon	14221761	14222343	.	+	.	gene_id "RatTranscG000042"; transcript_id "RatTranscT000104"; exon_number "1"; gene_name "RatTranscG000042"; gene_biotype "lincRNA"; transcript_name "RatTranscT000104"; exon_id 'RatTranscE000292";
1	lincRNA	exon	14223485	14223510	.	+	.	gene_id "RatTranscG000042"; transcript_id "RatTranscT000104"; exon_number "2"; gene_name "RatTranscG000042"; gene_biotype "lincRNA"; transcript_name "RatTranscT000104"; exon_id 'RatTranscE000293";
1	lincRNA	exon	14445802	14446181	.	+	.	gene_id "RatTranscG000043"; transcript_id "RatTranscT000105"; exon_number "1"; gene_name "RatTranscG000043"; gene_biotype "lincRNA"; transcript_name "RatTranscT000105"; exon_id 'RatTranscE000294";
1	lincRNA	exon	14446320	14446665	.	+	.	gene_id "RatTranscG000043"; transcript_id "RatTranscT000105"; exon_number "2"; gene_name "RatTranscG000043"; gene_biotype "lincRNA"; transcript_name "RatTranscT000105"; exon_id 'RatTranscE000295";
1	lincRNA	exon	14447224	14448011	.	+	.	gene_id "RatTranscG000043"; transcript_id "RatTranscT000105"; exon_number "3"; gene_name "RatTranscG000043"; gene_biotype "lincRNA"; transcript_name "RatTranscT000105"; exon_id 'RatTranscE000296";
1	lincRNA	exon	14445802	14446665	.	+	.	gene_id "RatTranscG000043"; transcript_id "RatTranscT000106"; exon_number "1"; gene_name "RatTranscG000043"; gene_biotype "lincRNA"; transcript_name "RatTranscT000106"; exon_id 'RatTranscE000297";
1	lincRNA	exon	14447224	14447289	.	+	.	gene_id "RatTranscG000043"; transcript_id "RatTranscT000106"; exon_number "2"; gene_name "RatTranscG000043"; gene_biotype "lincRNA"; transcript_name "RatTranscT000106"; exon_id 'RatTranscE000298";
1	lincRNA	exon	14448964	14449014	.	+	.	gene_id "RatTranscG000043"; transcript_id "RatTranscT000106"; exon_number "3"; gene_name "RatTranscG000043"; gene_biotype "lincRNA"; transcript_name "RatTranscT000106"; exon_id 'RatTranscE000299";
1	lincRNA	exon	14451366	14451900	.	+	.	gene_id "RatTranscG000044"; transcript_id "RatTranscT000107"; exon_number "1"; gene_name "RatTranscG000044"; gene_biotype "lincRNA"; transcript_name "RatTranscT000107"; exon_id 'RatTranscE000300";
1	lincRNA	exon	14453997	14454091	.	+	.	gene_id "RatTranscG000044"; transcript_id "RatTranscT000107"; exon_number "2"; gene_name "RatTranscG000044"; gene_biotype "lincRNA"; transcript_name "RatTranscT000107"; exon_id 'RatTranscE000301";
1	lincRNA	exon	14455612	14455706	.	+	.	gene_id "RatTranscG000044"; transcript_id "RatTranscT000107"; exon_number "3"; gene_name "RatTranscG000044"; gene_biotype "lincRNA"; transcript_name "RatTranscT000107"; exon_id 'RatTranscE000302";
1	lincRNA	exon	14507975	14508125	.	+	.	gene_id "RatTranscG000045"; transcript_id "RatTranscT000108"; exon_number "1"; gene_name "RatTranscG000045"; gene_biotype "lincRNA"; transcript_name "RatTranscT000108"; exon_id 'RatTranscE000303";
1	lincRNA	exon	14508416	14508677	.	+	.	gene_id "RatTranscG000045"; transcript_id "RatTranscT000108"; exon_number "2"; gene_name "RatTranscG000045"; gene_biotype "lincRNA"; transcript_name "RatTranscT000108"; exon_id 'RatTranscE000304";
1	lincRNA	exon	14511501	14511650	.	+	.	gene_id "RatTranscG000045"; transcript_id "RatTranscT000108"; exon_number "3"; gene_name "RatTranscG000045"; gene_biotype "lincRNA"; transcript_name "RatTranscT000108"; exon_id 'RatTranscE000305";
1	lincRNA	exon	14512714	14513101	.	+	.	gene_id "RatTranscG000045"; transcript_id "RatTranscT000108"; exon_number "4"; gene_name "RatTranscG000045"; gene_biotype "lincRNA"; transcript_name "RatTranscT000108"; exon_id 'RatTranscE000306";
1	lincRNA	exon	14507988	14508125	.	+	.	gene_id "RatTranscG000045"; transcript_id "RatTranscT000109"; exon_number "1"; gene_name "RatTranscG000045"; gene_biotype "lincRNA"; transcript_name "RatTranscT000109"; exon_id 'RatTranscE000307";
1	lincRNA	exon	14508415	14508677	.	+	.	gene_id "RatTranscG000045"; transcript_id "RatTranscT000109"; exon_number "2"; gene_name "RatTranscG000045"; gene_biotype "lincRNA"; transcript_name "RatTranscT000109"; exon_id 'RatTranscE000308";
1	lincRNA	exon	14511500	14511650	.	+	.	gene_id "RatTranscG000045"; transcript_id "RatTranscT000109"; exon_number "3"; gene_name "RatTranscG000045"; gene_biotype "lincRNA"; transcript_name "RatTranscT000109"; exon_id 'RatTranscE000309";
1	lincRNA	exon	14512713	14513101	.	+	.	gene_id "RatTranscG000045"; transcript_id "RatTranscT000109"; exon_number "4"; gene_name "RatTranscG000045"; gene_biotype "lincRNA"; transcript_name "RatTranscT000109"; exon_id 'RatTranscE000310";
1	lincRNA	exon	14507988	14508125	.	+	.	gene_id "RatTranscG000045"; transcript_id "RatTranscT000110"; exon_number "1"; gene_name "RatTranscG000045"; gene_biotype "lincRNA"; transcript_name "RatTranscT000110"; exon_id 'RatTranscE000311";
1	lincRNA	exon	14508416	14508597	.	+	.	gene_id "RatTranscG000045"; transcript_id "RatTranscT000110"; exon_number "2"; gene_name "RatTranscG000045"; gene_biotype "lincRNA"; transcript_name "RatTranscT000110"; exon_id 'RatTranscE000312";
1	lincRNA	exon	14549215	14549473	.	+	.	gene_id "RatTranscG000045"; transcript_id "RatTranscT000110"; exon_number "3"; gene_name "RatTranscG000045"; gene_biotype "lincRNA"; transcript_name "RatTranscT000110"; exon_id 'RatTranscE000313";
1	lincRNA	exon	14507990	14508125	.	+	.	gene_id "RatTranscG000045"; transcript_id "RatTranscT000111"; exon_number "1"; gene_name "RatTranscG000045"; gene_biotype "lincRNA"; transcript_name "RatTranscT000111"; exon_id 'RatTranscE000314";
1	lincRNA	exon	14508416	14508597	.	+	.	gene_id "RatTranscG000045"; transcript_id "RatTranscT000111"; exon_number "2"; gene_name "RatTranscG000045"; gene_biotype "lincRNA"; transcript_name "RatTranscT000111"; exon_id 'RatTranscE000315";
1	lincRNA	exon	14511501	14511650	.	+	.	gene_id "RatTranscG000045"; transcript_id "RatTranscT000111"; exon_number "3"; gene_name "RatTranscG000045"; gene_biotype "lincRNA"; transcript_name "RatTranscT000111"; exon_id 'RatTranscE000316";
1	lincRNA	exon	14512714	14513101	.	+	.	gene_id "RatTranscG000045"; transcript_id "RatTranscT000111"; exon_number "4"; gene_name "RatTranscG000045"; gene_biotype "lincRNA"; transcript_name "RatTranscT000111"; exon_id 'RatTranscE000317";
1	lincRNA	exon	14507991	14508125	.	+	.	gene_id "RatTranscG000045"; transcript_id "RatTranscT000112"; exon_number "1"; gene_name "RatTranscG000045"; gene_biotype "lincRNA"; transcript_name "RatTranscT000112"; exon_id 'RatTranscE000318";
1	lincRNA	exon	14508416	14508597	.	+	.	gene_id "RatTranscG000045"; transcript_id "RatTranscT000112"; exon_number "2"; gene_name "RatTranscG000045"; gene_biotype "lincRNA"; transcript_name "RatTranscT000112"; exon_id 'RatTranscE000319";
1	lincRNA	exon	14510597	14510768	.	+	.	gene_id "RatTranscG000045"; transcript_id "RatTranscT000112"; exon_number "3"; gene_name "RatTranscG000045"; gene_biotype "lincRNA"; transcript_name "RatTranscT000112"; exon_id 'RatTranscE000320";
1	lincRNA	exon	14511501	14511650	.	+	.	gene_id "RatTranscG000045"; transcript_id "RatTranscT000112"; exon_number "4"; gene_name "RatTranscG000045"; gene_biotype "lincRNA"; transcript_name "RatTranscT000112"; exon_id 'RatTranscE000321";
1	lincRNA	exon	14512714	14513101	.	+	.	gene_id "RatTranscG000045"; transcript_id "RatTranscT000112"; exon_number "5"; gene_name "RatTranscG000045"; gene_biotype "lincRNA"; transcript_name "RatTranscT000112"; exon_id 'RatTranscE000322";
1	lincRNA	exon	14507995	14508125	.	+	.	gene_id "RatTranscG000045"; transcript_id "RatTranscT000113"; exon_number "1"; gene_name "RatTranscG000045"; gene_biotype "lincRNA"; transcript_name "RatTranscT000113"; exon_id 'RatTranscE000323";
1	lincRNA	exon	14508416	14508677	.	+	.	gene_id "RatTranscG000045"; transcript_id "RatTranscT000113"; exon_number "2"; gene_name "RatTranscG000045"; gene_biotype "lincRNA"; transcript_name "RatTranscT000113"; exon_id 'RatTranscE000324";
1	lincRNA	exon	14549215	14549473	.	+	.	gene_id "RatTranscG000045"; transcript_id "RatTranscT000113"; exon_number "3"; gene_name "RatTranscG000045"; gene_biotype "lincRNA"; transcript_name "RatTranscT000113"; exon_id 'RatTranscE000325";
1	lincRNA	exon	15124775	15125137	.	+	.	gene_id "RatTranscG000046"; transcript_id "RatTranscT000114"; exon_number "1"; gene_name "RatTranscG000046"; gene_biotype "lincRNA"; transcript_name "RatTranscT000114"; exon_id 'RatTranscE000326";
1	lincRNA	exon	15126627	15127304	.	+	.	gene_id "RatTranscG000046"; transcript_id "RatTranscT000114"; exon_number "2"; gene_name "RatTranscG000046"; gene_biotype "lincRNA"; transcript_name "RatTranscT000114"; exon_id 'RatTranscE000327";
1	lincRNA	exon	15129577	15130300	.	+	.	gene_id "RatTranscG000047"; transcript_id "RatTranscT000115"; exon_number "1"; gene_name "RatTranscG000047"; gene_biotype "lincRNA"; transcript_name "RatTranscT000115"; exon_id 'RatTranscE000328";
1	lincRNA	exon	15130877	15131045	.	+	.	gene_id "RatTranscG000047"; transcript_id "RatTranscT000115"; exon_number "2"; gene_name "RatTranscG000047"; gene_biotype "lincRNA"; transcript_name "RatTranscT000115"; exon_id 'RatTranscE000329";
1	lincRNA	exon	15133343	15134546	.	+	.	gene_id "RatTranscG000047"; transcript_id "RatTranscT000115"; exon_number "3"; gene_name "RatTranscG000047"; gene_biotype "lincRNA"; transcript_name "RatTranscT000115"; exon_id 'RatTranscE000330";
1	lincRNA	exon	15137180	15137656	.	+	.	gene_id "RatTranscG000047"; transcript_id "RatTranscT000115"; exon_number "4"; gene_name "RatTranscG000047"; gene_biotype "lincRNA"; transcript_name "RatTranscT000115"; exon_id 'RatTranscE000331";
1	lincRNA	exon	15261212	15261376	.	+	.	gene_id "RatTranscG000048"; transcript_id "RatTranscT000116"; exon_number "1"; gene_name "RatTranscG000048"; gene_biotype "lincRNA"; transcript_name "RatTranscT000116"; exon_id 'RatTranscE000332";
1	lincRNA	exon	15263352	15263823	.	+	.	gene_id "RatTranscG000048"; transcript_id "RatTranscT000116"; exon_number "2"; gene_name "RatTranscG000048"; gene_biotype "lincRNA"; transcript_name "RatTranscT000116"; exon_id 'RatTranscE000333";
1	lincRNA	exon	15407056	15407195	.	+	.	gene_id "RatTranscG000049"; transcript_id "RatTranscT000117"; exon_number "1"; gene_name "RatTranscG000049"; gene_biotype "lincRNA"; transcript_name "RatTranscT000117"; exon_id 'RatTranscE000334";
1	lincRNA	exon	15408119	15408480	.	+	.	gene_id "RatTranscG000049"; transcript_id "RatTranscT000117"; exon_number "2"; gene_name "RatTranscG000049"; gene_biotype "lincRNA"; transcript_name "RatTranscT000117"; exon_id 'RatTranscE000335";
1	lincRNA	exon	15409537	15409711	.	+	.	gene_id "RatTranscG000049"; transcript_id "RatTranscT000117"; exon_number "3"; gene_name "RatTranscG000049"; gene_biotype "lincRNA"; transcript_name "RatTranscT000117"; exon_id 'RatTranscE000336";
1	lincRNA	exon	15410774	15411572	.	+	.	gene_id "RatTranscG000049"; transcript_id "RatTranscT000117"; exon_number "4"; gene_name "RatTranscG000049"; gene_biotype "lincRNA"; transcript_name "RatTranscT000117"; exon_id 'RatTranscE000337";
1	lincRNA	exon	15407526	15408480	.	+	.	gene_id "RatTranscG000049"; transcript_id "RatTranscT000118"; exon_number "1"; gene_name "RatTranscG000049"; gene_biotype "lincRNA"; transcript_name "RatTranscT000118"; exon_id 'RatTranscE000338";
1	lincRNA	exon	15409512	15410400	.	+	.	gene_id "RatTranscG000049"; transcript_id "RatTranscT000118"; exon_number "2"; gene_name "RatTranscG000049"; gene_biotype "lincRNA"; transcript_name "RatTranscT000118"; exon_id 'RatTranscE000339";
1	lincRNA	exon	15407619	15408480	.	+	.	gene_id "RatTranscG000049"; transcript_id "RatTranscT000119"; exon_number "1"; gene_name "RatTranscG000049"; gene_biotype "lincRNA"; transcript_name "RatTranscT000119"; exon_id 'RatTranscE000340";
1	lincRNA	exon	15409512	15409711	.	+	.	gene_id "RatTranscG000049"; transcript_id "RatTranscT000119"; exon_number "2"; gene_name "RatTranscG000049"; gene_biotype "lincRNA"; transcript_name "RatTranscT000119"; exon_id 'RatTranscE000341";
1	lincRNA	exon	15410774	15411572	.	+	.	gene_id "RatTranscG000049"; transcript_id "RatTranscT000119"; exon_number "3"; gene_name "RatTranscG000049"; gene_biotype "lincRNA"; transcript_name "RatTranscT000119"; exon_id 'RatTranscE000342";
1	lincRNA	exon	15749325	15750248	.	+	.	gene_id "RatTranscG000050"; transcript_id "RatTranscT000120"; exon_number "1"; gene_name "RatTranscG000050"; gene_biotype "lincRNA"; transcript_name "RatTranscT000120"; exon_id 'RatTranscE000343";
1	lincRNA	exon	15754821	15756056	.	+	.	gene_id "RatTranscG000050"; transcript_id "RatTranscT000120"; exon_number "2"; gene_name "RatTranscG000050"; gene_biotype "lincRNA"; transcript_name "RatTranscT000120"; exon_id 'RatTranscE000344";
1	lincRNA	exon	15750069	15750248	.	+	.	gene_id "RatTranscG000050"; transcript_id "RatTranscT000121"; exon_number "1"; gene_name "RatTranscG000050"; gene_biotype "lincRNA"; transcript_name "RatTranscT000121"; exon_id 'RatTranscE000345";
1	lincRNA	exon	15754382	15756056	.	+	.	gene_id "RatTranscG000050"; transcript_id "RatTranscT000121"; exon_number "2"; gene_name "RatTranscG000050"; gene_biotype "lincRNA"; transcript_name "RatTranscT000121"; exon_id 'RatTranscE000346";
1	lincRNA	exon	16374014	16374175	.	+	.	gene_id "RatTranscG000051"; transcript_id "RatTranscT000122"; exon_number "1"; gene_name "RatTranscG000051"; gene_biotype "lincRNA"; transcript_name "RatTranscT000122"; exon_id 'RatTranscE000347";
1	lincRNA	exon	16376536	16376862	.	+	.	gene_id "RatTranscG000051"; transcript_id "RatTranscT000122"; exon_number "2"; gene_name "RatTranscG000051"; gene_biotype "lincRNA"; transcript_name "RatTranscT000122"; exon_id 'RatTranscE000348";
1	lincRNA	exon	16374014	16374309	.	+	.	gene_id "RatTranscG000051"; transcript_id "RatTranscT000123"; exon_number "1"; gene_name "RatTranscG000051"; gene_biotype "lincRNA"; transcript_name "RatTranscT000123"; exon_id 'RatTranscE000349";
1	lincRNA	exon	16376539	16376723	.	+	.	gene_id "RatTranscG000051"; transcript_id "RatTranscT000123"; exon_number "2"; gene_name "RatTranscG000051"; gene_biotype "lincRNA"; transcript_name "RatTranscT000123"; exon_id 'RatTranscE000350";
1	lincRNA	exon	16378084	16378560	.	+	.	gene_id "RatTranscG000051"; transcript_id "RatTranscT000123"; exon_number "3"; gene_name "RatTranscG000051"; gene_biotype "lincRNA"; transcript_name "RatTranscT000123"; exon_id 'RatTranscE000351";
1	lincRNA	exon	16449183	16449261	.	+	.	gene_id "RatTranscG000052"; transcript_id "RatTranscT000124"; exon_number "1"; gene_name "RatTranscG000052"; gene_biotype "lincRNA"; transcript_name "RatTranscT000124"; exon_id 'RatTranscE000352";
1	lincRNA	exon	16462754	16462904	.	+	.	gene_id "RatTranscG000052"; transcript_id "RatTranscT000124"; exon_number "2"; gene_name "RatTranscG000052"; gene_biotype "lincRNA"; transcript_name "RatTranscT000124"; exon_id 'RatTranscE000353";
1	lincRNA	exon	16463903	16464128	.	+	.	gene_id "RatTranscG000052"; transcript_id "RatTranscT000124"; exon_number "3"; gene_name "RatTranscG000052"; gene_biotype "lincRNA"; transcript_name "RatTranscT000124"; exon_id 'RatTranscE000354";
1	lincRNA	exon	16465159	16465241	.	+	.	gene_id "RatTranscG000052"; transcript_id "RatTranscT000124"; exon_number "4"; gene_name "RatTranscG000052"; gene_biotype "lincRNA"; transcript_name "RatTranscT000124"; exon_id 'RatTranscE000355";
1	lincRNA	exon	16465334	16465561	.	+	.	gene_id "RatTranscG000052"; transcript_id "RatTranscT000124"; exon_number "5"; gene_name "RatTranscG000052"; gene_biotype "lincRNA"; transcript_name "RatTranscT000124"; exon_id 'RatTranscE000356";
1	lincRNA	exon	16449210	16449261	.	+	.	gene_id "RatTranscG000052"; transcript_id "RatTranscT000125"; exon_number "1"; gene_name "RatTranscG000052"; gene_biotype "lincRNA"; transcript_name "RatTranscT000125"; exon_id 'RatTranscE000357";
1	lincRNA	exon	16452989	16453560	.	+	.	gene_id "RatTranscG000052"; transcript_id "RatTranscT000125"; exon_number "2"; gene_name "RatTranscG000052"; gene_biotype "lincRNA"; transcript_name "RatTranscT000125"; exon_id 'RatTranscE000358";
1	lincRNA	exon	16449218	16449261	.	+	.	gene_id "RatTranscG000052"; transcript_id "RatTranscT000126"; exon_number "1"; gene_name "RatTranscG000052"; gene_biotype "lincRNA"; transcript_name "RatTranscT000126"; exon_id 'RatTranscE000359";
1	lincRNA	exon	16462754	16462904	.	+	.	gene_id "RatTranscG000052"; transcript_id "RatTranscT000126"; exon_number "2"; gene_name "RatTranscG000052"; gene_biotype "lincRNA"; transcript_name "RatTranscT000126"; exon_id 'RatTranscE000360";
1	lincRNA	exon	16463903	16465561	.	+	.	gene_id "RatTranscG000052"; transcript_id "RatTranscT000126"; exon_number "3"; gene_name "RatTranscG000052"; gene_biotype "lincRNA"; transcript_name "RatTranscT000126"; exon_id 'RatTranscE000361";
1	lincRNA	exon	16471809	16472664	.	+	.	gene_id "RatTranscG000053"; transcript_id "RatTranscT000127"; exon_number "1"; gene_name "RatTranscG000053"; gene_biotype "lincRNA"; transcript_name "RatTranscT000127"; exon_id 'RatTranscE000362";
1	lincRNA	exon	16473025	16473574	.	+	.	gene_id "RatTranscG000053"; transcript_id "RatTranscT000127"; exon_number "2"; gene_name "RatTranscG000053"; gene_biotype "lincRNA"; transcript_name "RatTranscT000127"; exon_id 'RatTranscE000363";
1	lincRNA	exon	19876360	19876545	.	+	.	gene_id "RatTranscG000054"; transcript_id "RatTranscT000128"; exon_number "1"; gene_name "RatTranscG000054"; gene_biotype "lincRNA"; transcript_name "RatTranscT000128"; exon_id 'RatTranscE000364";
1	lincRNA	exon	19891551	19891750	.	+	.	gene_id "RatTranscG000054"; transcript_id "RatTranscT000128"; exon_number "2"; gene_name "RatTranscG000054"; gene_biotype "lincRNA"; transcript_name "RatTranscT000128"; exon_id 'RatTranscE000365";
1	lincRNA	exon	19999689	20000140	.	+	.	gene_id "RatTranscG000055"; transcript_id "RatTranscT000129"; exon_number "1"; gene_name "RatTranscG000055"; gene_biotype "lincRNA"; transcript_name "RatTranscT000129"; exon_id 'RatTranscE000366";
1	lincRNA	exon	20001797	20009050	.	+	.	gene_id "RatTranscG000055"; transcript_id "RatTranscT000129"; exon_number "2"; gene_name "RatTranscG000055"; gene_biotype "lincRNA"; transcript_name "RatTranscT000129"; exon_id 'RatTranscE000367";
1	lincRNA	exon	19999689	20000140	.	+	.	gene_id "RatTranscG000055"; transcript_id "RatTranscT000130"; exon_number "1"; gene_name "RatTranscG000055"; gene_biotype "lincRNA"; transcript_name "RatTranscT000130"; exon_id 'RatTranscE000368";
1	lincRNA	exon	20001797	20001877	.	+	.	gene_id "RatTranscG000055"; transcript_id "RatTranscT000130"; exon_number "2"; gene_name "RatTranscG000055"; gene_biotype "lincRNA"; transcript_name "RatTranscT000130"; exon_id 'RatTranscE000369";
1	lincRNA	exon	20016562	20016628	.	+	.	gene_id "RatTranscG000055"; transcript_id "RatTranscT000130"; exon_number "3"; gene_name "RatTranscG000055"; gene_biotype "lincRNA"; transcript_name "RatTranscT000130"; exon_id 'RatTranscE000370";
1	lincRNA	exon	19999791	20001877	.	+	.	gene_id "RatTranscG000055"; transcript_id "RatTranscT000131"; exon_number "1"; gene_name "RatTranscG000055"; gene_biotype "lincRNA"; transcript_name "RatTranscT000131"; exon_id 'RatTranscE000371";
1	lincRNA	exon	20016562	20016628	.	+	.	gene_id "RatTranscG000055"; transcript_id "RatTranscT000131"; exon_number "2"; gene_name "RatTranscG000055"; gene_biotype "lincRNA"; transcript_name "RatTranscT000131"; exon_id 'RatTranscE000372";
1	lincRNA	exon	20227372	20227484	.	+	.	gene_id "RatTranscG000056"; transcript_id "RatTranscT000132"; exon_number "1"; gene_name "RatTranscG000056"; gene_biotype "lincRNA"; transcript_name "RatTranscT000132"; exon_id 'RatTranscE000373";
1	lincRNA	exon	20272689	20274818	.	+	.	gene_id "RatTranscG000056"; transcript_id "RatTranscT000132"; exon_number "2"; gene_name "RatTranscG000056"; gene_biotype "lincRNA"; transcript_name "RatTranscT000132"; exon_id 'RatTranscE000374";
1	lincRNA	exon	20414229	20414298	.	+	.	gene_id "RatTranscG000057"; transcript_id "RatTranscT000133"; exon_number "1"; gene_name "RatTranscG000057"; gene_biotype "lincRNA"; transcript_name "RatTranscT000133"; exon_id 'RatTranscE000375";
1	lincRNA	exon	20415531	20416052	.	+	.	gene_id "RatTranscG000057"; transcript_id "RatTranscT000133"; exon_number "2"; gene_name "RatTranscG000057"; gene_biotype "lincRNA"; transcript_name "RatTranscT000133"; exon_id 'RatTranscE000376";
1	lincRNA	exon	20736957	20737757	.	+	.	gene_id "RatTranscG000058"; transcript_id "RatTranscT000134"; exon_number "1"; gene_name "RatTranscG000058"; gene_biotype "lincRNA"; transcript_name "RatTranscT000134"; exon_id 'RatTranscE000377";
1	lincRNA	exon	20738568	20738641	.	+	.	gene_id "RatTranscG000058"; transcript_id "RatTranscT000134"; exon_number "2"; gene_name "RatTranscG000058"; gene_biotype "lincRNA"; transcript_name "RatTranscT000134"; exon_id 'RatTranscE000378";
1	lincRNA	exon	20739742	20740143	.	+	.	gene_id "RatTranscG000058"; transcript_id "RatTranscT000134"; exon_number "3"; gene_name "RatTranscG000058"; gene_biotype "lincRNA"; transcript_name "RatTranscT000134"; exon_id 'RatTranscE000379";
1	lincRNA	exon	20879293	20880039	.	+	.	gene_id "RatTranscG000059"; transcript_id "RatTranscT000135"; exon_number "1"; gene_name "RatTranscG000059"; gene_biotype "lincRNA"; transcript_name "RatTranscT000135"; exon_id 'RatTranscE000380";
1	lincRNA	exon	20883579	20883727	.	+	.	gene_id "RatTranscG000059"; transcript_id "RatTranscT000135"; exon_number "2"; gene_name "RatTranscG000059"; gene_biotype "lincRNA"; transcript_name "RatTranscT000135"; exon_id 'RatTranscE000381";
1	lincRNA	exon	20884273	20885593	.	+	.	gene_id "RatTranscG000059"; transcript_id "RatTranscT000135"; exon_number "3"; gene_name "RatTranscG000059"; gene_biotype "lincRNA"; transcript_name "RatTranscT000135"; exon_id 'RatTranscE000382";
1	lincRNA	exon	20879744	20883727	.	+	.	gene_id "RatTranscG000059"; transcript_id "RatTranscT000136"; exon_number "1"; gene_name "RatTranscG000059"; gene_biotype "lincRNA"; transcript_name "RatTranscT000136"; exon_id 'RatTranscE000383";
1	lincRNA	exon	20884273	20885593	.	+	.	gene_id "RatTranscG000059"; transcript_id "RatTranscT000136"; exon_number "2"; gene_name "RatTranscG000059"; gene_biotype "lincRNA"; transcript_name "RatTranscT000136"; exon_id 'RatTranscE000384";
1	lincRNA	exon	21264650	21264993	.	+	.	gene_id "RatTranscG000060"; transcript_id "RatTranscT000137"; exon_number "1"; gene_name "RatTranscG000060"; gene_biotype "lincRNA"; transcript_name "RatTranscT000137"; exon_id 'RatTranscE000385";
1	lincRNA	exon	21265046	21265687	.	+	.	gene_id "RatTranscG000060"; transcript_id "RatTranscT000137"; exon_number "2"; gene_name "RatTranscG000060"; gene_biotype "lincRNA"; transcript_name "RatTranscT000137"; exon_id 'RatTranscE000386";
1	lincRNA	exon	21264973	21264995	.	+	.	gene_id "RatTranscG000060"; transcript_id "RatTranscT000138"; exon_number "1"; gene_name "RatTranscG000060"; gene_biotype "lincRNA"; transcript_name "RatTranscT000138"; exon_id 'RatTranscE000387";
1	lincRNA	exon	21265046	21265687	.	+	.	gene_id "RatTranscG000060"; transcript_id "RatTranscT000138"; exon_number "2"; gene_name "RatTranscG000060"; gene_biotype "lincRNA"; transcript_name "RatTranscT000138"; exon_id 'RatTranscE000388";
1	lincRNA	exon	21277734	21281509	.	+	.	gene_id "RatTranscG000061"; transcript_id "RatTranscT000139"; exon_number "1"; gene_name "RatTranscG000061"; gene_biotype "lincRNA"; transcript_name "RatTranscT000139"; exon_id 'RatTranscE000389";
1	lincRNA	exon	21281586	21292463	.	+	.	gene_id "RatTranscG000061"; transcript_id "RatTranscT000139"; exon_number "2"; gene_name "RatTranscG000061"; gene_biotype "lincRNA"; transcript_name "RatTranscT000139"; exon_id 'RatTranscE000390";
1	lincRNA	exon	21393802	21394131	.	+	.	gene_id "RatTranscG000062"; transcript_id "RatTranscT000140"; exon_number "1"; gene_name "RatTranscG000062"; gene_biotype "lincRNA"; transcript_name "RatTranscT000140"; exon_id 'RatTranscE000391";
1	lincRNA	exon	21395276	21395466	.	+	.	gene_id "RatTranscG000062"; transcript_id "RatTranscT000140"; exon_number "2"; gene_name "RatTranscG000062"; gene_biotype "lincRNA"; transcript_name "RatTranscT000140"; exon_id 'RatTranscE000392";
1	lincRNA	exon	21396602	21397265	.	+	.	gene_id "RatTranscG000062"; transcript_id "RatTranscT000140"; exon_number "3"; gene_name "RatTranscG000062"; gene_biotype "lincRNA"; transcript_name "RatTranscT000140"; exon_id 'RatTranscE000393";
1	lincRNA	exon	21437654	21438036	.	+	.	gene_id "RatTranscG000063"; transcript_id "RatTranscT000141"; exon_number "1"; gene_name "RatTranscG000063"; gene_biotype "lincRNA"; transcript_name "RatTranscT000141"; exon_id 'RatTranscE000394";
1	lincRNA	exon	21465603	21465661	.	+	.	gene_id "RatTranscG000063"; transcript_id "RatTranscT000141"; exon_number "2"; gene_name "RatTranscG000063"; gene_biotype "lincRNA"; transcript_name "RatTranscT000141"; exon_id 'RatTranscE000395";
1	lincRNA	exon	21477093	21477278	.	+	.	gene_id "RatTranscG000063"; transcript_id "RatTranscT000141"; exon_number "3"; gene_name "RatTranscG000063"; gene_biotype "lincRNA"; transcript_name "RatTranscT000141"; exon_id 'RatTranscE000396";
1	lincRNA	exon	21477529	21477782	.	+	.	gene_id "RatTranscG000063"; transcript_id "RatTranscT000141"; exon_number "4"; gene_name "RatTranscG000063"; gene_biotype "lincRNA"; transcript_name "RatTranscT000141"; exon_id 'RatTranscE000397";
1	lincRNA	exon	21478406	21481353	.	+	.	gene_id "RatTranscG000063"; transcript_id "RatTranscT000141"; exon_number "5"; gene_name "RatTranscG000063"; gene_biotype "lincRNA"; transcript_name "RatTranscT000141"; exon_id 'RatTranscE000398";
1	lincRNA	exon	21437654	21437971	.	+	.	gene_id "RatTranscG000063"; transcript_id "RatTranscT000142"; exon_number "1"; gene_name "RatTranscG000063"; gene_biotype "lincRNA"; transcript_name "RatTranscT000142"; exon_id 'RatTranscE000399";
1	lincRNA	exon	21465603	21465661	.	+	.	gene_id "RatTranscG000063"; transcript_id "RatTranscT000142"; exon_number "2"; gene_name "RatTranscG000063"; gene_biotype "lincRNA"; transcript_name "RatTranscT000142"; exon_id 'RatTranscE000400";
1	lincRNA	exon	21477093	21477278	.	+	.	gene_id "RatTranscG000063"; transcript_id "RatTranscT000142"; exon_number "3"; gene_name "RatTranscG000063"; gene_biotype "lincRNA"; transcript_name "RatTranscT000142"; exon_id 'RatTranscE000401";
1	lincRNA	exon	21477529	21477782	.	+	.	gene_id "RatTranscG000063"; transcript_id "RatTranscT000142"; exon_number "4"; gene_name "RatTranscG000063"; gene_biotype "lincRNA"; transcript_name "RatTranscT000142"; exon_id 'RatTranscE000402";
1	lincRNA	exon	21478406	21481353	.	+	.	gene_id "RatTranscG000063"; transcript_id "RatTranscT000142"; exon_number "5"; gene_name "RatTranscG000063"; gene_biotype "lincRNA"; transcript_name "RatTranscT000142"; exon_id 'RatTranscE000403";
1	lincRNA	exon	21437789	21438036	.	+	.	gene_id "RatTranscG000063"; transcript_id "RatTranscT000143"; exon_number "1"; gene_name "RatTranscG000063"; gene_biotype "lincRNA"; transcript_name "RatTranscT000143"; exon_id 'RatTranscE000404";
1	lincRNA	exon	21465603	21465661	.	+	.	gene_id "RatTranscG000063"; transcript_id "RatTranscT000143"; exon_number "2"; gene_name "RatTranscG000063"; gene_biotype "lincRNA"; transcript_name "RatTranscT000143"; exon_id 'RatTranscE000405";
1	lincRNA	exon	21477093	21477278	.	+	.	gene_id "RatTranscG000063"; transcript_id "RatTranscT000143"; exon_number "3"; gene_name "RatTranscG000063"; gene_biotype "lincRNA"; transcript_name "RatTranscT000143"; exon_id 'RatTranscE000406";
1	lincRNA	exon	21478406	21481353	.	+	.	gene_id "RatTranscG000063"; transcript_id "RatTranscT000143"; exon_number "4"; gene_name "RatTranscG000063"; gene_biotype "lincRNA"; transcript_name "RatTranscT000143"; exon_id 'RatTranscE000407";
1	lincRNA	exon	21465630	21465661	.	+	.	gene_id "RatTranscG000063"; transcript_id "RatTranscT000144"; exon_number "1"; gene_name "RatTranscG000063"; gene_biotype "lincRNA"; transcript_name "RatTranscT000144"; exon_id 'RatTranscE000408";
1	lincRNA	exon	21477160	21477278	.	+	.	gene_id "RatTranscG000063"; transcript_id "RatTranscT000144"; exon_number "2"; gene_name "RatTranscG000063"; gene_biotype "lincRNA"; transcript_name "RatTranscT000144"; exon_id 'RatTranscE000409";
1	lincRNA	exon	21477529	21477756	.	+	.	gene_id "RatTranscG000063"; transcript_id "RatTranscT000144"; exon_number "3"; gene_name "RatTranscG000063"; gene_biotype "lincRNA"; transcript_name "RatTranscT000144"; exon_id 'RatTranscE000410";
1	lincRNA	exon	21468318	21468351	.	+	.	gene_id "RatTranscG000063"; transcript_id "RatTranscT000145"; exon_number "1"; gene_name "RatTranscG000063"; gene_biotype "lincRNA"; transcript_name "RatTranscT000145"; exon_id 'RatTranscE000411";
1	lincRNA	exon	21469368	21469439	.	+	.	gene_id "RatTranscG000063"; transcript_id "RatTranscT000145"; exon_number "2"; gene_name "RatTranscG000063"; gene_biotype "lincRNA"; transcript_name "RatTranscT000145"; exon_id 'RatTranscE000412";
1	lincRNA	exon	21477093	21477278	.	+	.	gene_id "RatTranscG000063"; transcript_id "RatTranscT000145"; exon_number "3"; gene_name "RatTranscG000063"; gene_biotype "lincRNA"; transcript_name "RatTranscT000145"; exon_id 'RatTranscE000413";
1	lincRNA	exon	21478406	21481353	.	+	.	gene_id "RatTranscG000063"; transcript_id "RatTranscT000145"; exon_number "4"; gene_name "RatTranscG000063"; gene_biotype "lincRNA"; transcript_name "RatTranscT000145"; exon_id 'RatTranscE000414";
1	lincRNA	exon	21704370	21704528	.	+	.	gene_id "RatTranscG000064"; transcript_id "RatTranscT000146"; exon_number "1"; gene_name "RatTranscG000064"; gene_biotype "lincRNA"; transcript_name "RatTranscT000146"; exon_id 'RatTranscE000415";
1	lincRNA	exon	21706769	21706867	.	+	.	gene_id "RatTranscG000064"; transcript_id "RatTranscT000146"; exon_number "2"; gene_name "RatTranscG000064"; gene_biotype "lincRNA"; transcript_name "RatTranscT000146"; exon_id 'RatTranscE000416";
1	lincRNA	exon	21706533	21706863	.	+	.	gene_id "RatTranscG000064"; transcript_id "RatTranscT000147"; exon_number "1"; gene_name "RatTranscG000064"; gene_biotype "lincRNA"; transcript_name "RatTranscT000147"; exon_id 'RatTranscE000417";
1	lincRNA	exon	21707626	21707791	.	+	.	gene_id "RatTranscG000064"; transcript_id "RatTranscT000147"; exon_number "2"; gene_name "RatTranscG000064"; gene_biotype "lincRNA"; transcript_name "RatTranscT000147"; exon_id 'RatTranscE000418";
1	lincRNA	exon	21708226	21708335	.	+	.	gene_id "RatTranscG000064"; transcript_id "RatTranscT000147"; exon_number "3"; gene_name "RatTranscG000064"; gene_biotype "lincRNA"; transcript_name "RatTranscT000147"; exon_id 'RatTranscE000419";
1	lincRNA	exon	21712189	21712653	.	+	.	gene_id "RatTranscG000064"; transcript_id "RatTranscT000147"; exon_number "4"; gene_name "RatTranscG000064"; gene_biotype "lincRNA"; transcript_name "RatTranscT000147"; exon_id 'RatTranscE000420";
1	lincRNA	exon	21707320	21707791	.	+	.	gene_id "RatTranscG000064"; transcript_id "RatTranscT000148"; exon_number "1"; gene_name "RatTranscG000064"; gene_biotype "lincRNA"; transcript_name "RatTranscT000148"; exon_id 'RatTranscE000421";
1	lincRNA	exon	21708226	21708335	.	+	.	gene_id "RatTranscG000064"; transcript_id "RatTranscT000148"; exon_number "2"; gene_name "RatTranscG000064"; gene_biotype "lincRNA"; transcript_name "RatTranscT000148"; exon_id 'RatTranscE000422";
1	lincRNA	exon	21712189	21712653	.	+	.	gene_id "RatTranscG000064"; transcript_id "RatTranscT000148"; exon_number "3"; gene_name "RatTranscG000064"; gene_biotype "lincRNA"; transcript_name "RatTranscT000148"; exon_id 'RatTranscE000423";
1	lincRNA	exon	21895344	21895596	.	+	.	gene_id "RatTranscG000065"; transcript_id "RatTranscT000149"; exon_number "1"; gene_name "RatTranscG000065"; gene_biotype "lincRNA"; transcript_name "RatTranscT000149"; exon_id 'RatTranscE000424";
1	lincRNA	exon	21902819	21903073	.	+	.	gene_id "RatTranscG000065"; transcript_id "RatTranscT000149"; exon_number "2"; gene_name "RatTranscG000065"; gene_biotype "lincRNA"; transcript_name "RatTranscT000149"; exon_id 'RatTranscE000425";
1	lincRNA	exon	21983806	21984915	.	+	.	gene_id "RatTranscG000066"; transcript_id "RatTranscT000150"; exon_number "1"; gene_name "RatTranscG000066"; gene_biotype "lincRNA"; transcript_name "RatTranscT000150"; exon_id 'RatTranscE000426";
1	lincRNA	exon	21987865	21987997	.	+	.	gene_id "RatTranscG000066"; transcript_id "RatTranscT000150"; exon_number "2"; gene_name "RatTranscG000066"; gene_biotype "lincRNA"; transcript_name "RatTranscT000150"; exon_id 'RatTranscE000427";
1	lincRNA	exon	21989346	21990268	.	+	.	gene_id "RatTranscG000066"; transcript_id "RatTranscT000150"; exon_number "3"; gene_name "RatTranscG000066"; gene_biotype "lincRNA"; transcript_name "RatTranscT000150"; exon_id 'RatTranscE000428";
1	lincRNA	exon	21983806	21984915	.	+	.	gene_id "RatTranscG000066"; transcript_id "RatTranscT000151"; exon_number "1"; gene_name "RatTranscG000066"; gene_biotype "lincRNA"; transcript_name "RatTranscT000151"; exon_id 'RatTranscE000429";
1	lincRNA	exon	21987865	21987997	.	+	.	gene_id "RatTranscG000066"; transcript_id "RatTranscT000151"; exon_number "2"; gene_name "RatTranscG000066"; gene_biotype "lincRNA"; transcript_name "RatTranscT000151"; exon_id 'RatTranscE000430";
1	lincRNA	exon	21989346	21989544	.	+	.	gene_id "RatTranscG000066"; transcript_id "RatTranscT000151"; exon_number "3"; gene_name "RatTranscG000066"; gene_biotype "lincRNA"; transcript_name "RatTranscT000151"; exon_id 'RatTranscE000431";
1	lincRNA	exon	21991498	21991841	.	+	.	gene_id "RatTranscG000066"; transcript_id "RatTranscT000151"; exon_number "4"; gene_name "RatTranscG000066"; gene_biotype "lincRNA"; transcript_name "RatTranscT000151"; exon_id 'RatTranscE000432";
1	lincRNA	exon	21992368	21995416	.	+	.	gene_id "RatTranscG000066"; transcript_id "RatTranscT000151"; exon_number "5"; gene_name "RatTranscG000066"; gene_biotype "lincRNA"; transcript_name "RatTranscT000151"; exon_id 'RatTranscE000433";
1	lincRNA	exon	21984679	21984915	.	+	.	gene_id "RatTranscG000066"; transcript_id "RatTranscT000152"; exon_number "1"; gene_name "RatTranscG000066"; gene_biotype "lincRNA"; transcript_name "RatTranscT000152"; exon_id 'RatTranscE000434";
1	lincRNA	exon	21987865	21987997	.	+	.	gene_id "RatTranscG000066"; transcript_id "RatTranscT000152"; exon_number "2"; gene_name "RatTranscG000066"; gene_biotype "lincRNA"; transcript_name "RatTranscT000152"; exon_id 'RatTranscE000435";
1	lincRNA	exon	21989346	21989544	.	+	.	gene_id "RatTranscG000066"; transcript_id "RatTranscT000152"; exon_number "3"; gene_name "RatTranscG000066"; gene_biotype "lincRNA"; transcript_name "RatTranscT000152"; exon_id 'RatTranscE000436";
1	lincRNA	exon	21991498	21991841	.	+	.	gene_id "RatTranscG000066"; transcript_id "RatTranscT000152"; exon_number "4"; gene_name "RatTranscG000066"; gene_biotype "lincRNA"; transcript_name "RatTranscT000152"; exon_id 'RatTranscE000437";
1	lincRNA	exon	21994508	21995416	.	+	.	gene_id "RatTranscG000066"; transcript_id "RatTranscT000152"; exon_number "5"; gene_name "RatTranscG000066"; gene_biotype "lincRNA"; transcript_name "RatTranscT000152"; exon_id 'RatTranscE000438";
1	lincRNA	exon	21984679	21984915	.	+	.	gene_id "RatTranscG000066"; transcript_id "RatTranscT000153"; exon_number "1"; gene_name "RatTranscG000066"; gene_biotype "lincRNA"; transcript_name "RatTranscT000153"; exon_id 'RatTranscE000439";
1	lincRNA	exon	21987865	21987997	.	+	.	gene_id "RatTranscG000066"; transcript_id "RatTranscT000153"; exon_number "2"; gene_name "RatTranscG000066"; gene_biotype "lincRNA"; transcript_name "RatTranscT000153"; exon_id 'RatTranscE000440";
1	lincRNA	exon	21989346	21989544	.	+	.	gene_id "RatTranscG000066"; transcript_id "RatTranscT000153"; exon_number "3"; gene_name "RatTranscG000066"; gene_biotype "lincRNA"; transcript_name "RatTranscT000153"; exon_id 'RatTranscE000441";
1	lincRNA	exon	21991498	21991841	.	+	.	gene_id "RatTranscG000066"; transcript_id "RatTranscT000153"; exon_number "4"; gene_name "RatTranscG000066"; gene_biotype "lincRNA"; transcript_name "RatTranscT000153"; exon_id 'RatTranscE000442";
1	lincRNA	exon	21993494	21995416	.	+	.	gene_id "RatTranscG000066"; transcript_id "RatTranscT000153"; exon_number "5"; gene_name "RatTranscG000066"; gene_biotype "lincRNA"; transcript_name "RatTranscT000153"; exon_id 'RatTranscE000443";
1	lincRNA	exon	21984679	21984915	.	+	.	gene_id "RatTranscG000066"; transcript_id "RatTranscT000154"; exon_number "1"; gene_name "RatTranscG000066"; gene_biotype "lincRNA"; transcript_name "RatTranscT000154"; exon_id 'RatTranscE000444";
1	lincRNA	exon	21987865	21987997	.	+	.	gene_id "RatTranscG000066"; transcript_id "RatTranscT000154"; exon_number "2"; gene_name "RatTranscG000066"; gene_biotype "lincRNA"; transcript_name "RatTranscT000154"; exon_id 'RatTranscE000445";
1	lincRNA	exon	21989346	21989544	.	+	.	gene_id "RatTranscG000066"; transcript_id "RatTranscT000154"; exon_number "3"; gene_name "RatTranscG000066"; gene_biotype "lincRNA"; transcript_name "RatTranscT000154"; exon_id 'RatTranscE000446";
1	lincRNA	exon	21991498	21995416	.	+	.	gene_id "RatTranscG000066"; transcript_id "RatTranscT000154"; exon_number "4"; gene_name "RatTranscG000066"; gene_biotype "lincRNA"; transcript_name "RatTranscT000154"; exon_id 'RatTranscE000447";
1	lincRNA	exon	21984899	21984915	.	+	.	gene_id "RatTranscG000066"; transcript_id "RatTranscT000155"; exon_number "1"; gene_name "RatTranscG000066"; gene_biotype "lincRNA"; transcript_name "RatTranscT000155"; exon_id 'RatTranscE000448";
1	lincRNA	exon	21987864	21987997	.	+	.	gene_id "RatTranscG000066"; transcript_id "RatTranscT000155"; exon_number "2"; gene_name "RatTranscG000066"; gene_biotype "lincRNA"; transcript_name "RatTranscT000155"; exon_id 'RatTranscE000449";
1	lincRNA	exon	21989345	21989544	.	+	.	gene_id "RatTranscG000066"; transcript_id "RatTranscT000155"; exon_number "3"; gene_name "RatTranscG000066"; gene_biotype "lincRNA"; transcript_name "RatTranscT000155"; exon_id 'RatTranscE000450";
1	lincRNA	exon	21991739	21991841	.	+	.	gene_id "RatTranscG000066"; transcript_id "RatTranscT000155"; exon_number "4"; gene_name "RatTranscG000066"; gene_biotype "lincRNA"; transcript_name "RatTranscT000155"; exon_id 'RatTranscE000451";
1	lincRNA	exon	21998780	21998923	.	+	.	gene_id "RatTranscG000066"; transcript_id "RatTranscT000155"; exon_number "5"; gene_name "RatTranscG000066"; gene_biotype "lincRNA"; transcript_name "RatTranscT000155"; exon_id 'RatTranscE000452";
1	lincRNA	exon	22002600	22003915	.	+	.	gene_id "RatTranscG000066"; transcript_id "RatTranscT000155"; exon_number "6"; gene_name "RatTranscG000066"; gene_biotype "lincRNA"; transcript_name "RatTranscT000155"; exon_id 'RatTranscE000453";
1	lincRNA	exon	21989125	21989544	.	+	.	gene_id "RatTranscG000066"; transcript_id "RatTranscT000156"; exon_number "1"; gene_name "RatTranscG000066"; gene_biotype "lincRNA"; transcript_name "RatTranscT000156"; exon_id 'RatTranscE000454";
1	lincRNA	exon	21991498	21995416	.	+	.	gene_id "RatTranscG000066"; transcript_id "RatTranscT000156"; exon_number "2"; gene_name "RatTranscG000066"; gene_biotype "lincRNA"; transcript_name "RatTranscT000156"; exon_id 'RatTranscE000455";
1	lincRNA	exon	22002678	22003052	.	+	.	gene_id "RatTranscG000066"; transcript_id "RatTranscT000157"; exon_number "1"; gene_name "RatTranscG000066"; gene_biotype "lincRNA"; transcript_name "RatTranscT000157"; exon_id 'RatTranscE000456";
1	lincRNA	exon	22004611	22004670	.	+	.	gene_id "RatTranscG000066"; transcript_id "RatTranscT000157"; exon_number "2"; gene_name "RatTranscG000066"; gene_biotype "lincRNA"; transcript_name "RatTranscT000157"; exon_id 'RatTranscE000457";
1	lincRNA	exon	22797515	22797727	.	+	.	gene_id "RatTranscG000067"; transcript_id "RatTranscT000158"; exon_number "1"; gene_name "RatTranscG000067"; gene_biotype "lincRNA"; transcript_name "RatTranscT000158"; exon_id 'RatTranscE000458";
1	lincRNA	exon	22799328	22799426	.	+	.	gene_id "RatTranscG000067"; transcript_id "RatTranscT000158"; exon_number "2"; gene_name "RatTranscG000067"; gene_biotype "lincRNA"; transcript_name "RatTranscT000158"; exon_id 'RatTranscE000459";
1	lincRNA	exon	22801698	22801752	.	+	.	gene_id "RatTranscG000067"; transcript_id "RatTranscT000158"; exon_number "3"; gene_name "RatTranscG000067"; gene_biotype "lincRNA"; transcript_name "RatTranscT000158"; exon_id 'RatTranscE000460";
1	lincRNA	exon	22808933	22810360	.	+	.	gene_id "RatTranscG000067"; transcript_id "RatTranscT000158"; exon_number "4"; gene_name "RatTranscG000067"; gene_biotype "lincRNA"; transcript_name "RatTranscT000158"; exon_id 'RatTranscE000461";
1	lincRNA	exon	22799406	22799426	.	+	.	gene_id "RatTranscG000067"; transcript_id "RatTranscT000159"; exon_number "1"; gene_name "RatTranscG000067"; gene_biotype "lincRNA"; transcript_name "RatTranscT000159"; exon_id 'RatTranscE000462";
1	lincRNA	exon	22801697	22801752	.	+	.	gene_id "RatTranscG000067"; transcript_id "RatTranscT000159"; exon_number "2"; gene_name "RatTranscG000067"; gene_biotype "lincRNA"; transcript_name "RatTranscT000159"; exon_id 'RatTranscE000463";
1	lincRNA	exon	22808932	22810360	.	+	.	gene_id "RatTranscG000067"; transcript_id "RatTranscT000159"; exon_number "3"; gene_name "RatTranscG000067"; gene_biotype "lincRNA"; transcript_name "RatTranscT000159"; exon_id 'RatTranscE000464";
1	lincRNA	exon	22858878	22859142	.	+	.	gene_id "RatTranscG000068"; transcript_id "RatTranscT000160"; exon_number "1"; gene_name "RatTranscG000068"; gene_biotype "lincRNA"; transcript_name "RatTranscT000160"; exon_id 'RatTranscE000465";
1	lincRNA	exon	22859502	22859534	.	+	.	gene_id "RatTranscG000068"; transcript_id "RatTranscT000160"; exon_number "2"; gene_name "RatTranscG000068"; gene_biotype "lincRNA"; transcript_name "RatTranscT000160"; exon_id 'RatTranscE000466";
1	lincRNA	exon	22860906	22861011	.	+	.	gene_id "RatTranscG000069"; transcript_id "RatTranscT000161"; exon_number "1"; gene_name "RatTranscG000069"; gene_biotype "lincRNA"; transcript_name "RatTranscT000161"; exon_id 'RatTranscE000467";
1	lincRNA	exon	22891313	22891373	.	+	.	gene_id "RatTranscG000069"; transcript_id "RatTranscT000161"; exon_number "2"; gene_name "RatTranscG000069"; gene_biotype "lincRNA"; transcript_name "RatTranscT000161"; exon_id 'RatTranscE000468";
1	lincRNA	exon	22896432	22897181	.	+	.	gene_id "RatTranscG000069"; transcript_id "RatTranscT000161"; exon_number "3"; gene_name "RatTranscG000069"; gene_biotype "lincRNA"; transcript_name "RatTranscT000161"; exon_id 'RatTranscE000469";
1	lincRNA	exon	22860906	22861011	.	+	.	gene_id "RatTranscG000069"; transcript_id "RatTranscT000162"; exon_number "1"; gene_name "RatTranscG000069"; gene_biotype "lincRNA"; transcript_name "RatTranscT000162"; exon_id 'RatTranscE000470";
1	lincRNA	exon	22891313	22891373	.	+	.	gene_id "RatTranscG000069"; transcript_id "RatTranscT000162"; exon_number "2"; gene_name "RatTranscG000069"; gene_biotype "lincRNA"; transcript_name "RatTranscT000162"; exon_id 'RatTranscE000471";
1	lincRNA	exon	22933807	22933937	.	+	.	gene_id "RatTranscG000069"; transcript_id "RatTranscT000162"; exon_number "3"; gene_name "RatTranscG000069"; gene_biotype "lincRNA"; transcript_name "RatTranscT000162"; exon_id 'RatTranscE000472";
1	lincRNA	exon	22941152	22941228	.	+	.	gene_id "RatTranscG000069"; transcript_id "RatTranscT000162"; exon_number "4"; gene_name "RatTranscG000069"; gene_biotype "lincRNA"; transcript_name "RatTranscT000162"; exon_id 'RatTranscE000473";
1	lincRNA	exon	22941624	22944677	.	+	.	gene_id "RatTranscG000069"; transcript_id "RatTranscT000162"; exon_number "5"; gene_name "RatTranscG000069"; gene_biotype "lincRNA"; transcript_name "RatTranscT000162"; exon_id 'RatTranscE000474";
1	lincRNA	exon	22946317	22950131	.	+	.	gene_id "RatTranscG000069"; transcript_id "RatTranscT000162"; exon_number "6"; gene_name "RatTranscG000069"; gene_biotype "lincRNA"; transcript_name "RatTranscT000162"; exon_id 'RatTranscE000475";
1	lincRNA	exon	22953987	22956390	.	+	.	gene_id "RatTranscG000069"; transcript_id "RatTranscT000162"; exon_number "7"; gene_name "RatTranscG000069"; gene_biotype "lincRNA"; transcript_name "RatTranscT000162"; exon_id 'RatTranscE000476";
1	lincRNA	exon	22860906	22861011	.	+	.	gene_id "RatTranscG000069"; transcript_id "RatTranscT000163"; exon_number "1"; gene_name "RatTranscG000069"; gene_biotype "lincRNA"; transcript_name "RatTranscT000163"; exon_id 'RatTranscE000477";
1	lincRNA	exon	22891313	22891373	.	+	.	gene_id "RatTranscG000069"; transcript_id "RatTranscT000163"; exon_number "2"; gene_name "RatTranscG000069"; gene_biotype "lincRNA"; transcript_name "RatTranscT000163"; exon_id 'RatTranscE000478";
1	lincRNA	exon	22933764	22933937	.	+	.	gene_id "RatTranscG000069"; transcript_id "RatTranscT000163"; exon_number "3"; gene_name "RatTranscG000069"; gene_biotype "lincRNA"; transcript_name "RatTranscT000163"; exon_id 'RatTranscE000479";
1	lincRNA	exon	22941152	22941228	.	+	.	gene_id "RatTranscG000069"; transcript_id "RatTranscT000163"; exon_number "4"; gene_name "RatTranscG000069"; gene_biotype "lincRNA"; transcript_name "RatTranscT000163"; exon_id 'RatTranscE000480";
1	lincRNA	exon	22941624	22944677	.	+	.	gene_id "RatTranscG000069"; transcript_id "RatTranscT000163"; exon_number "5"; gene_name "RatTranscG000069"; gene_biotype "lincRNA"; transcript_name "RatTranscT000163"; exon_id 'RatTranscE000481";
1	lincRNA	exon	22946317	22950131	.	+	.	gene_id "RatTranscG000069"; transcript_id "RatTranscT000163"; exon_number "6"; gene_name "RatTranscG000069"; gene_biotype "lincRNA"; transcript_name "RatTranscT000163"; exon_id 'RatTranscE000482";
1	lincRNA	exon	22953300	22953413	.	+	.	gene_id "RatTranscG000069"; transcript_id "RatTranscT000163"; exon_number "7"; gene_name "RatTranscG000069"; gene_biotype "lincRNA"; transcript_name "RatTranscT000163"; exon_id 'RatTranscE000483";
1	lincRNA	exon	22953987	22956390	.	+	.	gene_id "RatTranscG000069"; transcript_id "RatTranscT000163"; exon_number "8"; gene_name "RatTranscG000069"; gene_biotype "lincRNA"; transcript_name "RatTranscT000163"; exon_id 'RatTranscE000484";
1	lincRNA	exon	22860906	22861011	.	+	.	gene_id "RatTranscG000069"; transcript_id "RatTranscT000164"; exon_number "1"; gene_name "RatTranscG000069"; gene_biotype "lincRNA"; transcript_name "RatTranscT000164"; exon_id 'RatTranscE000485";
1	lincRNA	exon	22891313	22891373	.	+	.	gene_id "RatTranscG000069"; transcript_id "RatTranscT000164"; exon_number "2"; gene_name "RatTranscG000069"; gene_biotype "lincRNA"; transcript_name "RatTranscT000164"; exon_id 'RatTranscE000486";
1	lincRNA	exon	22933764	22933937	.	+	.	gene_id "RatTranscG000069"; transcript_id "RatTranscT000164"; exon_number "3"; gene_name "RatTranscG000069"; gene_biotype "lincRNA"; transcript_name "RatTranscT000164"; exon_id 'RatTranscE000487";
1	lincRNA	exon	22941152	22941228	.	+	.	gene_id "RatTranscG000069"; transcript_id "RatTranscT000164"; exon_number "4"; gene_name "RatTranscG000069"; gene_biotype "lincRNA"; transcript_name "RatTranscT000164"; exon_id 'RatTranscE000488";
1	lincRNA	exon	22941624	22944677	.	+	.	gene_id "RatTranscG000069"; transcript_id "RatTranscT000164"; exon_number "5"; gene_name "RatTranscG000069"; gene_biotype "lincRNA"; transcript_name "RatTranscT000164"; exon_id 'RatTranscE000489";
1	lincRNA	exon	22946317	22950131	.	+	.	gene_id "RatTranscG000069"; transcript_id "RatTranscT000164"; exon_number "6"; gene_name "RatTranscG000069"; gene_biotype "lincRNA"; transcript_name "RatTranscT000164"; exon_id 'RatTranscE000490";
1	lincRNA	exon	22953987	22956390	.	+	.	gene_id "RatTranscG000069"; transcript_id "RatTranscT000164"; exon_number "7"; gene_name "RatTranscG000069"; gene_biotype "lincRNA"; transcript_name "RatTranscT000164"; exon_id 'RatTranscE000491";
1	lincRNA	exon	22860914	22861011	.	+	.	gene_id "RatTranscG000069"; transcript_id "RatTranscT000165"; exon_number "1"; gene_name "RatTranscG000069"; gene_biotype "lincRNA"; transcript_name "RatTranscT000165"; exon_id 'RatTranscE000492";
1	lincRNA	exon	22891313	22891373	.	+	.	gene_id "RatTranscG000069"; transcript_id "RatTranscT000165"; exon_number "2"; gene_name "RatTranscG000069"; gene_biotype "lincRNA"; transcript_name "RatTranscT000165"; exon_id 'RatTranscE000493";
1	lincRNA	exon	22896430	22897181	.	+	.	gene_id "RatTranscG000069"; transcript_id "RatTranscT000165"; exon_number "3"; gene_name "RatTranscG000069"; gene_biotype "lincRNA"; transcript_name "RatTranscT000165"; exon_id 'RatTranscE000494";
1	lincRNA	exon	22860944	22861011	.	+	.	gene_id "RatTranscG000069"; transcript_id "RatTranscT000166"; exon_number "1"; gene_name "RatTranscG000069"; gene_biotype "lincRNA"; transcript_name "RatTranscT000166"; exon_id 'RatTranscE000495";
1	lincRNA	exon	22891313	22891360	.	+	.	gene_id "RatTranscG000069"; transcript_id "RatTranscT000166"; exon_number "2"; gene_name "RatTranscG000069"; gene_biotype "lincRNA"; transcript_name "RatTranscT000166"; exon_id 'RatTranscE000496";
1	lincRNA	exon	22896430	22897181	.	+	.	gene_id "RatTranscG000069"; transcript_id "RatTranscT000166"; exon_number "3"; gene_name "RatTranscG000069"; gene_biotype "lincRNA"; transcript_name "RatTranscT000166"; exon_id 'RatTranscE000497";
1	lincRNA	exon	22891348	22891373	.	+	.	gene_id "RatTranscG000069"; transcript_id "RatTranscT000167"; exon_number "1"; gene_name "RatTranscG000069"; gene_biotype "lincRNA"; transcript_name "RatTranscT000167"; exon_id 'RatTranscE000498";
1	lincRNA	exon	22941152	22941228	.	+	.	gene_id "RatTranscG000069"; transcript_id "RatTranscT000167"; exon_number "2"; gene_name "RatTranscG000069"; gene_biotype "lincRNA"; transcript_name "RatTranscT000167"; exon_id 'RatTranscE000499";
1	lincRNA	exon	22941624	22944524	.	+	.	gene_id "RatTranscG000069"; transcript_id "RatTranscT000167"; exon_number "3"; gene_name "RatTranscG000069"; gene_biotype "lincRNA"; transcript_name "RatTranscT000167"; exon_id 'RatTranscE000500";
1	lincRNA	exon	22892243	22893014	.	+	.	gene_id "RatTranscG000069"; transcript_id "RatTranscT000168"; exon_number "1"; gene_name "RatTranscG000069"; gene_biotype "lincRNA"; transcript_name "RatTranscT000168"; exon_id 'RatTranscE000501";
1	lincRNA	exon	22896430	22897181	.	+	.	gene_id "RatTranscG000069"; transcript_id "RatTranscT000168"; exon_number "2"; gene_name "RatTranscG000069"; gene_biotype "lincRNA"; transcript_name "RatTranscT000168"; exon_id 'RatTranscE000502";
1	lincRNA	exon	22892243	22893014	.	+	.	gene_id "RatTranscG000069"; transcript_id "RatTranscT000169"; exon_number "1"; gene_name "RatTranscG000069"; gene_biotype "lincRNA"; transcript_name "RatTranscT000169"; exon_id 'RatTranscE000503";
1	lincRNA	exon	22941152	22941228	.	+	.	gene_id "RatTranscG000069"; transcript_id "RatTranscT000169"; exon_number "2"; gene_name "RatTranscG000069"; gene_biotype "lincRNA"; transcript_name "RatTranscT000169"; exon_id 'RatTranscE000504";
1	lincRNA	exon	22941624	22944524	.	+	.	gene_id "RatTranscG000069"; transcript_id "RatTranscT000169"; exon_number "3"; gene_name "RatTranscG000069"; gene_biotype "lincRNA"; transcript_name "RatTranscT000169"; exon_id 'RatTranscE000505";
1	lincRNA	exon	22904297	22904374	.	+	.	gene_id "RatTranscG000069"; transcript_id "RatTranscT000170"; exon_number "1"; gene_name "RatTranscG000069"; gene_biotype "lincRNA"; transcript_name "RatTranscT000170"; exon_id 'RatTranscE000506";
1	lincRNA	exon	22968861	22968897	.	+	.	gene_id "RatTranscG000069"; transcript_id "RatTranscT000170"; exon_number "2"; gene_name "RatTranscG000069"; gene_biotype "lincRNA"; transcript_name "RatTranscT000170"; exon_id 'RatTranscE000507";
1	lincRNA	exon	22994206	22994267	.	+	.	gene_id "RatTranscG000069"; transcript_id "RatTranscT000170"; exon_number "3"; gene_name "RatTranscG000069"; gene_biotype "lincRNA"; transcript_name "RatTranscT000170"; exon_id 'RatTranscE000508";
1	lincRNA	exon	23007672	23009154	.	+	.	gene_id "RatTranscG000069"; transcript_id "RatTranscT000170"; exon_number "4"; gene_name "RatTranscG000069"; gene_biotype "lincRNA"; transcript_name "RatTranscT000170"; exon_id 'RatTranscE000509";
1	lincRNA	exon	22904302	22904374	.	+	.	gene_id "RatTranscG000069"; transcript_id "RatTranscT000171"; exon_number "1"; gene_name "RatTranscG000069"; gene_biotype "lincRNA"; transcript_name "RatTranscT000171"; exon_id 'RatTranscE000510";
1	lincRNA	exon	22933807	22933937	.	+	.	gene_id "RatTranscG000069"; transcript_id "RatTranscT000171"; exon_number "2"; gene_name "RatTranscG000069"; gene_biotype "lincRNA"; transcript_name "RatTranscT000171"; exon_id 'RatTranscE000511";
1	lincRNA	exon	22941152	22941228	.	+	.	gene_id "RatTranscG000069"; transcript_id "RatTranscT000171"; exon_number "3"; gene_name "RatTranscG000069"; gene_biotype "lincRNA"; transcript_name "RatTranscT000171"; exon_id 'RatTranscE000512";
1	lincRNA	exon	22941624	22944677	.	+	.	gene_id "RatTranscG000069"; transcript_id "RatTranscT000171"; exon_number "4"; gene_name "RatTranscG000069"; gene_biotype "lincRNA"; transcript_name "RatTranscT000171"; exon_id 'RatTranscE000513";
1	lincRNA	exon	22946317	22950131	.	+	.	gene_id "RatTranscG000069"; transcript_id "RatTranscT000171"; exon_number "5"; gene_name "RatTranscG000069"; gene_biotype "lincRNA"; transcript_name "RatTranscT000171"; exon_id 'RatTranscE000514";
1	lincRNA	exon	22953987	22956390	.	+	.	gene_id "RatTranscG000069"; transcript_id "RatTranscT000171"; exon_number "6"; gene_name "RatTranscG000069"; gene_biotype "lincRNA"; transcript_name "RatTranscT000171"; exon_id 'RatTranscE000515";
1	lincRNA	exon	22904337	22904374	.	+	.	gene_id "RatTranscG000069"; transcript_id "RatTranscT000172"; exon_number "1"; gene_name "RatTranscG000069"; gene_biotype "lincRNA"; transcript_name "RatTranscT000172"; exon_id 'RatTranscE000516";
1	lincRNA	exon	22933764	22933937	.	+	.	gene_id "RatTranscG000069"; transcript_id "RatTranscT000172"; exon_number "2"; gene_name "RatTranscG000069"; gene_biotype "lincRNA"; transcript_name "RatTranscT000172"; exon_id 'RatTranscE000517";
1	lincRNA	exon	22941152	22941228	.	+	.	gene_id "RatTranscG000069"; transcript_id "RatTranscT000172"; exon_number "3"; gene_name "RatTranscG000069"; gene_biotype "lincRNA"; transcript_name "RatTranscT000172"; exon_id 'RatTranscE000518";
1	lincRNA	exon	22941624	22944524	.	+	.	gene_id "RatTranscG000069"; transcript_id "RatTranscT000172"; exon_number "4"; gene_name "RatTranscG000069"; gene_biotype "lincRNA"; transcript_name "RatTranscT000172"; exon_id 'RatTranscE000519";
1	lincRNA	exon	22933056	22933937	.	+	.	gene_id "RatTranscG000069"; transcript_id "RatTranscT000173"; exon_number "1"; gene_name "RatTranscG000069"; gene_biotype "lincRNA"; transcript_name "RatTranscT000173"; exon_id 'RatTranscE000520";
1	lincRNA	exon	22941152	22941228	.	+	.	gene_id "RatTranscG000069"; transcript_id "RatTranscT000173"; exon_number "2"; gene_name "RatTranscG000069"; gene_biotype "lincRNA"; transcript_name "RatTranscT000173"; exon_id 'RatTranscE000521";
1	lincRNA	exon	22941624	22944677	.	+	.	gene_id "RatTranscG000069"; transcript_id "RatTranscT000173"; exon_number "3"; gene_name "RatTranscG000069"; gene_biotype "lincRNA"; transcript_name "RatTranscT000173"; exon_id 'RatTranscE000522";
1	lincRNA	exon	22946317	22950131	.	+	.	gene_id "RatTranscG000069"; transcript_id "RatTranscT000173"; exon_number "4"; gene_name "RatTranscG000069"; gene_biotype "lincRNA"; transcript_name "RatTranscT000173"; exon_id 'RatTranscE000523";
1	lincRNA	exon	22953987	22956390	.	+	.	gene_id "RatTranscG000069"; transcript_id "RatTranscT000173"; exon_number "5"; gene_name "RatTranscG000069"; gene_biotype "lincRNA"; transcript_name "RatTranscT000173"; exon_id 'RatTranscE000524";
1	lincRNA	exon	22933227	22933937	.	+	.	gene_id "RatTranscG000069"; transcript_id "RatTranscT000174"; exon_number "1"; gene_name "RatTranscG000069"; gene_biotype "lincRNA"; transcript_name "RatTranscT000174"; exon_id 'RatTranscE000525";
1	lincRNA	exon	22941152	22944524	.	+	.	gene_id "RatTranscG000069"; transcript_id "RatTranscT000174"; exon_number "2"; gene_name "RatTranscG000069"; gene_biotype "lincRNA"; transcript_name "RatTranscT000174"; exon_id 'RatTranscE000526";
1	lincRNA	exon	22933737	22933937	.	+	.	gene_id "RatTranscG000069"; transcript_id "RatTranscT000175"; exon_number "1"; gene_name "RatTranscG000069"; gene_biotype "lincRNA"; transcript_name "RatTranscT000175"; exon_id 'RatTranscE000527";
1	lincRNA	exon	22941624	22944524	.	+	.	gene_id "RatTranscG000069"; transcript_id "RatTranscT000175"; exon_number "2"; gene_name "RatTranscG000069"; gene_biotype "lincRNA"; transcript_name "RatTranscT000175"; exon_id 'RatTranscE000528";
1	lincRNA	exon	22933790	22933937	.	+	.	gene_id "RatTranscG000069"; transcript_id "RatTranscT000176"; exon_number "1"; gene_name "RatTranscG000069"; gene_biotype "lincRNA"; transcript_name "RatTranscT000176"; exon_id 'RatTranscE000529";
1	lincRNA	exon	22949962	22950131	.	+	.	gene_id "RatTranscG000069"; transcript_id "RatTranscT000176"; exon_number "2"; gene_name "RatTranscG000069"; gene_biotype "lincRNA"; transcript_name "RatTranscT000176"; exon_id 'RatTranscE000530";
1	lincRNA	exon	22952061	22952212	.	+	.	gene_id "RatTranscG000069"; transcript_id "RatTranscT000176"; exon_number "3"; gene_name "RatTranscG000069"; gene_biotype "lincRNA"; transcript_name "RatTranscT000176"; exon_id 'RatTranscE000531";
1	lincRNA	exon	22938128	22938246	.	+	.	gene_id "RatTranscG000069"; transcript_id "RatTranscT000177"; exon_number "1"; gene_name "RatTranscG000069"; gene_biotype "lincRNA"; transcript_name "RatTranscT000177"; exon_id 'RatTranscE000532";
1	lincRNA	exon	22941152	22941228	.	+	.	gene_id "RatTranscG000069"; transcript_id "RatTranscT000177"; exon_number "2"; gene_name "RatTranscG000069"; gene_biotype "lincRNA"; transcript_name "RatTranscT000177"; exon_id 'RatTranscE000533";
1	lincRNA	exon	22941624	22944524	.	+	.	gene_id "RatTranscG000069"; transcript_id "RatTranscT000177"; exon_number "3"; gene_name "RatTranscG000069"; gene_biotype "lincRNA"; transcript_name "RatTranscT000177"; exon_id 'RatTranscE000534";
1	lincRNA	exon	22940361	22941228	.	+	.	gene_id "RatTranscG000069"; transcript_id "RatTranscT000178"; exon_number "1"; gene_name "RatTranscG000069"; gene_biotype "lincRNA"; transcript_name "RatTranscT000178"; exon_id 'RatTranscE000535";
1	lincRNA	exon	22941624	22944524	.	+	.	gene_id "RatTranscG000069"; transcript_id "RatTranscT000178"; exon_number "2"; gene_name "RatTranscG000069"; gene_biotype "lincRNA"; transcript_name "RatTranscT000178"; exon_id 'RatTranscE000536";
1	lincRNA	exon	22951033	22952135	.	+	.	gene_id "RatTranscG000069"; transcript_id "RatTranscT000179"; exon_number "1"; gene_name "RatTranscG000069"; gene_biotype "lincRNA"; transcript_name "RatTranscT000179"; exon_id 'RatTranscE000537";
1	lincRNA	exon	22953300	22953413	.	+	.	gene_id "RatTranscG000069"; transcript_id "RatTranscT000179"; exon_number "2"; gene_name "RatTranscG000069"; gene_biotype "lincRNA"; transcript_name "RatTranscT000179"; exon_id 'RatTranscE000538";
1	lincRNA	exon	22953987	22956390	.	+	.	gene_id "RatTranscG000069"; transcript_id "RatTranscT000179"; exon_number "3"; gene_name "RatTranscG000069"; gene_biotype "lincRNA"; transcript_name "RatTranscT000179"; exon_id 'RatTranscE000539";
1	lincRNA	exon	22952279	22953413	.	+	.	gene_id "RatTranscG000069"; transcript_id "RatTranscT000180"; exon_number "1"; gene_name "RatTranscG000069"; gene_biotype "lincRNA"; transcript_name "RatTranscT000180"; exon_id 'RatTranscE000540";
1	lincRNA	exon	22953987	22956390	.	+	.	gene_id "RatTranscG000069"; transcript_id "RatTranscT000180"; exon_number "2"; gene_name "RatTranscG000069"; gene_biotype "lincRNA"; transcript_name "RatTranscT000180"; exon_id 'RatTranscE000541";
1	lincRNA	exon	22963192	22965868	.	+	.	gene_id "RatTranscG000069"; transcript_id "RatTranscT000181"; exon_number "1"; gene_name "RatTranscG000069"; gene_biotype "lincRNA"; transcript_name "RatTranscT000181"; exon_id 'RatTranscE000542";
1	lincRNA	exon	22968861	22971096	.	+	.	gene_id "RatTranscG000069"; transcript_id "RatTranscT000181"; exon_number "2"; gene_name "RatTranscG000069"; gene_biotype "lincRNA"; transcript_name "RatTranscT000181"; exon_id 'RatTranscE000543";
1	lincRNA	exon	22963599	22965431	.	+	.	gene_id "RatTranscG000069"; transcript_id "RatTranscT000182"; exon_number "1"; gene_name "RatTranscG000069"; gene_biotype "lincRNA"; transcript_name "RatTranscT000182"; exon_id 'RatTranscE000544";
1	lincRNA	exon	22965762	22965885	.	+	.	gene_id "RatTranscG000069"; transcript_id "RatTranscT000182"; exon_number "2"; gene_name "RatTranscG000069"; gene_biotype "lincRNA"; transcript_name "RatTranscT000182"; exon_id 'RatTranscE000545";
1	lincRNA	exon	22968861	22971096	.	+	.	gene_id "RatTranscG000069"; transcript_id "RatTranscT000182"; exon_number "3"; gene_name "RatTranscG000069"; gene_biotype "lincRNA"; transcript_name "RatTranscT000182"; exon_id 'RatTranscE000546";
1	lincRNA	exon	22967818	22968897	.	+	.	gene_id "RatTranscG000069"; transcript_id "RatTranscT000183"; exon_number "1"; gene_name "RatTranscG000069"; gene_biotype "lincRNA"; transcript_name "RatTranscT000183"; exon_id 'RatTranscE000547";
1	lincRNA	exon	22972018	22972222	.	+	.	gene_id "RatTranscG000069"; transcript_id "RatTranscT000183"; exon_number "2"; gene_name "RatTranscG000069"; gene_biotype "lincRNA"; transcript_name "RatTranscT000183"; exon_id 'RatTranscE000548";
1	lincRNA	exon	22968874	22968897	.	+	.	gene_id "RatTranscG000069"; transcript_id "RatTranscT000184"; exon_number "1"; gene_name "RatTranscG000069"; gene_biotype "lincRNA"; transcript_name "RatTranscT000184"; exon_id 'RatTranscE000549";
1	lincRNA	exon	22969223	22971096	.	+	.	gene_id "RatTranscG000069"; transcript_id "RatTranscT000184"; exon_number "2"; gene_name "RatTranscG000069"; gene_biotype "lincRNA"; transcript_name "RatTranscT000184"; exon_id 'RatTranscE000550";
1	lincRNA	exon	23006513	23006952	.	+	.	gene_id "RatTranscG000069"; transcript_id "RatTranscT000185"; exon_number "1"; gene_name "RatTranscG000069"; gene_biotype "lincRNA"; transcript_name "RatTranscT000185"; exon_id 'RatTranscE000551";
1	lincRNA	exon	23007672	23009154	.	+	.	gene_id "RatTranscG000069"; transcript_id "RatTranscT000185"; exon_number "2"; gene_name "RatTranscG000069"; gene_biotype "lincRNA"; transcript_name "RatTranscT000185"; exon_id 'RatTranscE000552";
1	lincRNA	exon	23007397	23008814	.	+	.	gene_id "RatTranscG000069"; transcript_id "RatTranscT000186"; exon_number "1"; gene_name "RatTranscG000069"; gene_biotype "lincRNA"; transcript_name "RatTranscT000186"; exon_id 'RatTranscE000553";
1	lincRNA	exon	23010647	23010671	.	+	.	gene_id "RatTranscG000069"; transcript_id "RatTranscT000186"; exon_number "2"; gene_name "RatTranscG000069"; gene_biotype "lincRNA"; transcript_name "RatTranscT000186"; exon_id 'RatTranscE000554";
1	lincRNA	exon	23238270	23238650	.	+	.	gene_id "RatTranscG000070"; transcript_id "RatTranscT000187"; exon_number "1"; gene_name "RatTranscG000070"; gene_biotype "lincRNA"; transcript_name "RatTranscT000187"; exon_id 'RatTranscE000555";
1	lincRNA	exon	23266510	23266603	.	+	.	gene_id "RatTranscG000070"; transcript_id "RatTranscT000187"; exon_number "2"; gene_name "RatTranscG000070"; gene_biotype "lincRNA"; transcript_name "RatTranscT000187"; exon_id 'RatTranscE000556";
1	lincRNA	exon	23399251	23399287	.	+	.	gene_id "RatTranscG000071"; transcript_id "RatTranscT000188"; exon_number "1"; gene_name "RatTranscG000071"; gene_biotype "lincRNA"; transcript_name "RatTranscT000188"; exon_id 'RatTranscE000557";
1	lincRNA	exon	23399810	23400735	.	+	.	gene_id "RatTranscG000071"; transcript_id "RatTranscT000188"; exon_number "2"; gene_name "RatTranscG000071"; gene_biotype "lincRNA"; transcript_name "RatTranscT000188"; exon_id 'RatTranscE000558";
1	lincRNA	exon	23659883	23659953	.	+	.	gene_id "RatTranscG000072"; transcript_id "RatTranscT000189"; exon_number "1"; gene_name "RatTranscG000072"; gene_biotype "lincRNA"; transcript_name "RatTranscT000189"; exon_id 'RatTranscE000559";
1	lincRNA	exon	23671558	23672120	.	+	.	gene_id "RatTranscG000072"; transcript_id "RatTranscT000189"; exon_number "2"; gene_name "RatTranscG000072"; gene_biotype "lincRNA"; transcript_name "RatTranscT000189"; exon_id 'RatTranscE000560";
1	lincRNA	exon	23860267	23860545	.	+	.	gene_id "RatTranscG000073"; transcript_id "RatTranscT000190"; exon_number "1"; gene_name "RatTranscG000073"; gene_biotype "lincRNA"; transcript_name "RatTranscT000190"; exon_id 'RatTranscE000561";
1	lincRNA	exon	23860624	23860733	.	+	.	gene_id "RatTranscG000073"; transcript_id "RatTranscT000190"; exon_number "2"; gene_name "RatTranscG000073"; gene_biotype "lincRNA"; transcript_name "RatTranscT000190"; exon_id 'RatTranscE000562";
1	lincRNA	exon	23876928	23877077	.	+	.	gene_id "RatTranscG000074"; transcript_id "RatTranscT000191"; exon_number "1"; gene_name "RatTranscG000074"; gene_biotype "lincRNA"; transcript_name "RatTranscT000191"; exon_id 'RatTranscE000563";
1	lincRNA	exon	23878015	23878784	.	+	.	gene_id "RatTranscG000074"; transcript_id "RatTranscT000191"; exon_number "2"; gene_name "RatTranscG000074"; gene_biotype "lincRNA"; transcript_name "RatTranscT000191"; exon_id 'RatTranscE000564";
1	lincRNA	exon	23893908	23894028	.	+	.	gene_id "RatTranscG000075"; transcript_id "RatTranscT000192"; exon_number "1"; gene_name "RatTranscG000075"; gene_biotype "lincRNA"; transcript_name "RatTranscT000192"; exon_id 'RatTranscE000565";
1	lincRNA	exon	23895484	23896752	.	+	.	gene_id "RatTranscG000075"; transcript_id "RatTranscT000192"; exon_number "2"; gene_name "RatTranscG000075"; gene_biotype "lincRNA"; transcript_name "RatTranscT000192"; exon_id 'RatTranscE000566";
1	lincRNA	exon	24311429	24312449	.	+	.	gene_id "RatTranscG000076"; transcript_id "RatTranscT000193"; exon_number "1"; gene_name "RatTranscG000076"; gene_biotype "lincRNA"; transcript_name "RatTranscT000193"; exon_id 'RatTranscE000567";
1	lincRNA	exon	24314939	24315058	.	+	.	gene_id "RatTranscG000076"; transcript_id "RatTranscT000193"; exon_number "2"; gene_name "RatTranscG000076"; gene_biotype "lincRNA"; transcript_name "RatTranscT000193"; exon_id 'RatTranscE000568";
1	lincRNA	exon	24335093	24335225	.	+	.	gene_id "RatTranscG000077"; transcript_id "RatTranscT000194"; exon_number "1"; gene_name "RatTranscG000077"; gene_biotype "lincRNA"; transcript_name "RatTranscT000194"; exon_id 'RatTranscE000569";
1	lincRNA	exon	24365307	24365391	.	+	.	gene_id "RatTranscG000077"; transcript_id "RatTranscT000194"; exon_number "2"; gene_name "RatTranscG000077"; gene_biotype "lincRNA"; transcript_name "RatTranscT000194"; exon_id 'RatTranscE000570";
1	lincRNA	exon	24367160	24367422	.	+	.	gene_id "RatTranscG000077"; transcript_id "RatTranscT000194"; exon_number "3"; gene_name "RatTranscG000077"; gene_biotype "lincRNA"; transcript_name "RatTranscT000194"; exon_id 'RatTranscE000571";
1	lincRNA	exon	24505663	24506510	.	+	.	gene_id "RatTranscG000078"; transcript_id "RatTranscT000195"; exon_number "1"; gene_name "RatTranscG000078"; gene_biotype "lincRNA"; transcript_name "RatTranscT000195"; exon_id 'RatTranscE000572";
1	lincRNA	exon	24506966	24507059	.	+	.	gene_id "RatTranscG000078"; transcript_id "RatTranscT000195"; exon_number "2"; gene_name "RatTranscG000078"; gene_biotype "lincRNA"; transcript_name "RatTranscT000195"; exon_id 'RatTranscE000573";
1	lincRNA	exon	24517393	24519837	.	+	.	gene_id "RatTranscG000078"; transcript_id "RatTranscT000195"; exon_number "3"; gene_name "RatTranscG000078"; gene_biotype "lincRNA"; transcript_name "RatTranscT000195"; exon_id 'RatTranscE000574";
1	lincRNA	exon	24505663	24506510	.	+	.	gene_id "RatTranscG000078"; transcript_id "RatTranscT000196"; exon_number "1"; gene_name "RatTranscG000078"; gene_biotype "lincRNA"; transcript_name "RatTranscT000196"; exon_id 'RatTranscE000575";
1	lincRNA	exon	24506966	24507059	.	+	.	gene_id "RatTranscG000078"; transcript_id "RatTranscT000196"; exon_number "2"; gene_name "RatTranscG000078"; gene_biotype "lincRNA"; transcript_name "RatTranscT000196"; exon_id 'RatTranscE000576";
1	lincRNA	exon	24518668	24519837	.	+	.	gene_id "RatTranscG000078"; transcript_id "RatTranscT000196"; exon_number "3"; gene_name "RatTranscG000078"; gene_biotype "lincRNA"; transcript_name "RatTranscT000196"; exon_id 'RatTranscE000577";
1	lincRNA	exon	24505806	24505839	.	+	.	gene_id "RatTranscG000078"; transcript_id "RatTranscT000197"; exon_number "1"; gene_name "RatTranscG000078"; gene_biotype "lincRNA"; transcript_name "RatTranscT000197"; exon_id 'RatTranscE000578";
1	lincRNA	exon	24506966	24507059	.	+	.	gene_id "RatTranscG000078"; transcript_id "RatTranscT000197"; exon_number "2"; gene_name "RatTranscG000078"; gene_biotype "lincRNA"; transcript_name "RatTranscT000197"; exon_id 'RatTranscE000579";
1	lincRNA	exon	24517393	24519837	.	+	.	gene_id "RatTranscG000078"; transcript_id "RatTranscT000197"; exon_number "3"; gene_name "RatTranscG000078"; gene_biotype "lincRNA"; transcript_name "RatTranscT000197"; exon_id 'RatTranscE000580";
1	lincRNA	exon	24510834	24512716	.	+	.	gene_id "RatTranscG000078"; transcript_id "RatTranscT000198"; exon_number "1"; gene_name "RatTranscG000078"; gene_biotype "lincRNA"; transcript_name "RatTranscT000198"; exon_id 'RatTranscE000581";
1	lincRNA	exon	24517393	24519837	.	+	.	gene_id "RatTranscG000078"; transcript_id "RatTranscT000198"; exon_number "2"; gene_name "RatTranscG000078"; gene_biotype "lincRNA"; transcript_name "RatTranscT000198"; exon_id 'RatTranscE000582";
1	lincRNA	exon	24512633	24512716	.	+	.	gene_id "RatTranscG000078"; transcript_id "RatTranscT000199"; exon_number "1"; gene_name "RatTranscG000078"; gene_biotype "lincRNA"; transcript_name "RatTranscT000199"; exon_id 'RatTranscE000583";
1	lincRNA	exon	24517235	24517313	.	+	.	gene_id "RatTranscG000078"; transcript_id "RatTranscT000199"; exon_number "2"; gene_name "RatTranscG000078"; gene_biotype "lincRNA"; transcript_name "RatTranscT000199"; exon_id 'RatTranscE000584";
1	lincRNA	exon	24517393	24519837	.	+	.	gene_id "RatTranscG000078"; transcript_id "RatTranscT000199"; exon_number "3"; gene_name "RatTranscG000078"; gene_biotype "lincRNA"; transcript_name "RatTranscT000199"; exon_id 'RatTranscE000585";
1	lincRNA	exon	24512646	24512716	.	+	.	gene_id "RatTranscG000078"; transcript_id "RatTranscT000200"; exon_number "1"; gene_name "RatTranscG000078"; gene_biotype "lincRNA"; transcript_name "RatTranscT000200"; exon_id 'RatTranscE000586";
1	lincRNA	exon	24517392	24519837	.	+	.	gene_id "RatTranscG000078"; transcript_id "RatTranscT000200"; exon_number "2"; gene_name "RatTranscG000078"; gene_biotype "lincRNA"; transcript_name "RatTranscT000200"; exon_id 'RatTranscE000587";
1	lincRNA	exon	24516499	24517313	.	+	.	gene_id "RatTranscG000078"; transcript_id "RatTranscT000201"; exon_number "1"; gene_name "RatTranscG000078"; gene_biotype "lincRNA"; transcript_name "RatTranscT000201"; exon_id 'RatTranscE000588";
1	lincRNA	exon	24517393	24519837	.	+	.	gene_id "RatTranscG000078"; transcript_id "RatTranscT000201"; exon_number "2"; gene_name "RatTranscG000078"; gene_biotype "lincRNA"; transcript_name "RatTranscT000201"; exon_id 'RatTranscE000589";
1	lincRNA	exon	24628142	24628386	.	+	.	gene_id "RatTranscG000079"; transcript_id "RatTranscT000202"; exon_number "1"; gene_name "RatTranscG000079"; gene_biotype "lincRNA"; transcript_name "RatTranscT000202"; exon_id 'RatTranscE000590";
1	lincRNA	exon	24630013	24630832	.	+	.	gene_id "RatTranscG000079"; transcript_id "RatTranscT000202"; exon_number "2"; gene_name "RatTranscG000079"; gene_biotype "lincRNA"; transcript_name "RatTranscT000202"; exon_id 'RatTranscE000591";
1	lincRNA	exon	24631248	24631341	.	+	.	gene_id "RatTranscG000079"; transcript_id "RatTranscT000202"; exon_number "3"; gene_name "RatTranscG000079"; gene_biotype "lincRNA"; transcript_name "RatTranscT000202"; exon_id 'RatTranscE000592";
1	lincRNA	exon	24642645	24643113	.	+	.	gene_id "RatTranscG000079"; transcript_id "RatTranscT000202"; exon_number "4"; gene_name "RatTranscG000079"; gene_biotype "lincRNA"; transcript_name "RatTranscT000202"; exon_id 'RatTranscE000593";
1	lincRNA	exon	24935879	24936384	.	+	.	gene_id "RatTranscG000080"; transcript_id "RatTranscT000203"; exon_number "1"; gene_name "RatTranscG000080"; gene_biotype "lincRNA"; transcript_name "RatTranscT000203"; exon_id 'RatTranscE000594";
1	lincRNA	exon	24942529	24942610	.	+	.	gene_id "RatTranscG000080"; transcript_id "RatTranscT000203"; exon_number "2"; gene_name "RatTranscG000080"; gene_biotype "lincRNA"; transcript_name "RatTranscT000203"; exon_id 'RatTranscE000595";
1	lincRNA	exon	24975176	24976862	.	+	.	gene_id "RatTranscG000080"; transcript_id "RatTranscT000203"; exon_number "3"; gene_name "RatTranscG000080"; gene_biotype "lincRNA"; transcript_name "RatTranscT000203"; exon_id 'RatTranscE000596";
1	lincRNA	exon	28754027	28754306	.	+	.	gene_id "RatTranscG000081"; transcript_id "RatTranscT000204"; exon_number "1"; gene_name "RatTranscG000081"; gene_biotype "lincRNA"; transcript_name "RatTranscT000204"; exon_id 'RatTranscE000597";
1	lincRNA	exon	28754334	28754685	.	+	.	gene_id "RatTranscG000081"; transcript_id "RatTranscT000204"; exon_number "2"; gene_name "RatTranscG000081"; gene_biotype "lincRNA"; transcript_name "RatTranscT000204"; exon_id 'RatTranscE000598";
1	lincRNA	exon	29138786	29139502	.	+	.	gene_id "RatTranscG000082"; transcript_id "RatTranscT000205"; exon_number "1"; gene_name "RatTranscG000082"; gene_biotype "lincRNA"; transcript_name "RatTranscT000205"; exon_id 'RatTranscE000599";
1	lincRNA	exon	29160409	29160530	.	+	.	gene_id "RatTranscG000082"; transcript_id "RatTranscT000205"; exon_number "2"; gene_name "RatTranscG000082"; gene_biotype "lincRNA"; transcript_name "RatTranscT000205"; exon_id 'RatTranscE000600";
1	lincRNA	exon	29161081	29161937	.	+	.	gene_id "RatTranscG000082"; transcript_id "RatTranscT000205"; exon_number "3"; gene_name "RatTranscG000082"; gene_biotype "lincRNA"; transcript_name "RatTranscT000205"; exon_id 'RatTranscE000601";
1	lincRNA	exon	29500677	29500760	.	+	.	gene_id "RatTranscG000083"; transcript_id "RatTranscT000206"; exon_number "1"; gene_name "RatTranscG000083"; gene_biotype "lincRNA"; transcript_name "RatTranscT000206"; exon_id 'RatTranscE000602";
1	lincRNA	exon	29575647	29576084	.	+	.	gene_id "RatTranscG000083"; transcript_id "RatTranscT000206"; exon_number "2"; gene_name "RatTranscG000083"; gene_biotype "lincRNA"; transcript_name "RatTranscT000206"; exon_id 'RatTranscE000603";
1	lincRNA	exon	29514454	29514472	.	+	.	gene_id "RatTranscG000083"; transcript_id "RatTranscT000207"; exon_number "1"; gene_name "RatTranscG000083"; gene_biotype "lincRNA"; transcript_name "RatTranscT000207"; exon_id 'RatTranscE000604";
1	lincRNA	exon	29575647	29576084	.	+	.	gene_id "RatTranscG000083"; transcript_id "RatTranscT000207"; exon_number "2"; gene_name "RatTranscG000083"; gene_biotype "lincRNA"; transcript_name "RatTranscT000207"; exon_id 'RatTranscE000605";
1	lincRNA	exon	29534434	29535018	.	+	.	gene_id "RatTranscG000083"; transcript_id "RatTranscT000208"; exon_number "1"; gene_name "RatTranscG000083"; gene_biotype "lincRNA"; transcript_name "RatTranscT000208"; exon_id 'RatTranscE000606";
1	lincRNA	exon	29575647	29576084	.	+	.	gene_id "RatTranscG000083"; transcript_id "RatTranscT000208"; exon_number "2"; gene_name "RatTranscG000083"; gene_biotype "lincRNA"; transcript_name "RatTranscT000208"; exon_id 'RatTranscE000607";
1	lincRNA	exon	29534507	29535018	.	+	.	gene_id "RatTranscG000083"; transcript_id "RatTranscT000209"; exon_number "1"; gene_name "RatTranscG000083"; gene_biotype "lincRNA"; transcript_name "RatTranscT000209"; exon_id 'RatTranscE000608";
1	lincRNA	exon	29560015	29560102	.	+	.	gene_id "RatTranscG000083"; transcript_id "RatTranscT000209"; exon_number "2"; gene_name "RatTranscG000083"; gene_biotype "lincRNA"; transcript_name "RatTranscT000209"; exon_id 'RatTranscE000609";
1	lincRNA	exon	29560671	29560769	.	+	.	gene_id "RatTranscG000083"; transcript_id "RatTranscT000209"; exon_number "3"; gene_name "RatTranscG000083"; gene_biotype "lincRNA"; transcript_name "RatTranscT000209"; exon_id 'RatTranscE000610";
1	lincRNA	exon	29575647	29576084	.	+	.	gene_id "RatTranscG000083"; transcript_id "RatTranscT000209"; exon_number "4"; gene_name "RatTranscG000083"; gene_biotype "lincRNA"; transcript_name "RatTranscT000209"; exon_id 'RatTranscE000611";
1	lincRNA	exon	29560075	29560098	.	+	.	gene_id "RatTranscG000083"; transcript_id "RatTranscT000210"; exon_number "1"; gene_name "RatTranscG000083"; gene_biotype "lincRNA"; transcript_name "RatTranscT000210"; exon_id 'RatTranscE000612";
1	lincRNA	exon	29560667	29560769	.	+	.	gene_id "RatTranscG000083"; transcript_id "RatTranscT000210"; exon_number "2"; gene_name "RatTranscG000083"; gene_biotype "lincRNA"; transcript_name "RatTranscT000210"; exon_id 'RatTranscE000613";
1	lincRNA	exon	29575647	29576084	.	+	.	gene_id "RatTranscG000083"; transcript_id "RatTranscT000210"; exon_number "3"; gene_name "RatTranscG000083"; gene_biotype "lincRNA"; transcript_name "RatTranscT000210"; exon_id 'RatTranscE000614";
1	lincRNA	exon	29560446	29560769	.	+	.	gene_id "RatTranscG000083"; transcript_id "RatTranscT000211"; exon_number "1"; gene_name "RatTranscG000083"; gene_biotype "lincRNA"; transcript_name "RatTranscT000211"; exon_id 'RatTranscE000615";
1	lincRNA	exon	29575647	29576084	.	+	.	gene_id "RatTranscG000083"; transcript_id "RatTranscT000211"; exon_number "2"; gene_name "RatTranscG000083"; gene_biotype "lincRNA"; transcript_name "RatTranscT000211"; exon_id 'RatTranscE000616";
1	lincRNA	exon	30076314	30076609	.	+	.	gene_id "RatTranscG000084"; transcript_id "RatTranscT000212"; exon_number "1"; gene_name "RatTranscG000084"; gene_biotype "lincRNA"; transcript_name "RatTranscT000212"; exon_id 'RatTranscE000617";
1	lincRNA	exon	30088765	30089051	.	+	.	gene_id "RatTranscG000084"; transcript_id "RatTranscT000212"; exon_number "2"; gene_name "RatTranscG000084"; gene_biotype "lincRNA"; transcript_name "RatTranscT000212"; exon_id 'RatTranscE000618";
1	lincRNA	exon	30195369	30195460	.	+	.	gene_id "RatTranscG000085"; transcript_id "RatTranscT000213"; exon_number "1"; gene_name "RatTranscG000085"; gene_biotype "lincRNA"; transcript_name "RatTranscT000213"; exon_id 'RatTranscE000619";
1	lincRNA	exon	30196221	30196327	.	+	.	gene_id "RatTranscG000085"; transcript_id "RatTranscT000213"; exon_number "2"; gene_name "RatTranscG000085"; gene_biotype "lincRNA"; transcript_name "RatTranscT000213"; exon_id 'RatTranscE000620";
1	lincRNA	exon	30196994	30197155	.	+	.	gene_id "RatTranscG000085"; transcript_id "RatTranscT000213"; exon_number "3"; gene_name "RatTranscG000085"; gene_biotype "lincRNA"; transcript_name "RatTranscT000213"; exon_id 'RatTranscE000621";
1	lincRNA	exon	30195382	30195665	.	+	.	gene_id "RatTranscG000085"; transcript_id "RatTranscT000214"; exon_number "1"; gene_name "RatTranscG000085"; gene_biotype "lincRNA"; transcript_name "RatTranscT000214"; exon_id 'RatTranscE000622";
1	lincRNA	exon	30196221	30196340	.	+	.	gene_id "RatTranscG000085"; transcript_id "RatTranscT000214"; exon_number "2"; gene_name "RatTranscG000085"; gene_biotype "lincRNA"; transcript_name "RatTranscT000214"; exon_id 'RatTranscE000623";
1	lincRNA	exon	30196994	30197155	.	+	.	gene_id "RatTranscG000085"; transcript_id "RatTranscT000214"; exon_number "3"; gene_name "RatTranscG000085"; gene_biotype "lincRNA"; transcript_name "RatTranscT000214"; exon_id 'RatTranscE000624";
1	lincRNA	exon	30195382	30195539	.	+	.	gene_id "RatTranscG000085"; transcript_id "RatTranscT000215"; exon_number "1"; gene_name "RatTranscG000085"; gene_biotype "lincRNA"; transcript_name "RatTranscT000215"; exon_id 'RatTranscE000625";
1	lincRNA	exon	30196221	30196327	.	+	.	gene_id "RatTranscG000085"; transcript_id "RatTranscT000215"; exon_number "2"; gene_name "RatTranscG000085"; gene_biotype "lincRNA"; transcript_name "RatTranscT000215"; exon_id 'RatTranscE000626";
1	lincRNA	exon	30196994	30197155	.	+	.	gene_id "RatTranscG000085"; transcript_id "RatTranscT000215"; exon_number "3"; gene_name "RatTranscG000085"; gene_biotype "lincRNA"; transcript_name "RatTranscT000215"; exon_id 'RatTranscE000627";
1	lincRNA	exon	30195382	30195665	.	+	.	gene_id "RatTranscG000085"; transcript_id "RatTranscT000216"; exon_number "1"; gene_name "RatTranscG000085"; gene_biotype "lincRNA"; transcript_name "RatTranscT000216"; exon_id 'RatTranscE000628";
1	lincRNA	exon	30196221	30196327	.	+	.	gene_id "RatTranscG000085"; transcript_id "RatTranscT000216"; exon_number "2"; gene_name "RatTranscG000085"; gene_biotype "lincRNA"; transcript_name "RatTranscT000216"; exon_id 'RatTranscE000629";
1	lincRNA	exon	30196994	30197155	.	+	.	gene_id "RatTranscG000085"; transcript_id "RatTranscT000216"; exon_number "3"; gene_name "RatTranscG000085"; gene_biotype "lincRNA"; transcript_name "RatTranscT000216"; exon_id 'RatTranscE000630";
1	lincRNA	exon	30856143	30857029	.	+	.	gene_id "RatTranscG000086"; transcript_id "RatTranscT000217"; exon_number "1"; gene_name "RatTranscG000086"; gene_biotype "lincRNA"; transcript_name "RatTranscT000217"; exon_id 'RatTranscE000631";
1	lincRNA	exon	30857701	30859765	.	+	.	gene_id "RatTranscG000086"; transcript_id "RatTranscT000217"; exon_number "2"; gene_name "RatTranscG000086"; gene_biotype "lincRNA"; transcript_name "RatTranscT000217"; exon_id 'RatTranscE000632";
1	lincRNA	exon	31056227	31056697	.	+	.	gene_id "RatTranscG000087"; transcript_id "RatTranscT000218"; exon_number "1"; gene_name "RatTranscG000087"; gene_biotype "lincRNA"; transcript_name "RatTranscT000218"; exon_id 'RatTranscE000633";
1	lincRNA	exon	31056703	31056795	.	+	.	gene_id "RatTranscG000087"; transcript_id "RatTranscT000218"; exon_number "2"; gene_name "RatTranscG000087"; gene_biotype "lincRNA"; transcript_name "RatTranscT000218"; exon_id 'RatTranscE000634";
1	lincRNA	exon	31494066	31494240	.	+	.	gene_id "RatTranscG000088"; transcript_id "RatTranscT000219"; exon_number "1"; gene_name "RatTranscG000088"; gene_biotype "lincRNA"; transcript_name "RatTranscT000219"; exon_id 'RatTranscE000635";
1	lincRNA	exon	31511623	31511884	.	+	.	gene_id "RatTranscG000088"; transcript_id "RatTranscT000219"; exon_number "2"; gene_name "RatTranscG000088"; gene_biotype "lincRNA"; transcript_name "RatTranscT000219"; exon_id 'RatTranscE000636";
1	lincRNA	exon	31512463	31513183	.	+	.	gene_id "RatTranscG000088"; transcript_id "RatTranscT000219"; exon_number "3"; gene_name "RatTranscG000088"; gene_biotype "lincRNA"; transcript_name "RatTranscT000219"; exon_id 'RatTranscE000637";
1	lincRNA	exon	31538108	31538350	.	+	.	gene_id "RatTranscG000089"; transcript_id "RatTranscT000220"; exon_number "1"; gene_name "RatTranscG000089"; gene_biotype "lincRNA"; transcript_name "RatTranscT000220"; exon_id 'RatTranscE000638";
1	lincRNA	exon	31538473	31538534	.	+	.	gene_id "RatTranscG000089"; transcript_id "RatTranscT000220"; exon_number "2"; gene_name "RatTranscG000089"; gene_biotype "lincRNA"; transcript_name "RatTranscT000220"; exon_id 'RatTranscE000639";
1	lincRNA	exon	31790485	31790732	.	+	.	gene_id "RatTranscG000090"; transcript_id "RatTranscT000221"; exon_number "1"; gene_name "RatTranscG000090"; gene_biotype "lincRNA"; transcript_name "RatTranscT000221"; exon_id 'RatTranscE000640";
1	lincRNA	exon	31792063	31792330	.	+	.	gene_id "RatTranscG000090"; transcript_id "RatTranscT000221"; exon_number "2"; gene_name "RatTranscG000090"; gene_biotype "lincRNA"; transcript_name "RatTranscT000221"; exon_id 'RatTranscE000641";
1	lincRNA	exon	31793751	31794660	.	+	.	gene_id "RatTranscG000090"; transcript_id "RatTranscT000221"; exon_number "3"; gene_name "RatTranscG000090"; gene_biotype "lincRNA"; transcript_name "RatTranscT000221"; exon_id 'RatTranscE000642";
1	lincRNA	exon	32042498	32042654	.	+	.	gene_id "RatTranscG000091"; transcript_id "RatTranscT000222"; exon_number "1"; gene_name "RatTranscG000091"; gene_biotype "lincRNA"; transcript_name "RatTranscT000222"; exon_id 'RatTranscE000643";
1	lincRNA	exon	32044402	32044490	.	+	.	gene_id "RatTranscG000091"; transcript_id "RatTranscT000222"; exon_number "2"; gene_name "RatTranscG000091"; gene_biotype "lincRNA"; transcript_name "RatTranscT000222"; exon_id 'RatTranscE000644";
1	lincRNA	exon	32054364	32055525	.	+	.	gene_id "RatTranscG000091"; transcript_id "RatTranscT000222"; exon_number "3"; gene_name "RatTranscG000091"; gene_biotype "lincRNA"; transcript_name "RatTranscT000222"; exon_id 'RatTranscE000645";
1	lincRNA	exon	32057227	32057278	.	+	.	gene_id "RatTranscG000091"; transcript_id "RatTranscT000222"; exon_number "4"; gene_name "RatTranscG000091"; gene_biotype "lincRNA"; transcript_name "RatTranscT000222"; exon_id 'RatTranscE000646";
1	lincRNA	exon	32239546	32240612	.	+	.	gene_id "RatTranscG000092"; transcript_id "RatTranscT000223"; exon_number "1"; gene_name "RatTranscG000092"; gene_biotype "lincRNA"; transcript_name "RatTranscT000223"; exon_id 'RatTranscE000647";
1	lincRNA	exon	32244051	32244304	.	+	.	gene_id "RatTranscG000092"; transcript_id "RatTranscT000223"; exon_number "2"; gene_name "RatTranscG000092"; gene_biotype "lincRNA"; transcript_name "RatTranscT000223"; exon_id 'RatTranscE000648";
1	lincRNA	exon	32453822	32453951	.	+	.	gene_id "RatTranscG000093"; transcript_id "RatTranscT000224"; exon_number "1"; gene_name "RatTranscG000093"; gene_biotype "lincRNA"; transcript_name "RatTranscT000224"; exon_id 'RatTranscE000649";
1	lincRNA	exon	32475680	32476625	.	+	.	gene_id "RatTranscG000093"; transcript_id "RatTranscT000224"; exon_number "2"; gene_name "RatTranscG000093"; gene_biotype "lincRNA"; transcript_name "RatTranscT000224"; exon_id 'RatTranscE000650";
1	lincRNA	exon	32453822	32453951	.	+	.	gene_id "RatTranscG000093"; transcript_id "RatTranscT000225"; exon_number "1"; gene_name "RatTranscG000093"; gene_biotype "lincRNA"; transcript_name "RatTranscT000225"; exon_id 'RatTranscE000651";
1	lincRNA	exon	32475680	32475823	.	+	.	gene_id "RatTranscG000093"; transcript_id "RatTranscT000225"; exon_number "2"; gene_name "RatTranscG000093"; gene_biotype "lincRNA"; transcript_name "RatTranscT000225"; exon_id 'RatTranscE000652";
1	lincRNA	exon	32505539	32505584	.	+	.	gene_id "RatTranscG000093"; transcript_id "RatTranscT000225"; exon_number "3"; gene_name "RatTranscG000093"; gene_biotype "lincRNA"; transcript_name "RatTranscT000225"; exon_id 'RatTranscE000653";
1	lincRNA	exon	32506497	32508230	.	+	.	gene_id "RatTranscG000093"; transcript_id "RatTranscT000225"; exon_number "4"; gene_name "RatTranscG000093"; gene_biotype "lincRNA"; transcript_name "RatTranscT000225"; exon_id 'RatTranscE000654";
1	lincRNA	exon	32555786	32556040	.	+	.	gene_id "RatTranscG000094"; transcript_id "RatTranscT000226"; exon_number "1"; gene_name "RatTranscG000094"; gene_biotype "lincRNA"; transcript_name "RatTranscT000226"; exon_id 'RatTranscE000655";
1	lincRNA	exon	32558401	32558958	.	+	.	gene_id "RatTranscG000094"; transcript_id "RatTranscT000226"; exon_number "2"; gene_name "RatTranscG000094"; gene_biotype "lincRNA"; transcript_name "RatTranscT000226"; exon_id 'RatTranscE000656";
1	lincRNA	exon	32585951	32586019	.	+	.	gene_id "RatTranscG000095"; transcript_id "RatTranscT000227"; exon_number "1"; gene_name "RatTranscG000095"; gene_biotype "lincRNA"; transcript_name "RatTranscT000227"; exon_id 'RatTranscE000657";
1	lincRNA	exon	32586466	32586569	.	+	.	gene_id "RatTranscG000095"; transcript_id "RatTranscT000227"; exon_number "2"; gene_name "RatTranscG000095"; gene_biotype "lincRNA"; transcript_name "RatTranscT000227"; exon_id 'RatTranscE000658";
1	lincRNA	exon	32586969	32587092	.	+	.	gene_id "RatTranscG000095"; transcript_id "RatTranscT000227"; exon_number "3"; gene_name "RatTranscG000095"; gene_biotype "lincRNA"; transcript_name "RatTranscT000227"; exon_id 'RatTranscE000659";
1	lincRNA	exon	32591352	32591640	.	+	.	gene_id "RatTranscG000095"; transcript_id "RatTranscT000227"; exon_number "4"; gene_name "RatTranscG000095"; gene_biotype "lincRNA"; transcript_name "RatTranscT000227"; exon_id 'RatTranscE000660";
1	lincRNA	exon	32585989	32586177	.	+	.	gene_id "RatTranscG000095"; transcript_id "RatTranscT000228"; exon_number "1"; gene_name "RatTranscG000095"; gene_biotype "lincRNA"; transcript_name "RatTranscT000228"; exon_id 'RatTranscE000661";
1	lincRNA	exon	32586466	32586569	.	+	.	gene_id "RatTranscG000095"; transcript_id "RatTranscT000228"; exon_number "2"; gene_name "RatTranscG000095"; gene_biotype "lincRNA"; transcript_name "RatTranscT000228"; exon_id 'RatTranscE000662";
1	lincRNA	exon	32586969	32587092	.	+	.	gene_id "RatTranscG000095"; transcript_id "RatTranscT000228"; exon_number "3"; gene_name "RatTranscG000095"; gene_biotype "lincRNA"; transcript_name "RatTranscT000228"; exon_id 'RatTranscE000663";
1	lincRNA	exon	32596949	32597300	.	+	.	gene_id "RatTranscG000095"; transcript_id "RatTranscT000228"; exon_number "4"; gene_name "RatTranscG000095"; gene_biotype "lincRNA"; transcript_name "RatTranscT000228"; exon_id 'RatTranscE000664";
1	lincRNA	exon	32585991	32586177	.	+	.	gene_id "RatTranscG000095"; transcript_id "RatTranscT000229"; exon_number "1"; gene_name "RatTranscG000095"; gene_biotype "lincRNA"; transcript_name "RatTranscT000229"; exon_id 'RatTranscE000665";
1	lincRNA	exon	32586466	32586569	.	+	.	gene_id "RatTranscG000095"; transcript_id "RatTranscT000229"; exon_number "2"; gene_name "RatTranscG000095"; gene_biotype "lincRNA"; transcript_name "RatTranscT000229"; exon_id 'RatTranscE000666";
1	lincRNA	exon	32586969	32587092	.	+	.	gene_id "RatTranscG000095"; transcript_id "RatTranscT000229"; exon_number "3"; gene_name "RatTranscG000095"; gene_biotype "lincRNA"; transcript_name "RatTranscT000229"; exon_id 'RatTranscE000667";
1	lincRNA	exon	32590962	32590981	.	+	.	gene_id "RatTranscG000095"; transcript_id "RatTranscT000229"; exon_number "4"; gene_name "RatTranscG000095"; gene_biotype "lincRNA"; transcript_name "RatTranscT000229"; exon_id 'RatTranscE000668";
1	lincRNA	exon	32648481	32648538	.	+	.	gene_id "RatTranscG000096"; transcript_id "RatTranscT000230"; exon_number "1"; gene_name "RatTranscG000096"; gene_biotype "lincRNA"; transcript_name "RatTranscT000230"; exon_id 'RatTranscE000669";
1	lincRNA	exon	32649259	32651380	.	+	.	gene_id "RatTranscG000096"; transcript_id "RatTranscT000230"; exon_number "2"; gene_name "RatTranscG000096"; gene_biotype "lincRNA"; transcript_name "RatTranscT000230"; exon_id 'RatTranscE000670";
1	lincRNA	exon	32810405	32810617	.	+	.	gene_id "RatTranscG000097"; transcript_id "RatTranscT000231"; exon_number "1"; gene_name "RatTranscG000097"; gene_biotype "lincRNA"; transcript_name "RatTranscT000231"; exon_id 'RatTranscE000671";
1	lincRNA	exon	32811850	32811992	.	+	.	gene_id "RatTranscG000097"; transcript_id "RatTranscT000231"; exon_number "2"; gene_name "RatTranscG000097"; gene_biotype "lincRNA"; transcript_name "RatTranscT000231"; exon_id 'RatTranscE000672";
1	lincRNA	exon	32815167	32815563	.	+	.	gene_id "RatTranscG000097"; transcript_id "RatTranscT000231"; exon_number "3"; gene_name "RatTranscG000097"; gene_biotype "lincRNA"; transcript_name "RatTranscT000231"; exon_id 'RatTranscE000673";
1	lincRNA	exon	33276044	33276620	.	+	.	gene_id "RatTranscG000098"; transcript_id "RatTranscT000232"; exon_number "1"; gene_name "RatTranscG000098"; gene_biotype "lincRNA"; transcript_name "RatTranscT000232"; exon_id 'RatTranscE000674";
1	lincRNA	exon	33279888	33283660	.	+	.	gene_id "RatTranscG000098"; transcript_id "RatTranscT000232"; exon_number "2"; gene_name "RatTranscG000098"; gene_biotype "lincRNA"; transcript_name "RatTranscT000232"; exon_id 'RatTranscE000675";
1	lincRNA	exon	33276149	33279143	.	+	.	gene_id "RatTranscG000098"; transcript_id "RatTranscT000233"; exon_number "1"; gene_name "RatTranscG000098"; gene_biotype "lincRNA"; transcript_name "RatTranscT000233"; exon_id 'RatTranscE000676";
1	lincRNA	exon	33279888	33283660	.	+	.	gene_id "RatTranscG000098"; transcript_id "RatTranscT000233"; exon_number "2"; gene_name "RatTranscG000098"; gene_biotype "lincRNA"; transcript_name "RatTranscT000233"; exon_id 'RatTranscE000677";
1	lincRNA	exon	33277554	33279143	.	+	.	gene_id "RatTranscG000098"; transcript_id "RatTranscT000234"; exon_number "1"; gene_name "RatTranscG000098"; gene_biotype "lincRNA"; transcript_name "RatTranscT000234"; exon_id 'RatTranscE000678";
1	lincRNA	exon	33279887	33283660	.	+	.	gene_id "RatTranscG000098"; transcript_id "RatTranscT000234"; exon_number "2"; gene_name "RatTranscG000098"; gene_biotype "lincRNA"; transcript_name "RatTranscT000234"; exon_id 'RatTranscE000679";
1	lincRNA	exon	33487046	33487793	.	+	.	gene_id "RatTranscG000099"; transcript_id "RatTranscT000235"; exon_number "1"; gene_name "RatTranscG000099"; gene_biotype "lincRNA"; transcript_name "RatTranscT000235"; exon_id 'RatTranscE000680";
1	lincRNA	exon	33488980	33489258	.	+	.	gene_id "RatTranscG000099"; transcript_id "RatTranscT000235"; exon_number "2"; gene_name "RatTranscG000099"; gene_biotype "lincRNA"; transcript_name "RatTranscT000235"; exon_id 'RatTranscE000681";
1	lincRNA	exon	33490995	33492138	.	+	.	gene_id "RatTranscG000099"; transcript_id "RatTranscT000235"; exon_number "3"; gene_name "RatTranscG000099"; gene_biotype "lincRNA"; transcript_name "RatTranscT000235"; exon_id 'RatTranscE000682";
1	lincRNA	exon	33496125	33496256	.	+	.	gene_id "RatTranscG000099"; transcript_id "RatTranscT000235"; exon_number "4"; gene_name "RatTranscG000099"; gene_biotype "lincRNA"; transcript_name "RatTranscT000235"; exon_id 'RatTranscE000683";
1	lincRNA	exon	33497571	33500538	.	+	.	gene_id "RatTranscG000099"; transcript_id "RatTranscT000235"; exon_number "5"; gene_name "RatTranscG000099"; gene_biotype "lincRNA"; transcript_name "RatTranscT000235"; exon_id 'RatTranscE000684";
1	lincRNA	exon	33492446	33496256	.	+	.	gene_id "RatTranscG000099"; transcript_id "RatTranscT000236"; exon_number "1"; gene_name "RatTranscG000099"; gene_biotype "lincRNA"; transcript_name "RatTranscT000236"; exon_id 'RatTranscE000685";
1	lincRNA	exon	33497571	33500538	.	+	.	gene_id "RatTranscG000099"; transcript_id "RatTranscT000236"; exon_number "2"; gene_name "RatTranscG000099"; gene_biotype "lincRNA"; transcript_name "RatTranscT000236"; exon_id 'RatTranscE000686";
1	lincRNA	exon	33720881	33721832	.	+	.	gene_id "RatTranscG000100"; transcript_id "RatTranscT000237"; exon_number "1"; gene_name "RatTranscG000100"; gene_biotype "lincRNA"; transcript_name "RatTranscT000237"; exon_id 'RatTranscE000687";
1	lincRNA	exon	33722168	33722300	.	+	.	gene_id "RatTranscG000100"; transcript_id "RatTranscT000237"; exon_number "2"; gene_name "RatTranscG000100"; gene_biotype "lincRNA"; transcript_name "RatTranscT000237"; exon_id 'RatTranscE000688";
1	lincRNA	exon	33723019	33723263	.	+	.	gene_id "RatTranscG000100"; transcript_id "RatTranscT000237"; exon_number "3"; gene_name "RatTranscG000100"; gene_biotype "lincRNA"; transcript_name "RatTranscT000237"; exon_id 'RatTranscE000689";
1	lincRNA	exon	33740825	33741490	.	+	.	gene_id "RatTranscG000100"; transcript_id "RatTranscT000237"; exon_number "4"; gene_name "RatTranscG000100"; gene_biotype "lincRNA"; transcript_name "RatTranscT000237"; exon_id 'RatTranscE000690";
1	lincRNA	exon	33720881	33721832	.	+	.	gene_id "RatTranscG000100"; transcript_id "RatTranscT000238"; exon_number "1"; gene_name "RatTranscG000100"; gene_biotype "lincRNA"; transcript_name "RatTranscT000238"; exon_id 'RatTranscE000691";
1	lincRNA	exon	33722168	33722300	.	+	.	gene_id "RatTranscG000100"; transcript_id "RatTranscT000238"; exon_number "2"; gene_name "RatTranscG000100"; gene_biotype "lincRNA"; transcript_name "RatTranscT000238"; exon_id 'RatTranscE000692";
1	lincRNA	exon	33723019	33723271	.	+	.	gene_id "RatTranscG000100"; transcript_id "RatTranscT000238"; exon_number "3"; gene_name "RatTranscG000100"; gene_biotype "lincRNA"; transcript_name "RatTranscT000238"; exon_id 'RatTranscE000693";
1	lincRNA	exon	33740825	33741490	.	+	.	gene_id "RatTranscG000100"; transcript_id "RatTranscT000238"; exon_number "4"; gene_name "RatTranscG000100"; gene_biotype "lincRNA"; transcript_name "RatTranscT000238"; exon_id 'RatTranscE000694";
1	lincRNA	exon	33721389	33721918	.	+	.	gene_id "RatTranscG000100"; transcript_id "RatTranscT000239"; exon_number "1"; gene_name "RatTranscG000100"; gene_biotype "lincRNA"; transcript_name "RatTranscT000239"; exon_id 'RatTranscE000695";
1	lincRNA	exon	33722168	33722300	.	+	.	gene_id "RatTranscG000100"; transcript_id "RatTranscT000239"; exon_number "2"; gene_name "RatTranscG000100"; gene_biotype "lincRNA"; transcript_name "RatTranscT000239"; exon_id 'RatTranscE000696";
1	lincRNA	exon	33723019	33723263	.	+	.	gene_id "RatTranscG000100"; transcript_id "RatTranscT000239"; exon_number "3"; gene_name "RatTranscG000100"; gene_biotype "lincRNA"; transcript_name "RatTranscT000239"; exon_id 'RatTranscE000697";
1	lincRNA	exon	33740825	33741490	.	+	.	gene_id "RatTranscG000100"; transcript_id "RatTranscT000239"; exon_number "4"; gene_name "RatTranscG000100"; gene_biotype "lincRNA"; transcript_name "RatTranscT000239"; exon_id 'RatTranscE000698";
1	lincRNA	exon	33724558	33724598	.	+	.	gene_id "RatTranscG000100"; transcript_id "RatTranscT000240"; exon_number "1"; gene_name "RatTranscG000100"; gene_biotype "lincRNA"; transcript_name "RatTranscT000240"; exon_id 'RatTranscE000699";
1	lincRNA	exon	33740825	33741490	.	+	.	gene_id "RatTranscG000100"; transcript_id "RatTranscT000240"; exon_number "2"; gene_name "RatTranscG000100"; gene_biotype "lincRNA"; transcript_name "RatTranscT000240"; exon_id 'RatTranscE000700";
1	lincRNA	exon	33764946	33765048	.	+	.	gene_id "RatTranscG000101"; transcript_id "RatTranscT000241"; exon_number "1"; gene_name "RatTranscG000101"; gene_biotype "lincRNA"; transcript_name "RatTranscT000241"; exon_id 'RatTranscE000701";
1	lincRNA	exon	33765135	33765348	.	+	.	gene_id "RatTranscG000101"; transcript_id "RatTranscT000241"; exon_number "2"; gene_name "RatTranscG000101"; gene_biotype "lincRNA"; transcript_name "RatTranscT000241"; exon_id 'RatTranscE000702";
1	lincRNA	exon	33765958	33767089	.	+	.	gene_id "RatTranscG000101"; transcript_id "RatTranscT000241"; exon_number "3"; gene_name "RatTranscG000101"; gene_biotype "lincRNA"; transcript_name "RatTranscT000241"; exon_id 'RatTranscE000703";
1	lincRNA	exon	33794800	33794909	.	+	.	gene_id "RatTranscG000102"; transcript_id "RatTranscT000242"; exon_number "1"; gene_name "RatTranscG000102"; gene_biotype "lincRNA"; transcript_name "RatTranscT000242"; exon_id 'RatTranscE000704";
1	lincRNA	exon	33796989	33797040	.	+	.	gene_id "RatTranscG000102"; transcript_id "RatTranscT000242"; exon_number "2"; gene_name "RatTranscG000102"; gene_biotype "lincRNA"; transcript_name "RatTranscT000242"; exon_id 'RatTranscE000705";
1	lincRNA	exon	33797213	33797289	.	+	.	gene_id "RatTranscG000102"; transcript_id "RatTranscT000242"; exon_number "3"; gene_name "RatTranscG000102"; gene_biotype "lincRNA"; transcript_name "RatTranscT000242"; exon_id 'RatTranscE000706";
1	lincRNA	exon	33794800	33794909	.	+	.	gene_id "RatTranscG000102"; transcript_id "RatTranscT000243"; exon_number "1"; gene_name "RatTranscG000102"; gene_biotype "lincRNA"; transcript_name "RatTranscT000243"; exon_id 'RatTranscE000707";
1	lincRNA	exon	33796989	33797040	.	+	.	gene_id "RatTranscG000102"; transcript_id "RatTranscT000243"; exon_number "2"; gene_name "RatTranscG000102"; gene_biotype "lincRNA"; transcript_name "RatTranscT000243"; exon_id 'RatTranscE000708";
1	lincRNA	exon	33810657	33811560	.	+	.	gene_id "RatTranscG000102"; transcript_id "RatTranscT000243"; exon_number "3"; gene_name "RatTranscG000102"; gene_biotype "lincRNA"; transcript_name "RatTranscT000243"; exon_id 'RatTranscE000709";
1	lincRNA	exon	33794803	33794909	.	+	.	gene_id "RatTranscG000102"; transcript_id "RatTranscT000244"; exon_number "1"; gene_name "RatTranscG000102"; gene_biotype "lincRNA"; transcript_name "RatTranscT000244"; exon_id 'RatTranscE000710";
1	lincRNA	exon	33796989	33797040	.	+	.	gene_id "RatTranscG000102"; transcript_id "RatTranscT000244"; exon_number "2"; gene_name "RatTranscG000102"; gene_biotype "lincRNA"; transcript_name "RatTranscT000244"; exon_id 'RatTranscE000711";
1	lincRNA	exon	33804960	33805049	.	+	.	gene_id "RatTranscG000102"; transcript_id "RatTranscT000244"; exon_number "3"; gene_name "RatTranscG000102"; gene_biotype "lincRNA"; transcript_name "RatTranscT000244"; exon_id 'RatTranscE000712";
1	lincRNA	exon	33806900	33807032	.	+	.	gene_id "RatTranscG000102"; transcript_id "RatTranscT000244"; exon_number "4"; gene_name "RatTranscG000102"; gene_biotype "lincRNA"; transcript_name "RatTranscT000244"; exon_id 'RatTranscE000713";
1	lincRNA	exon	34104199	34104485	.	+	.	gene_id "RatTranscG000103"; transcript_id "RatTranscT000245"; exon_number "1"; gene_name "RatTranscG000103"; gene_biotype "lincRNA"; transcript_name "RatTranscT000245"; exon_id 'RatTranscE000714";
1	lincRNA	exon	34116258	34116375	.	+	.	gene_id "RatTranscG000103"; transcript_id "RatTranscT000245"; exon_number "2"; gene_name "RatTranscG000103"; gene_biotype "lincRNA"; transcript_name "RatTranscT000245"; exon_id 'RatTranscE000715";
1	lincRNA	exon	34116840	34116960	.	+	.	gene_id "RatTranscG000103"; transcript_id "RatTranscT000245"; exon_number "3"; gene_name "RatTranscG000103"; gene_biotype "lincRNA"; transcript_name "RatTranscT000245"; exon_id 'RatTranscE000716";
1	lincRNA	exon	34117078	34117129	.	+	.	gene_id "RatTranscG000103"; transcript_id "RatTranscT000245"; exon_number "4"; gene_name "RatTranscG000103"; gene_biotype "lincRNA"; transcript_name "RatTranscT000245"; exon_id 'RatTranscE000717";
1	lincRNA	exon	34127048	34127840	.	+	.	gene_id "RatTranscG000103"; transcript_id "RatTranscT000245"; exon_number "5"; gene_name "RatTranscG000103"; gene_biotype "lincRNA"; transcript_name "RatTranscT000245"; exon_id 'RatTranscE000718";
1	lincRNA	exon	34402811	34403252	.	+	.	gene_id "RatTranscG000104"; transcript_id "RatTranscT000246"; exon_number "1"; gene_name "RatTranscG000104"; gene_biotype "lincRNA"; transcript_name "RatTranscT000246"; exon_id 'RatTranscE000719";
1	lincRNA	exon	34403366	34403939	.	+	.	gene_id "RatTranscG000104"; transcript_id "RatTranscT000246"; exon_number "2"; gene_name "RatTranscG000104"; gene_biotype "lincRNA"; transcript_name "RatTranscT000246"; exon_id 'RatTranscE000720";
1	lincRNA	exon	34476116	34476453	.	+	.	gene_id "RatTranscG000105"; transcript_id "RatTranscT000247"; exon_number "1"; gene_name "RatTranscG000105"; gene_biotype "lincRNA"; transcript_name "RatTranscT000247"; exon_id 'RatTranscE000721";
1	lincRNA	exon	34486410	34486928	.	+	.	gene_id "RatTranscG000105"; transcript_id "RatTranscT000247"; exon_number "2"; gene_name "RatTranscG000105"; gene_biotype "lincRNA"; transcript_name "RatTranscT000247"; exon_id 'RatTranscE000722";
1	lincRNA	exon	34811396	34812288	.	+	.	gene_id "RatTranscG000106"; transcript_id "RatTranscT000248"; exon_number "1"; gene_name "RatTranscG000106"; gene_biotype "lincRNA"; transcript_name "RatTranscT000248"; exon_id 'RatTranscE000723";
1	lincRNA	exon	34820830	34823802	.	+	.	gene_id "RatTranscG000106"; transcript_id "RatTranscT000248"; exon_number "2"; gene_name "RatTranscG000106"; gene_biotype "lincRNA"; transcript_name "RatTranscT000248"; exon_id 'RatTranscE000724";
1	lincRNA	exon	34811396	34811984	.	+	.	gene_id "RatTranscG000106"; transcript_id "RatTranscT000249"; exon_number "1"; gene_name "RatTranscG000106"; gene_biotype "lincRNA"; transcript_name "RatTranscT000249"; exon_id 'RatTranscE000725";
1	lincRNA	exon	34820830	34823802	.	+	.	gene_id "RatTranscG000106"; transcript_id "RatTranscT000249"; exon_number "2"; gene_name "RatTranscG000106"; gene_biotype "lincRNA"; transcript_name "RatTranscT000249"; exon_id 'RatTranscE000726";
1	lincRNA	exon	34811601	34812288	.	+	.	gene_id "RatTranscG000106"; transcript_id "RatTranscT000250"; exon_number "1"; gene_name "RatTranscG000106"; gene_biotype "lincRNA"; transcript_name "RatTranscT000250"; exon_id 'RatTranscE000727";
1	lincRNA	exon	34820830	34821039	.	+	.	gene_id "RatTranscG000106"; transcript_id "RatTranscT000250"; exon_number "2"; gene_name "RatTranscG000106"; gene_biotype "lincRNA"; transcript_name "RatTranscT000250"; exon_id 'RatTranscE000728";
1	lincRNA	exon	34822217	34823802	.	+	.	gene_id "RatTranscG000106"; transcript_id "RatTranscT000250"; exon_number "3"; gene_name "RatTranscG000106"; gene_biotype "lincRNA"; transcript_name "RatTranscT000250"; exon_id 'RatTranscE000729";
1	lincRNA	exon	34811643	34811984	.	+	.	gene_id "RatTranscG000106"; transcript_id "RatTranscT000251"; exon_number "1"; gene_name "RatTranscG000106"; gene_biotype "lincRNA"; transcript_name "RatTranscT000251"; exon_id 'RatTranscE000730";
1	lincRNA	exon	34820830	34821039	.	+	.	gene_id "RatTranscG000106"; transcript_id "RatTranscT000251"; exon_number "2"; gene_name "RatTranscG000106"; gene_biotype "lincRNA"; transcript_name "RatTranscT000251"; exon_id 'RatTranscE000731";
1	lincRNA	exon	34822217	34823802	.	+	.	gene_id "RatTranscG000106"; transcript_id "RatTranscT000251"; exon_number "3"; gene_name "RatTranscG000106"; gene_biotype "lincRNA"; transcript_name "RatTranscT000251"; exon_id 'RatTranscE000732";
1	lincRNA	exon	35248940	35249315	.	+	.	gene_id "RatTranscG000107"; transcript_id "RatTranscT000252"; exon_number "1"; gene_name "RatTranscG000107"; gene_biotype "lincRNA"; transcript_name "RatTranscT000252"; exon_id 'RatTranscE000733";
1	lincRNA	exon	35251013	35251030	.	+	.	gene_id "RatTranscG000107"; transcript_id "RatTranscT000252"; exon_number "2"; gene_name "RatTranscG000107"; gene_biotype "lincRNA"; transcript_name "RatTranscT000252"; exon_id 'RatTranscE000734";
1	lincRNA	exon	35250404	35250682	.	+	.	gene_id "RatTranscG000108"; transcript_id "RatTranscT000253"; exon_number "1"; gene_name "RatTranscG000108"; gene_biotype "lincRNA"; transcript_name "RatTranscT000253"; exon_id 'RatTranscE000735";
1	lincRNA	exon	35255242	35259476	.	+	.	gene_id "RatTranscG000108"; transcript_id "RatTranscT000253"; exon_number "2"; gene_name "RatTranscG000108"; gene_biotype "lincRNA"; transcript_name "RatTranscT000253"; exon_id 'RatTranscE000736";
1	lincRNA	exon	35252575	35252655	.	+	.	gene_id "RatTranscG000108"; transcript_id "RatTranscT000254"; exon_number "1"; gene_name "RatTranscG000108"; gene_biotype "lincRNA"; transcript_name "RatTranscT000254"; exon_id 'RatTranscE000737";
1	lincRNA	exon	35255242	35259476	.	+	.	gene_id "RatTranscG000108"; transcript_id "RatTranscT000254"; exon_number "2"; gene_name "RatTranscG000108"; gene_biotype "lincRNA"; transcript_name "RatTranscT000254"; exon_id 'RatTranscE000738";
1	lincRNA	exon	35319691	35319733	.	+	.	gene_id "RatTranscG000109"; transcript_id "RatTranscT000255"; exon_number "1"; gene_name "RatTranscG000109"; gene_biotype "lincRNA"; transcript_name "RatTranscT000255"; exon_id 'RatTranscE000739";
1	lincRNA	exon	35319806	35319978	.	+	.	gene_id "RatTranscG000109"; transcript_id "RatTranscT000255"; exon_number "2"; gene_name "RatTranscG000109"; gene_biotype "lincRNA"; transcript_name "RatTranscT000255"; exon_id 'RatTranscE000740";
1	lincRNA	exon	35347872	35348078	.	+	.	gene_id "RatTranscG000110"; transcript_id "RatTranscT000256"; exon_number "1"; gene_name "RatTranscG000110"; gene_biotype "lincRNA"; transcript_name "RatTranscT000256"; exon_id 'RatTranscE000741";
1	lincRNA	exon	35361152	35361396	.	+	.	gene_id "RatTranscG000110"; transcript_id "RatTranscT000256"; exon_number "2"; gene_name "RatTranscG000110"; gene_biotype "lincRNA"; transcript_name "RatTranscT000256"; exon_id 'RatTranscE000742";
1	lincRNA	exon	35361644	35361744	.	+	.	gene_id "RatTranscG000110"; transcript_id "RatTranscT000256"; exon_number "3"; gene_name "RatTranscG000110"; gene_biotype "lincRNA"; transcript_name "RatTranscT000256"; exon_id 'RatTranscE000743";
1	lincRNA	exon	35363512	35364159	.	+	.	gene_id "RatTranscG000110"; transcript_id "RatTranscT000256"; exon_number "4"; gene_name "RatTranscG000110"; gene_biotype "lincRNA"; transcript_name "RatTranscT000256"; exon_id 'RatTranscE000744";
1	lincRNA	exon	35376428	35376500	.	+	.	gene_id "RatTranscG000110"; transcript_id "RatTranscT000256"; exon_number "5"; gene_name "RatTranscG000110"; gene_biotype "lincRNA"; transcript_name "RatTranscT000256"; exon_id 'RatTranscE000745";
1	lincRNA	exon	35347872	35348078	.	+	.	gene_id "RatTranscG000110"; transcript_id "RatTranscT000257"; exon_number "1"; gene_name "RatTranscG000110"; gene_biotype "lincRNA"; transcript_name "RatTranscT000257"; exon_id 'RatTranscE000746";
1	lincRNA	exon	35361152	35361396	.	+	.	gene_id "RatTranscG000110"; transcript_id "RatTranscT000257"; exon_number "2"; gene_name "RatTranscG000110"; gene_biotype "lincRNA"; transcript_name "RatTranscT000257"; exon_id 'RatTranscE000747";
1	lincRNA	exon	35361644	35361744	.	+	.	gene_id "RatTranscG000110"; transcript_id "RatTranscT000257"; exon_number "3"; gene_name "RatTranscG000110"; gene_biotype "lincRNA"; transcript_name "RatTranscT000257"; exon_id 'RatTranscE000748";
1	lincRNA	exon	35363512	35364137	.	+	.	gene_id "RatTranscG000110"; transcript_id "RatTranscT000257"; exon_number "4"; gene_name "RatTranscG000110"; gene_biotype "lincRNA"; transcript_name "RatTranscT000257"; exon_id 'RatTranscE000749";
1	lincRNA	exon	35376428	35376608	.	+	.	gene_id "RatTranscG000110"; transcript_id "RatTranscT000257"; exon_number "5"; gene_name "RatTranscG000110"; gene_biotype "lincRNA"; transcript_name "RatTranscT000257"; exon_id 'RatTranscE000750";
1	lincRNA	exon	35377354	35378282	.	+	.	gene_id "RatTranscG000110"; transcript_id "RatTranscT000257"; exon_number "6"; gene_name "RatTranscG000110"; gene_biotype "lincRNA"; transcript_name "RatTranscT000257"; exon_id 'RatTranscE000751";
1	lincRNA	exon	35481607	35482298	.	+	.	gene_id "RatTranscG000111"; transcript_id "RatTranscT000258"; exon_number "1"; gene_name "RatTranscG000111"; gene_biotype "lincRNA"; transcript_name "RatTranscT000258"; exon_id 'RatTranscE000752";
1	lincRNA	exon	35505666	35506045	.	+	.	gene_id "RatTranscG000111"; transcript_id "RatTranscT000258"; exon_number "2"; gene_name "RatTranscG000111"; gene_biotype "lincRNA"; transcript_name "RatTranscT000258"; exon_id 'RatTranscE000753";
1	lincRNA	exon	35567354	35567572	.	+	.	gene_id "RatTranscG000112"; transcript_id "RatTranscT000259"; exon_number "1"; gene_name "RatTranscG000112"; gene_biotype "lincRNA"; transcript_name "RatTranscT000259"; exon_id 'RatTranscE000754";
1	lincRNA	exon	35572951	35572990	.	+	.	gene_id "RatTranscG000112"; transcript_id "RatTranscT000259"; exon_number "2"; gene_name "RatTranscG000112"; gene_biotype "lincRNA"; transcript_name "RatTranscT000259"; exon_id 'RatTranscE000755";
1	lincRNA	exon	35580120	35580488	.	+	.	gene_id "RatTranscG000112"; transcript_id "RatTranscT000259"; exon_number "3"; gene_name "RatTranscG000112"; gene_biotype "lincRNA"; transcript_name "RatTranscT000259"; exon_id 'RatTranscE000756";
1	lincRNA	exon	35580812	35580964	.	+	.	gene_id "RatTranscG000112"; transcript_id "RatTranscT000259"; exon_number "4"; gene_name "RatTranscG000112"; gene_biotype "lincRNA"; transcript_name "RatTranscT000259"; exon_id 'RatTranscE000757";
1	lincRNA	exon	35567354	35567572	.	+	.	gene_id "RatTranscG000112"; transcript_id "RatTranscT000260"; exon_number "1"; gene_name "RatTranscG000112"; gene_biotype "lincRNA"; transcript_name "RatTranscT000260"; exon_id 'RatTranscE000758";
1	lincRNA	exon	35572951	35572990	.	+	.	gene_id "RatTranscG000112"; transcript_id "RatTranscT000260"; exon_number "2"; gene_name "RatTranscG000112"; gene_biotype "lincRNA"; transcript_name "RatTranscT000260"; exon_id 'RatTranscE000759";
1	lincRNA	exon	35632722	35633178	.	+	.	gene_id "RatTranscG000112"; transcript_id "RatTranscT000260"; exon_number "3"; gene_name "RatTranscG000112"; gene_biotype "lincRNA"; transcript_name "RatTranscT000260"; exon_id 'RatTranscE000760";
1	lincRNA	exon	35567354	35567572	.	+	.	gene_id "RatTranscG000112"; transcript_id "RatTranscT000261"; exon_number "1"; gene_name "RatTranscG000112"; gene_biotype "lincRNA"; transcript_name "RatTranscT000261"; exon_id 'RatTranscE000761";
1	lincRNA	exon	35632722	35633178	.	+	.	gene_id "RatTranscG000112"; transcript_id "RatTranscT000261"; exon_number "2"; gene_name "RatTranscG000112"; gene_biotype "lincRNA"; transcript_name "RatTranscT000261"; exon_id 'RatTranscE000762";
1	lincRNA	exon	35755914	35755965	.	+	.	gene_id "RatTranscG000113"; transcript_id "RatTranscT000262"; exon_number "1"; gene_name "RatTranscG000113"; gene_biotype "lincRNA"; transcript_name "RatTranscT000262"; exon_id 'RatTranscE000763";
1	lincRNA	exon	35759104	35759186	.	+	.	gene_id "RatTranscG000113"; transcript_id "RatTranscT000262"; exon_number "2"; gene_name "RatTranscG000113"; gene_biotype "lincRNA"; transcript_name "RatTranscT000262"; exon_id 'RatTranscE000764";
1	lincRNA	exon	35764042	35765147	.	+	.	gene_id "RatTranscG000113"; transcript_id "RatTranscT000262"; exon_number "3"; gene_name "RatTranscG000113"; gene_biotype "lincRNA"; transcript_name "RatTranscT000262"; exon_id 'RatTranscE000765";
1	lincRNA	exon	35922807	35923065	.	+	.	gene_id "RatTranscG000114"; transcript_id "RatTranscT000263"; exon_number "1"; gene_name "RatTranscG000114"; gene_biotype "lincRNA"; transcript_name "RatTranscT000263"; exon_id 'RatTranscE000766";
1	lincRNA	exon	35924675	35924788	.	+	.	gene_id "RatTranscG000114"; transcript_id "RatTranscT000263"; exon_number "2"; gene_name "RatTranscG000114"; gene_biotype "lincRNA"; transcript_name "RatTranscT000263"; exon_id 'RatTranscE000767";
1	lincRNA	exon	35924873	35924882	.	+	.	gene_id "RatTranscG000114"; transcript_id "RatTranscT000263"; exon_number "3"; gene_name "RatTranscG000114"; gene_biotype "lincRNA"; transcript_name "RatTranscT000263"; exon_id 'RatTranscE000768";
1	lincRNA	exon	36152507	36152592	.	+	.	gene_id "RatTranscG000115"; transcript_id "RatTranscT000264"; exon_number "1"; gene_name "RatTranscG000115"; gene_biotype "lincRNA"; transcript_name "RatTranscT000264"; exon_id 'RatTranscE000769";
1	lincRNA	exon	36159818	36160249	.	+	.	gene_id "RatTranscG000115"; transcript_id "RatTranscT000264"; exon_number "2"; gene_name "RatTranscG000115"; gene_biotype "lincRNA"; transcript_name "RatTranscT000264"; exon_id 'RatTranscE000770";
1	lincRNA	exon	36152538	36152592	.	+	.	gene_id "RatTranscG000115"; transcript_id "RatTranscT000265"; exon_number "1"; gene_name "RatTranscG000115"; gene_biotype "lincRNA"; transcript_name "RatTranscT000265"; exon_id 'RatTranscE000771";
1	lincRNA	exon	36159060	36159427	.	+	.	gene_id "RatTranscG000115"; transcript_id "RatTranscT000265"; exon_number "2"; gene_name "RatTranscG000115"; gene_biotype "lincRNA"; transcript_name "RatTranscT000265"; exon_id 'RatTranscE000772";
1	lincRNA	exon	36159818	36160249	.	+	.	gene_id "RatTranscG000115"; transcript_id "RatTranscT000265"; exon_number "3"; gene_name "RatTranscG000115"; gene_biotype "lincRNA"; transcript_name "RatTranscT000265"; exon_id 'RatTranscE000773";
1	lincRNA	exon	36159095	36159427	.	+	.	gene_id "RatTranscG000115"; transcript_id "RatTranscT000266"; exon_number "1"; gene_name "RatTranscG000115"; gene_biotype "lincRNA"; transcript_name "RatTranscT000266"; exon_id 'RatTranscE000774";
1	lincRNA	exon	36159803	36160249	.	+	.	gene_id "RatTranscG000115"; transcript_id "RatTranscT000266"; exon_number "2"; gene_name "RatTranscG000115"; gene_biotype "lincRNA"; transcript_name "RatTranscT000266"; exon_id 'RatTranscE000775";
1	lincRNA	exon	36521331	36521619	.	+	.	gene_id "RatTranscG000116"; transcript_id "RatTranscT000267"; exon_number "1"; gene_name "RatTranscG000116"; gene_biotype "lincRNA"; transcript_name "RatTranscT000267"; exon_id 'RatTranscE000776";
1	lincRNA	exon	36569592	36571397	.	+	.	gene_id "RatTranscG000116"; transcript_id "RatTranscT000267"; exon_number "2"; gene_name "RatTranscG000116"; gene_biotype "lincRNA"; transcript_name "RatTranscT000267"; exon_id 'RatTranscE000777";
1	lincRNA	exon	36521331	36521575	.	+	.	gene_id "RatTranscG000116"; transcript_id "RatTranscT000268"; exon_number "1"; gene_name "RatTranscG000116"; gene_biotype "lincRNA"; transcript_name "RatTranscT000268"; exon_id 'RatTranscE000778";
1	lincRNA	exon	36683688	36684456	.	+	.	gene_id "RatTranscG000116"; transcript_id "RatTranscT000268"; exon_number "2"; gene_name "RatTranscG000116"; gene_biotype "lincRNA"; transcript_name "RatTranscT000268"; exon_id 'RatTranscE000779";
1	lincRNA	exon	36521398	36521575	.	+	.	gene_id "RatTranscG000116"; transcript_id "RatTranscT000269"; exon_number "1"; gene_name "RatTranscG000116"; gene_biotype "lincRNA"; transcript_name "RatTranscT000269"; exon_id 'RatTranscE000780";
1	lincRNA	exon	36586690	36586748	.	+	.	gene_id "RatTranscG000116"; transcript_id "RatTranscT000269"; exon_number "2"; gene_name "RatTranscG000116"; gene_biotype "lincRNA"; transcript_name "RatTranscT000269"; exon_id 'RatTranscE000781";
1	lincRNA	exon	36589238	36589436	.	+	.	gene_id "RatTranscG000116"; transcript_id "RatTranscT000270"; exon_number "1"; gene_name "RatTranscG000116"; gene_biotype "lincRNA"; transcript_name "RatTranscT000270"; exon_id 'RatTranscE000782";
1	lincRNA	exon	36683688	36684456	.	+	.	gene_id "RatTranscG000116"; transcript_id "RatTranscT000270"; exon_number "2"; gene_name "RatTranscG000116"; gene_biotype "lincRNA"; transcript_name "RatTranscT000270"; exon_id 'RatTranscE000783";
1	lincRNA	exon	36672930	36676781	.	+	.	gene_id "RatTranscG000117"; transcript_id "RatTranscT000271"; exon_number "1"; gene_name "RatTranscG000117"; gene_biotype "lincRNA"; transcript_name "RatTranscT000271"; exon_id 'RatTranscE000784";
1	lincRNA	exon	36677519	36682142	.	+	.	gene_id "RatTranscG000117"; transcript_id "RatTranscT000271"; exon_number "2"; gene_name "RatTranscG000117"; gene_biotype "lincRNA"; transcript_name "RatTranscT000271"; exon_id 'RatTranscE000785";
1	lincRNA	exon	36747144	36750112	.	+	.	gene_id "RatTranscG000118"; transcript_id "RatTranscT000272"; exon_number "1"; gene_name "RatTranscG000118"; gene_biotype "lincRNA"; transcript_name "RatTranscT000272"; exon_id 'RatTranscE000786";
1	lincRNA	exon	36750179	36750238	.	+	.	gene_id "RatTranscG000118"; transcript_id "RatTranscT000272"; exon_number "2"; gene_name "RatTranscG000118"; gene_biotype "lincRNA"; transcript_name "RatTranscT000272"; exon_id 'RatTranscE000787";
1	lincRNA	exon	36747144	36749965	.	+	.	gene_id "RatTranscG000118"; transcript_id "RatTranscT000273"; exon_number "1"; gene_name "RatTranscG000118"; gene_biotype "lincRNA"; transcript_name "RatTranscT000273"; exon_id 'RatTranscE000788";
1	lincRNA	exon	36751070	36753005	.	+	.	gene_id "RatTranscG000118"; transcript_id "RatTranscT000273"; exon_number "2"; gene_name "RatTranscG000118"; gene_biotype "lincRNA"; transcript_name "RatTranscT000273"; exon_id 'RatTranscE000789";
1	lincRNA	exon	36760310	36760509	.	+	.	gene_id "RatTranscG000119"; transcript_id "RatTranscT000274"; exon_number "1"; gene_name "RatTranscG000119"; gene_biotype "lincRNA"; transcript_name "RatTranscT000274"; exon_id 'RatTranscE000790";
1	lincRNA	exon	36761646	36761706	.	+	.	gene_id "RatTranscG000119"; transcript_id "RatTranscT000274"; exon_number "2"; gene_name "RatTranscG000119"; gene_biotype "lincRNA"; transcript_name "RatTranscT000274"; exon_id 'RatTranscE000791";
1	lincRNA	exon	36786795	36788659	.	+	.	gene_id "RatTranscG000120"; transcript_id "RatTranscT000275"; exon_number "1"; gene_name "RatTranscG000120"; gene_biotype "lincRNA"; transcript_name "RatTranscT000275"; exon_id 'RatTranscE000792";
1	lincRNA	exon	36788758	36790298	.	+	.	gene_id "RatTranscG000120"; transcript_id "RatTranscT000275"; exon_number "2"; gene_name "RatTranscG000120"; gene_biotype "lincRNA"; transcript_name "RatTranscT000275"; exon_id 'RatTranscE000793";
1	lincRNA	exon	36823712	36823938	.	+	.	gene_id "RatTranscG000121"; transcript_id "RatTranscT000276"; exon_number "1"; gene_name "RatTranscG000121"; gene_biotype "lincRNA"; transcript_name "RatTranscT000276"; exon_id 'RatTranscE000794";
1	lincRNA	exon	36824154	36824365	.	+	.	gene_id "RatTranscG000121"; transcript_id "RatTranscT000276"; exon_number "2"; gene_name "RatTranscG000121"; gene_biotype "lincRNA"; transcript_name "RatTranscT000276"; exon_id 'RatTranscE000795";
1	lincRNA	exon	36924012	36924664	.	+	.	gene_id "RatTranscG000122"; transcript_id "RatTranscT000277"; exon_number "1"; gene_name "RatTranscG000122"; gene_biotype "lincRNA"; transcript_name "RatTranscT000277"; exon_id 'RatTranscE000796";
1	lincRNA	exon	36933818	36933936	.	+	.	gene_id "RatTranscG000122"; transcript_id "RatTranscT000277"; exon_number "2"; gene_name "RatTranscG000122"; gene_biotype "lincRNA"; transcript_name "RatTranscT000277"; exon_id 'RatTranscE000797";
1	lincRNA	exon	36935826	36936210	.	+	.	gene_id "RatTranscG000122"; transcript_id "RatTranscT000277"; exon_number "3"; gene_name "RatTranscG000122"; gene_biotype "lincRNA"; transcript_name "RatTranscT000277"; exon_id 'RatTranscE000798";
1	lincRNA	exon	36924534	36924664	.	+	.	gene_id "RatTranscG000122"; transcript_id "RatTranscT000278"; exon_number "1"; gene_name "RatTranscG000122"; gene_biotype "lincRNA"; transcript_name "RatTranscT000278"; exon_id 'RatTranscE000799";
1	lincRNA	exon	36933817	36933936	.	+	.	gene_id "RatTranscG000122"; transcript_id "RatTranscT000278"; exon_number "2"; gene_name "RatTranscG000122"; gene_biotype "lincRNA"; transcript_name "RatTranscT000278"; exon_id 'RatTranscE000800";
1	lincRNA	exon	36935825	36936210	.	+	.	gene_id "RatTranscG000122"; transcript_id "RatTranscT000278"; exon_number "3"; gene_name "RatTranscG000122"; gene_biotype "lincRNA"; transcript_name "RatTranscT000278"; exon_id 'RatTranscE000801";
1	lincRNA	exon	37833806	37837124	.	+	.	gene_id "RatTranscG000123"; transcript_id "RatTranscT000279"; exon_number "1"; gene_name "RatTranscG000123"; gene_biotype "lincRNA"; transcript_name "RatTranscT000279"; exon_id 'RatTranscE000802";
1	lincRNA	exon	37837942	37844679	.	+	.	gene_id "RatTranscG000123"; transcript_id "RatTranscT000279"; exon_number "2"; gene_name "RatTranscG000123"; gene_biotype "lincRNA"; transcript_name "RatTranscT000279"; exon_id 'RatTranscE000803";
1	lincRNA	exon	37888516	37888675	.	+	.	gene_id "RatTranscG000124"; transcript_id "RatTranscT000280"; exon_number "1"; gene_name "RatTranscG000124"; gene_biotype "lincRNA"; transcript_name "RatTranscT000280"; exon_id 'RatTranscE000804";
1	lincRNA	exon	37888784	37889736	.	+	.	gene_id "RatTranscG000124"; transcript_id "RatTranscT000280"; exon_number "2"; gene_name "RatTranscG000124"; gene_biotype "lincRNA"; transcript_name "RatTranscT000280"; exon_id 'RatTranscE000805";
1	lincRNA	exon	38059246	38059340	.	+	.	gene_id "RatTranscG000125"; transcript_id "RatTranscT000281"; exon_number "1"; gene_name "RatTranscG000125"; gene_biotype "lincRNA"; transcript_name "RatTranscT000281"; exon_id 'RatTranscE000806";
1	lincRNA	exon	38082111	38082238	.	+	.	gene_id "RatTranscG000125"; transcript_id "RatTranscT000281"; exon_number "2"; gene_name "RatTranscG000125"; gene_biotype "lincRNA"; transcript_name "RatTranscT000281"; exon_id 'RatTranscE000807";
1	lincRNA	exon	38085278	38085520	.	+	.	gene_id "RatTranscG000125"; transcript_id "RatTranscT000281"; exon_number "3"; gene_name "RatTranscG000125"; gene_biotype "lincRNA"; transcript_name "RatTranscT000281"; exon_id 'RatTranscE000808";
1	lincRNA	exon	38086726	38086899	.	+	.	gene_id "RatTranscG000125"; transcript_id "RatTranscT000281"; exon_number "4"; gene_name "RatTranscG000125"; gene_biotype "lincRNA"; transcript_name "RatTranscT000281"; exon_id 'RatTranscE000809";
1	lincRNA	exon	38087073	38087173	.	+	.	gene_id "RatTranscG000125"; transcript_id "RatTranscT000281"; exon_number "5"; gene_name "RatTranscG000125"; gene_biotype "lincRNA"; transcript_name "RatTranscT000281"; exon_id 'RatTranscE000810";
1	lincRNA	exon	38542660	38544274	.	+	.	gene_id "RatTranscG000126"; transcript_id "RatTranscT000282"; exon_number "1"; gene_name "RatTranscG000126"; gene_biotype "lincRNA"; transcript_name "RatTranscT000282"; exon_id 'RatTranscE000811";
1	lincRNA	exon	38544389	38544483	.	+	.	gene_id "RatTranscG000126"; transcript_id "RatTranscT000282"; exon_number "2"; gene_name "RatTranscG000126"; gene_biotype "lincRNA"; transcript_name "RatTranscT000282"; exon_id 'RatTranscE000812";
1	lincRNA	exon	38546173	38546301	.	+	.	gene_id "RatTranscG000126"; transcript_id "RatTranscT000282"; exon_number "3"; gene_name "RatTranscG000126"; gene_biotype "lincRNA"; transcript_name "RatTranscT000282"; exon_id 'RatTranscE000813";
1	lincRNA	exon	38546514	38546727	.	+	.	gene_id "RatTranscG000126"; transcript_id "RatTranscT000282"; exon_number "4"; gene_name "RatTranscG000126"; gene_biotype "lincRNA"; transcript_name "RatTranscT000282"; exon_id 'RatTranscE000814";
1	lincRNA	exon	38542660	38544274	.	+	.	gene_id "RatTranscG000126"; transcript_id "RatTranscT000283"; exon_number "1"; gene_name "RatTranscG000126"; gene_biotype "lincRNA"; transcript_name "RatTranscT000283"; exon_id 'RatTranscE000815";
1	lincRNA	exon	38544389	38544483	.	+	.	gene_id "RatTranscG000126"; transcript_id "RatTranscT000283"; exon_number "2"; gene_name "RatTranscG000126"; gene_biotype "lincRNA"; transcript_name "RatTranscT000283"; exon_id 'RatTranscE000816";
1	lincRNA	exon	38546168	38546301	.	+	.	gene_id "RatTranscG000126"; transcript_id "RatTranscT000283"; exon_number "3"; gene_name "RatTranscG000126"; gene_biotype "lincRNA"; transcript_name "RatTranscT000283"; exon_id 'RatTranscE000817";
1	lincRNA	exon	38546514	38546727	.	+	.	gene_id "RatTranscG000126"; transcript_id "RatTranscT000283"; exon_number "4"; gene_name "RatTranscG000126"; gene_biotype "lincRNA"; transcript_name "RatTranscT000283"; exon_id 'RatTranscE000818";
1	lincRNA	exon	38785469	38785485	.	+	.	gene_id "RatTranscG000127"; transcript_id "RatTranscT000284"; exon_number "1"; gene_name "RatTranscG000127"; gene_biotype "lincRNA"; transcript_name "RatTranscT000284"; exon_id 'RatTranscE000819";
1	lincRNA	exon	38785894	38786258	.	+	.	gene_id "RatTranscG000127"; transcript_id "RatTranscT000284"; exon_number "2"; gene_name "RatTranscG000127"; gene_biotype "lincRNA"; transcript_name "RatTranscT000284"; exon_id 'RatTranscE000820";
1	lincRNA	exon	38786726	38787822	.	+	.	gene_id "RatTranscG000128"; transcript_id "RatTranscT000285"; exon_number "1"; gene_name "RatTranscG000128"; gene_biotype "lincRNA"; transcript_name "RatTranscT000285"; exon_id 'RatTranscE000821";
1	lincRNA	exon	38800921	38800941	.	+	.	gene_id "RatTranscG000128"; transcript_id "RatTranscT000285"; exon_number "2"; gene_name "RatTranscG000128"; gene_biotype "lincRNA"; transcript_name "RatTranscT000285"; exon_id 'RatTranscE000822";
1	lincRNA	exon	38786726	38787822	.	+	.	gene_id "RatTranscG000128"; transcript_id "RatTranscT000286"; exon_number "1"; gene_name "RatTranscG000128"; gene_biotype "lincRNA"; transcript_name "RatTranscT000286"; exon_id 'RatTranscE000823";
1	lincRNA	exon	38802808	38802838	.	+	.	gene_id "RatTranscG000128"; transcript_id "RatTranscT000286"; exon_number "2"; gene_name "RatTranscG000128"; gene_biotype "lincRNA"; transcript_name "RatTranscT000286"; exon_id 'RatTranscE000824";
1	lincRNA	exon	38786732	38786925	.	+	.	gene_id "RatTranscG000128"; transcript_id "RatTranscT000287"; exon_number "1"; gene_name "RatTranscG000128"; gene_biotype "lincRNA"; transcript_name "RatTranscT000287"; exon_id 'RatTranscE000825";
1	lincRNA	exon	38788516	38789213	.	+	.	gene_id "RatTranscG000128"; transcript_id "RatTranscT000287"; exon_number "2"; gene_name "RatTranscG000128"; gene_biotype "lincRNA"; transcript_name "RatTranscT000287"; exon_id 'RatTranscE000826";
1	lincRNA	exon	38786732	38787053	.	+	.	gene_id "RatTranscG000128"; transcript_id "RatTranscT000288"; exon_number "1"; gene_name "RatTranscG000128"; gene_biotype "lincRNA"; transcript_name "RatTranscT000288"; exon_id 'RatTranscE000827";
1	lincRNA	exon	38801451	38801805	.	+	.	gene_id "RatTranscG000128"; transcript_id "RatTranscT000288"; exon_number "2"; gene_name "RatTranscG000128"; gene_biotype "lincRNA"; transcript_name "RatTranscT000288"; exon_id 'RatTranscE000828";
1	lincRNA	exon	38867729	38868017	.	+	.	gene_id "RatTranscG000129"; transcript_id "RatTranscT000289"; exon_number "1"; gene_name "RatTranscG000129"; gene_biotype "lincRNA"; transcript_name "RatTranscT000289"; exon_id 'RatTranscE000829";
1	lincRNA	exon	38872369	38872523	.	+	.	gene_id "RatTranscG000129"; transcript_id "RatTranscT000289"; exon_number "2"; gene_name "RatTranscG000129"; gene_biotype "lincRNA"; transcript_name "RatTranscT000289"; exon_id 'RatTranscE000830";
1	lincRNA	exon	38877027	38877495	.	+	.	gene_id "RatTranscG000130"; transcript_id "RatTranscT000290"; exon_number "1"; gene_name "RatTranscG000130"; gene_biotype "lincRNA"; transcript_name "RatTranscT000290"; exon_id 'RatTranscE000831";
1	lincRNA	exon	38880420	38880506	.	+	.	gene_id "RatTranscG000130"; transcript_id "RatTranscT000290"; exon_number "2"; gene_name "RatTranscG000130"; gene_biotype "lincRNA"; transcript_name "RatTranscT000290"; exon_id 'RatTranscE000832";
1	lincRNA	exon	38879370	38879547	.	+	.	gene_id "RatTranscG000131"; transcript_id "RatTranscT000291"; exon_number "1"; gene_name "RatTranscG000131"; gene_biotype "lincRNA"; transcript_name "RatTranscT000291"; exon_id 'RatTranscE000833";
1	lincRNA	exon	38885752	38886199	.	+	.	gene_id "RatTranscG000131"; transcript_id "RatTranscT000291"; exon_number "2"; gene_name "RatTranscG000131"; gene_biotype "lincRNA"; transcript_name "RatTranscT000291"; exon_id 'RatTranscE000834";
1	lincRNA	exon	38879737	38879744	.	+	.	gene_id "RatTranscG000131"; transcript_id "RatTranscT000292"; exon_number "1"; gene_name "RatTranscG000131"; gene_biotype "lincRNA"; transcript_name "RatTranscT000292"; exon_id 'RatTranscE000835";
1	lincRNA	exon	38895129	38897584	.	+	.	gene_id "RatTranscG000131"; transcript_id "RatTranscT000292"; exon_number "2"; gene_name "RatTranscG000131"; gene_biotype "lincRNA"; transcript_name "RatTranscT000292"; exon_id 'RatTranscE000836";
1	lincRNA	exon	38879954	38880398	.	+	.	gene_id "RatTranscG000131"; transcript_id "RatTranscT000293"; exon_number "1"; gene_name "RatTranscG000131"; gene_biotype "lincRNA"; transcript_name "RatTranscT000293"; exon_id 'RatTranscE000837";
1	lincRNA	exon	38895786	38897584	.	+	.	gene_id "RatTranscG000131"; transcript_id "RatTranscT000293"; exon_number "2"; gene_name "RatTranscG000131"; gene_biotype "lincRNA"; transcript_name "RatTranscT000293"; exon_id 'RatTranscE000838";
1	lincRNA	exon	38884282	38884438	.	+	.	gene_id "RatTranscG000131"; transcript_id "RatTranscT000294"; exon_number "1"; gene_name "RatTranscG000131"; gene_biotype "lincRNA"; transcript_name "RatTranscT000294"; exon_id 'RatTranscE000839";
1	lincRNA	exon	38885752	38886199	.	+	.	gene_id "RatTranscG000131"; transcript_id "RatTranscT000294"; exon_number "2"; gene_name "RatTranscG000131"; gene_biotype "lincRNA"; transcript_name "RatTranscT000294"; exon_id 'RatTranscE000840";
1	lincRNA	exon	38885899	38885957	.	+	.	gene_id "RatTranscG000131"; transcript_id "RatTranscT000295"; exon_number "1"; gene_name "RatTranscG000131"; gene_biotype "lincRNA"; transcript_name "RatTranscT000295"; exon_id 'RatTranscE000841";
1	lincRNA	exon	38895129	38897584	.	+	.	gene_id "RatTranscG000131"; transcript_id "RatTranscT000295"; exon_number "2"; gene_name "RatTranscG000131"; gene_biotype "lincRNA"; transcript_name "RatTranscT000295"; exon_id 'RatTranscE000842";
1	lincRNA	exon	39004980	39005019	.	+	.	gene_id "RatTranscG000132"; transcript_id "RatTranscT000296"; exon_number "1"; gene_name "RatTranscG000132"; gene_biotype "lincRNA"; transcript_name "RatTranscT000296"; exon_id 'RatTranscE000843";
1	lincRNA	exon	39014930	39015822	.	+	.	gene_id "RatTranscG000132"; transcript_id "RatTranscT000296"; exon_number "2"; gene_name "RatTranscG000132"; gene_biotype "lincRNA"; transcript_name "RatTranscT000296"; exon_id 'RatTranscE000844";
1	lincRNA	exon	39032961	39033146	.	+	.	gene_id "RatTranscG000132"; transcript_id "RatTranscT000296"; exon_number "3"; gene_name "RatTranscG000132"; gene_biotype "lincRNA"; transcript_name "RatTranscT000296"; exon_id 'RatTranscE000845";
1	lincRNA	exon	39011569	39012549	.	+	.	gene_id "RatTranscG000132"; transcript_id "RatTranscT000297"; exon_number "1"; gene_name "RatTranscG000132"; gene_biotype "lincRNA"; transcript_name "RatTranscT000297"; exon_id 'RatTranscE000846";
1	lincRNA	exon	39030140	39030339	.	+	.	gene_id "RatTranscG000132"; transcript_id "RatTranscT000297"; exon_number "2"; gene_name "RatTranscG000132"; gene_biotype "lincRNA"; transcript_name "RatTranscT000297"; exon_id 'RatTranscE000847";
1	lincRNA	exon	39011569	39015822	.	+	.	gene_id "RatTranscG000132"; transcript_id "RatTranscT000298"; exon_number "1"; gene_name "RatTranscG000132"; gene_biotype "lincRNA"; transcript_name "RatTranscT000298"; exon_id 'RatTranscE000848";
1	lincRNA	exon	39032961	39033146	.	+	.	gene_id "RatTranscG000132"; transcript_id "RatTranscT000298"; exon_number "2"; gene_name "RatTranscG000132"; gene_biotype "lincRNA"; transcript_name "RatTranscT000298"; exon_id 'RatTranscE000849";
1	lincRNA	exon	39006690	39006818	.	+	.	gene_id "RatTranscG000133"; transcript_id "RatTranscT000299"; exon_number "1"; gene_name "RatTranscG000133"; gene_biotype "lincRNA"; transcript_name "RatTranscT000299"; exon_id 'RatTranscE000850";
1	lincRNA	exon	39025319	39026732	.	+	.	gene_id "RatTranscG000133"; transcript_id "RatTranscT000299"; exon_number "2"; gene_name "RatTranscG000133"; gene_biotype "lincRNA"; transcript_name "RatTranscT000299"; exon_id 'RatTranscE000851";
1	lincRNA	exon	39007017	39007038	.	+	.	gene_id "RatTranscG000133"; transcript_id "RatTranscT000300"; exon_number "1"; gene_name "RatTranscG000133"; gene_biotype "lincRNA"; transcript_name "RatTranscT000300"; exon_id 'RatTranscE000852";
1	lincRNA	exon	39025538	39026732	.	+	.	gene_id "RatTranscG000133"; transcript_id "RatTranscT000300"; exon_number "2"; gene_name "RatTranscG000133"; gene_biotype "lincRNA"; transcript_name "RatTranscT000300"; exon_id 'RatTranscE000853";
1	lincRNA	exon	39007830	39007865	.	+	.	gene_id "RatTranscG000134"; transcript_id "RatTranscT000301"; exon_number "1"; gene_name "RatTranscG000134"; gene_biotype "lincRNA"; transcript_name "RatTranscT000301"; exon_id 'RatTranscE000854";
1	lincRNA	exon	39027536	39027812	.	+	.	gene_id "RatTranscG000134"; transcript_id "RatTranscT000301"; exon_number "2"; gene_name "RatTranscG000134"; gene_biotype "lincRNA"; transcript_name "RatTranscT000301"; exon_id 'RatTranscE000855";
1	lincRNA	exon	39011298	39011454	.	+	.	gene_id "RatTranscG000135"; transcript_id "RatTranscT000302"; exon_number "1"; gene_name "RatTranscG000135"; gene_biotype "lincRNA"; transcript_name "RatTranscT000302"; exon_id 'RatTranscE000856";
1	lincRNA	exon	39029045	39029124	.	+	.	gene_id "RatTranscG000135"; transcript_id "RatTranscT000302"; exon_number "2"; gene_name "RatTranscG000135"; gene_biotype "lincRNA"; transcript_name "RatTranscT000302"; exon_id 'RatTranscE000857";
1	lincRNA	exon	39021713	39022011	.	+	.	gene_id "RatTranscG000136"; transcript_id "RatTranscT000303"; exon_number "1"; gene_name "RatTranscG000136"; gene_biotype "lincRNA"; transcript_name "RatTranscT000303"; exon_id 'RatTranscE000858";
1	lincRNA	exon	39022053	39022233	.	+	.	gene_id "RatTranscG000136"; transcript_id "RatTranscT000303"; exon_number "2"; gene_name "RatTranscG000136"; gene_biotype "lincRNA"; transcript_name "RatTranscT000303"; exon_id 'RatTranscE000859";
1	lincRNA	exon	39029269	39029311	.	+	.	gene_id "RatTranscG000137"; transcript_id "RatTranscT000304"; exon_number "1"; gene_name "RatTranscG000137"; gene_biotype "lincRNA"; transcript_name "RatTranscT000304"; exon_id 'RatTranscE000860";
1	lincRNA	exon	39029765	39029925	.	+	.	gene_id "RatTranscG000137"; transcript_id "RatTranscT000304"; exon_number "2"; gene_name "RatTranscG000137"; gene_biotype "lincRNA"; transcript_name "RatTranscT000304"; exon_id 'RatTranscE000861";
1	lincRNA	exon	39060430	39062251	.	+	.	gene_id "RatTranscG000138"; transcript_id "RatTranscT000305"; exon_number "1"; gene_name "RatTranscG000138"; gene_biotype "lincRNA"; transcript_name "RatTranscT000305"; exon_id 'RatTranscE000862";
1	lincRNA	exon	39067792	39068092	.	+	.	gene_id "RatTranscG000138"; transcript_id "RatTranscT000305"; exon_number "2"; gene_name "RatTranscG000138"; gene_biotype "lincRNA"; transcript_name "RatTranscT000305"; exon_id 'RatTranscE000863";
1	lincRNA	exon	39065789	39066263	.	+	.	gene_id "RatTranscG000139"; transcript_id "RatTranscT000306"; exon_number "1"; gene_name "RatTranscG000139"; gene_biotype "lincRNA"; transcript_name "RatTranscT000306"; exon_id 'RatTranscE000864";
1	lincRNA	exon	39073673	39073848	.	+	.	gene_id "RatTranscG000139"; transcript_id "RatTranscT000306"; exon_number "2"; gene_name "RatTranscG000139"; gene_biotype "lincRNA"; transcript_name "RatTranscT000306"; exon_id 'RatTranscE000865";
1	lincRNA	exon	39074681	39075574	.	+	.	gene_id "RatTranscG000140"; transcript_id "RatTranscT000307"; exon_number "1"; gene_name "RatTranscG000140"; gene_biotype "lincRNA"; transcript_name "RatTranscT000307"; exon_id 'RatTranscE000866";
1	lincRNA	exon	39075997	39076284	.	+	.	gene_id "RatTranscG000140"; transcript_id "RatTranscT000307"; exon_number "2"; gene_name "RatTranscG000140"; gene_biotype "lincRNA"; transcript_name "RatTranscT000307"; exon_id 'RatTranscE000867";
1	lincRNA	exon	39156361	39156454	.	+	.	gene_id "RatTranscG000141"; transcript_id "RatTranscT000308"; exon_number "1"; gene_name "RatTranscG000141"; gene_biotype "lincRNA"; transcript_name "RatTranscT000308"; exon_id 'RatTranscE000868";
1	lincRNA	exon	39157656	39157977	.	+	.	gene_id "RatTranscG000141"; transcript_id "RatTranscT000308"; exon_number "2"; gene_name "RatTranscG000141"; gene_biotype "lincRNA"; transcript_name "RatTranscT000308"; exon_id 'RatTranscE000869";
1	lincRNA	exon	39220292	39220392	.	+	.	gene_id "RatTranscG000142"; transcript_id "RatTranscT000309"; exon_number "1"; gene_name "RatTranscG000142"; gene_biotype "lincRNA"; transcript_name "RatTranscT000309"; exon_id 'RatTranscE000870";
1	lincRNA	exon	39394509	39394772	.	+	.	gene_id "RatTranscG000142"; transcript_id "RatTranscT000309"; exon_number "2"; gene_name "RatTranscG000142"; gene_biotype "lincRNA"; transcript_name "RatTranscT000309"; exon_id 'RatTranscE000871";
1	lincRNA	exon	39251678	39251865	.	+	.	gene_id "RatTranscG000143"; transcript_id "RatTranscT000310"; exon_number "1"; gene_name "RatTranscG000143"; gene_biotype "lincRNA"; transcript_name "RatTranscT000310"; exon_id 'RatTranscE000872";
1	lincRNA	exon	39252161	39252332	.	+	.	gene_id "RatTranscG000143"; transcript_id "RatTranscT000310"; exon_number "2"; gene_name "RatTranscG000143"; gene_biotype "lincRNA"; transcript_name "RatTranscT000310"; exon_id 'RatTranscE000873";
1	lincRNA	exon	39272351	39272549	.	+	.	gene_id "RatTranscG000144"; transcript_id "RatTranscT000311"; exon_number "1"; gene_name "RatTranscG000144"; gene_biotype "lincRNA"; transcript_name "RatTranscT000311"; exon_id 'RatTranscE000874";
1	lincRNA	exon	39376584	39376778	.	+	.	gene_id "RatTranscG000144"; transcript_id "RatTranscT000311"; exon_number "2"; gene_name "RatTranscG000144"; gene_biotype "lincRNA"; transcript_name "RatTranscT000311"; exon_id 'RatTranscE000875";
1	lincRNA	exon	39272701	39272793	.	+	.	gene_id "RatTranscG000144"; transcript_id "RatTranscT000312"; exon_number "1"; gene_name "RatTranscG000144"; gene_biotype "lincRNA"; transcript_name "RatTranscT000312"; exon_id 'RatTranscE000876";
1	lincRNA	exon	39372382	39372568	.	+	.	gene_id "RatTranscG000144"; transcript_id "RatTranscT000312"; exon_number "2"; gene_name "RatTranscG000144"; gene_biotype "lincRNA"; transcript_name "RatTranscT000312"; exon_id 'RatTranscE000877";
1	lincRNA	exon	39372002	39372567	.	+	.	gene_id "RatTranscG000144"; transcript_id "RatTranscT000313"; exon_number "1"; gene_name "RatTranscG000144"; gene_biotype "lincRNA"; transcript_name "RatTranscT000313"; exon_id 'RatTranscE000878";
1	lincRNA	exon	39376470	39376778	.	+	.	gene_id "RatTranscG000144"; transcript_id "RatTranscT000313"; exon_number "2"; gene_name "RatTranscG000144"; gene_biotype "lincRNA"; transcript_name "RatTranscT000313"; exon_id 'RatTranscE000879";
1	lincRNA	exon	39296450	39296888	.	+	.	gene_id "RatTranscG000145"; transcript_id "RatTranscT000314"; exon_number "1"; gene_name "RatTranscG000145"; gene_biotype "lincRNA"; transcript_name "RatTranscT000314"; exon_id 'RatTranscE000880";
1	lincRNA	exon	39296920	39296986	.	+	.	gene_id "RatTranscG000145"; transcript_id "RatTranscT000314"; exon_number "2"; gene_name "RatTranscG000145"; gene_biotype "lincRNA"; transcript_name "RatTranscT000314"; exon_id 'RatTranscE000881";
1	lincRNA	exon	40269098	40269927	.	+	.	gene_id "RatTranscG000146"; transcript_id "RatTranscT000315"; exon_number "1"; gene_name "RatTranscG000146"; gene_biotype "lincRNA"; transcript_name "RatTranscT000315"; exon_id 'RatTranscE000882";
1	lincRNA	exon	40277562	40277649	.	+	.	gene_id "RatTranscG000146"; transcript_id "RatTranscT000315"; exon_number "2"; gene_name "RatTranscG000146"; gene_biotype "lincRNA"; transcript_name "RatTranscT000315"; exon_id 'RatTranscE000883";
1	lincRNA	exon	40279767	40280031	.	+	.	gene_id "RatTranscG000146"; transcript_id "RatTranscT000315"; exon_number "3"; gene_name "RatTranscG000146"; gene_biotype "lincRNA"; transcript_name "RatTranscT000315"; exon_id 'RatTranscE000884";
1	lincRNA	exon	40279363	40279630	.	+	.	gene_id "RatTranscG000146"; transcript_id "RatTranscT000316"; exon_number "1"; gene_name "RatTranscG000146"; gene_biotype "lincRNA"; transcript_name "RatTranscT000316"; exon_id 'RatTranscE000885";
1	lincRNA	exon	40279768	40279870	.	+	.	gene_id "RatTranscG000146"; transcript_id "RatTranscT000316"; exon_number "2"; gene_name "RatTranscG000146"; gene_biotype "lincRNA"; transcript_name "RatTranscT000316"; exon_id 'RatTranscE000886";
1	lincRNA	exon	40280307	40280388	.	+	.	gene_id "RatTranscG000146"; transcript_id "RatTranscT000316"; exon_number "3"; gene_name "RatTranscG000146"; gene_biotype "lincRNA"; transcript_name "RatTranscT000316"; exon_id 'RatTranscE000887";
1	lincRNA	exon	40280994	40281534	.	+	.	gene_id "RatTranscG000146"; transcript_id "RatTranscT000316"; exon_number "4"; gene_name "RatTranscG000146"; gene_biotype "lincRNA"; transcript_name "RatTranscT000316"; exon_id 'RatTranscE000888";
1	lincRNA	exon	40286914	40287185	.	+	.	gene_id "RatTranscG000147"; transcript_id "RatTranscT000317"; exon_number "1"; gene_name "RatTranscG000147"; gene_biotype "lincRNA"; transcript_name "RatTranscT000317"; exon_id 'RatTranscE000889";
1	lincRNA	exon	40353716	40355095	.	+	.	gene_id "RatTranscG000147"; transcript_id "RatTranscT000317"; exon_number "2"; gene_name "RatTranscG000147"; gene_biotype "lincRNA"; transcript_name "RatTranscT000317"; exon_id 'RatTranscE000890";
1	lincRNA	exon	40303907	40304590	.	+	.	gene_id "RatTranscG000148"; transcript_id "RatTranscT000318"; exon_number "1"; gene_name "RatTranscG000148"; gene_biotype "lincRNA"; transcript_name "RatTranscT000318"; exon_id 'RatTranscE000891";
1	lincRNA	exon	40304668	40305273	.	+	.	gene_id "RatTranscG000148"; transcript_id "RatTranscT000318"; exon_number "2"; gene_name "RatTranscG000148"; gene_biotype "lincRNA"; transcript_name "RatTranscT000318"; exon_id 'RatTranscE000892";
1	lincRNA	exon	41629201	41630452	.	+	.	gene_id "RatTranscG000149"; transcript_id "RatTranscT000319"; exon_number "1"; gene_name "RatTranscG000149"; gene_biotype "lincRNA"; transcript_name "RatTranscT000319"; exon_id 'RatTranscE000893";
1	lincRNA	exon	41631963	41632732	.	+	.	gene_id "RatTranscG000149"; transcript_id "RatTranscT000319"; exon_number "2"; gene_name "RatTranscG000149"; gene_biotype "lincRNA"; transcript_name "RatTranscT000319"; exon_id 'RatTranscE000894";
1	lincRNA	exon	41721576	41721875	.	+	.	gene_id "RatTranscG000150"; transcript_id "RatTranscT000320"; exon_number "1"; gene_name "RatTranscG000150"; gene_biotype "lincRNA"; transcript_name "RatTranscT000320"; exon_id 'RatTranscE000895";
1	lincRNA	exon	41725823	41731197	.	+	.	gene_id "RatTranscG000150"; transcript_id "RatTranscT000320"; exon_number "2"; gene_name "RatTranscG000150"; gene_biotype "lincRNA"; transcript_name "RatTranscT000320"; exon_id 'RatTranscE000896";
1	lincRNA	exon	41721576	41721875	.	+	.	gene_id "RatTranscG000150"; transcript_id "RatTranscT000321"; exon_number "1"; gene_name "RatTranscG000150"; gene_biotype "lincRNA"; transcript_name "RatTranscT000321"; exon_id 'RatTranscE000897";
1	lincRNA	exon	41725302	41725467	.	+	.	gene_id "RatTranscG000150"; transcript_id "RatTranscT000321"; exon_number "2"; gene_name "RatTranscG000150"; gene_biotype "lincRNA"; transcript_name "RatTranscT000321"; exon_id 'RatTranscE000898";
1	lincRNA	exon	41725823	41731197	.	+	.	gene_id "RatTranscG000150"; transcript_id "RatTranscT000321"; exon_number "3"; gene_name "RatTranscG000150"; gene_biotype "lincRNA"; transcript_name "RatTranscT000321"; exon_id 'RatTranscE000899";
1	lincRNA	exon	41721738	41721875	.	+	.	gene_id "RatTranscG000150"; transcript_id "RatTranscT000322"; exon_number "1"; gene_name "RatTranscG000150"; gene_biotype "lincRNA"; transcript_name "RatTranscT000322"; exon_id 'RatTranscE000900";
1	lincRNA	exon	41725301	41725467	.	+	.	gene_id "RatTranscG000150"; transcript_id "RatTranscT000322"; exon_number "2"; gene_name "RatTranscG000150"; gene_biotype "lincRNA"; transcript_name "RatTranscT000322"; exon_id 'RatTranscE000901";
1	lincRNA	exon	41725822	41726025	.	+	.	gene_id "RatTranscG000150"; transcript_id "RatTranscT000322"; exon_number "3"; gene_name "RatTranscG000150"; gene_biotype "lincRNA"; transcript_name "RatTranscT000322"; exon_id 'RatTranscE000902";
1	lincRNA	exon	41726432	41731197	.	+	.	gene_id "RatTranscG000150"; transcript_id "RatTranscT000322"; exon_number "4"; gene_name "RatTranscG000150"; gene_biotype "lincRNA"; transcript_name "RatTranscT000322"; exon_id 'RatTranscE000903";
1	lincRNA	exon	41721857	41721875	.	+	.	gene_id "RatTranscG000150"; transcript_id "RatTranscT000323"; exon_number "1"; gene_name "RatTranscG000150"; gene_biotype "lincRNA"; transcript_name "RatTranscT000323"; exon_id 'RatTranscE000904";
1	lincRNA	exon	41725302	41725737	.	+	.	gene_id "RatTranscG000150"; transcript_id "RatTranscT000323"; exon_number "2"; gene_name "RatTranscG000150"; gene_biotype "lincRNA"; transcript_name "RatTranscT000323"; exon_id 'RatTranscE000905";
1	lincRNA	exon	41723371	41725467	.	+	.	gene_id "RatTranscG000150"; transcript_id "RatTranscT000324"; exon_number "1"; gene_name "RatTranscG000150"; gene_biotype "lincRNA"; transcript_name "RatTranscT000324"; exon_id 'RatTranscE000906";
1	lincRNA	exon	41725823	41731197	.	+	.	gene_id "RatTranscG000150"; transcript_id "RatTranscT000324"; exon_number "2"; gene_name "RatTranscG000150"; gene_biotype "lincRNA"; transcript_name "RatTranscT000324"; exon_id 'RatTranscE000907";
1	lincRNA	exon	41806664	41806805	.	+	.	gene_id "RatTranscG000151"; transcript_id "RatTranscT000325"; exon_number "1"; gene_name "RatTranscG000151"; gene_biotype "lincRNA"; transcript_name "RatTranscT000325"; exon_id 'RatTranscE000908";
1	lincRNA	exon	41809032	41809251	.	+	.	gene_id "RatTranscG000151"; transcript_id "RatTranscT000325"; exon_number "2"; gene_name "RatTranscG000151"; gene_biotype "lincRNA"; transcript_name "RatTranscT000325"; exon_id 'RatTranscE000909";
1	lincRNA	exon	41886699	41886834	.	+	.	gene_id "RatTranscG000152"; transcript_id "RatTranscT000326"; exon_number "1"; gene_name "RatTranscG000152"; gene_biotype "lincRNA"; transcript_name "RatTranscT000326"; exon_id 'RatTranscE000910";
1	lincRNA	exon	41889234	41889709	.	+	.	gene_id "RatTranscG000152"; transcript_id "RatTranscT000326"; exon_number "2"; gene_name "RatTranscG000152"; gene_biotype "lincRNA"; transcript_name "RatTranscT000326"; exon_id 'RatTranscE000911";
1	lincRNA	exon	41901745	41901971	.	+	.	gene_id "RatTranscG000153"; transcript_id "RatTranscT000327"; exon_number "1"; gene_name "RatTranscG000153"; gene_biotype "lincRNA"; transcript_name "RatTranscT000327"; exon_id 'RatTranscE000912";
1	lincRNA	exon	41905682	41911814	.	+	.	gene_id "RatTranscG000153"; transcript_id "RatTranscT000327"; exon_number "2"; gene_name "RatTranscG000153"; gene_biotype "lincRNA"; transcript_name "RatTranscT000327"; exon_id 'RatTranscE000913";
1	lincRNA	exon	41905430	41905837	.	+	.	gene_id "RatTranscG000153"; transcript_id "RatTranscT000328"; exon_number "1"; gene_name "RatTranscG000153"; gene_biotype "lincRNA"; transcript_name "RatTranscT000328"; exon_id 'RatTranscE000914";
1	lincRNA	exon	41907712	41911814	.	+	.	gene_id "RatTranscG000153"; transcript_id "RatTranscT000328"; exon_number "2"; gene_name "RatTranscG000153"; gene_biotype "lincRNA"; transcript_name "RatTranscT000328"; exon_id 'RatTranscE000915";
1	lincRNA	exon	41940312	41941342	.	+	.	gene_id "RatTranscG000154"; transcript_id "RatTranscT000329"; exon_number "1"; gene_name "RatTranscG000154"; gene_biotype "lincRNA"; transcript_name "RatTranscT000329"; exon_id 'RatTranscE000916";
1	lincRNA	exon	41945393	41945901	.	+	.	gene_id "RatTranscG000154"; transcript_id "RatTranscT000329"; exon_number "2"; gene_name "RatTranscG000154"; gene_biotype "lincRNA"; transcript_name "RatTranscT000329"; exon_id 'RatTranscE000917";
1	lincRNA	exon	42023531	42023923	.	+	.	gene_id "RatTranscG000155"; transcript_id "RatTranscT000330"; exon_number "1"; gene_name "RatTranscG000155"; gene_biotype "lincRNA"; transcript_name "RatTranscT000330"; exon_id 'RatTranscE000918";
1	lincRNA	exon	42028478	42028774	.	+	.	gene_id "RatTranscG000155"; transcript_id "RatTranscT000330"; exon_number "2"; gene_name "RatTranscG000155"; gene_biotype "lincRNA"; transcript_name "RatTranscT000330"; exon_id 'RatTranscE000919";
1	lincRNA	exon	42471539	42471707	.	+	.	gene_id "RatTranscG000156"; transcript_id "RatTranscT000331"; exon_number "1"; gene_name "RatTranscG000156"; gene_biotype "lincRNA"; transcript_name "RatTranscT000331"; exon_id 'RatTranscE000920";
1	lincRNA	exon	42474304	42474777	.	+	.	gene_id "RatTranscG000156"; transcript_id "RatTranscT000331"; exon_number "2"; gene_name "RatTranscG000156"; gene_biotype "lincRNA"; transcript_name "RatTranscT000331"; exon_id 'RatTranscE000921";
1	lincRNA	exon	42596382	42596933	.	+	.	gene_id "RatTranscG000157"; transcript_id "RatTranscT000332"; exon_number "1"; gene_name "RatTranscG000157"; gene_biotype "lincRNA"; transcript_name "RatTranscT000332"; exon_id 'RatTranscE000922";
1	lincRNA	exon	42598601	42599206	.	+	.	gene_id "RatTranscG000157"; transcript_id "RatTranscT000332"; exon_number "2"; gene_name "RatTranscG000157"; gene_biotype "lincRNA"; transcript_name "RatTranscT000332"; exon_id 'RatTranscE000923";
1	lincRNA	exon	43311796	43311845	.	+	.	gene_id "RatTranscG000158"; transcript_id "RatTranscT000333"; exon_number "1"; gene_name "RatTranscG000158"; gene_biotype "lincRNA"; transcript_name "RatTranscT000333"; exon_id 'RatTranscE000924";
1	lincRNA	exon	43324434	43325840	.	+	.	gene_id "RatTranscG000158"; transcript_id "RatTranscT000333"; exon_number "2"; gene_name "RatTranscG000158"; gene_biotype "lincRNA"; transcript_name "RatTranscT000333"; exon_id 'RatTranscE000925";
1	lincRNA	exon	43714701	43714823	.	+	.	gene_id "RatTranscG000159"; transcript_id "RatTranscT000334"; exon_number "1"; gene_name "RatTranscG000159"; gene_biotype "lincRNA"; transcript_name "RatTranscT000334"; exon_id 'RatTranscE000926";
1	lincRNA	exon	43717502	43720094	.	+	.	gene_id "RatTranscG000159"; transcript_id "RatTranscT000334"; exon_number "2"; gene_name "RatTranscG000159"; gene_biotype "lincRNA"; transcript_name "RatTranscT000334"; exon_id 'RatTranscE000927";
1	lincRNA	exon	43906209	43906603	.	+	.	gene_id "RatTranscG000160"; transcript_id "RatTranscT000335"; exon_number "1"; gene_name "RatTranscG000160"; gene_biotype "lincRNA"; transcript_name "RatTranscT000335"; exon_id 'RatTranscE000928";
1	lincRNA	exon	43910953	43910983	.	+	.	gene_id "RatTranscG000160"; transcript_id "RatTranscT000335"; exon_number "2"; gene_name "RatTranscG000160"; gene_biotype "lincRNA"; transcript_name "RatTranscT000335"; exon_id 'RatTranscE000929";
1	lincRNA	exon	43911330	43922526	.	+	.	gene_id "RatTranscG000160"; transcript_id "RatTranscT000335"; exon_number "3"; gene_name "RatTranscG000160"; gene_biotype "lincRNA"; transcript_name "RatTranscT000335"; exon_id 'RatTranscE000930";
1	lincRNA	exon	44002680	44002930	.	+	.	gene_id "RatTranscG000161"; transcript_id "RatTranscT000336"; exon_number "1"; gene_name "RatTranscG000161"; gene_biotype "lincRNA"; transcript_name "RatTranscT000336"; exon_id 'RatTranscE000931";
1	lincRNA	exon	44003235	44003330	.	+	.	gene_id "RatTranscG000161"; transcript_id "RatTranscT000336"; exon_number "2"; gene_name "RatTranscG000161"; gene_biotype "lincRNA"; transcript_name "RatTranscT000336"; exon_id 'RatTranscE000932";
1	lincRNA	exon	44201613	44201805	.	+	.	gene_id "RatTranscG000162"; transcript_id "RatTranscT000337"; exon_number "1"; gene_name "RatTranscG000162"; gene_biotype "lincRNA"; transcript_name "RatTranscT000337"; exon_id 'RatTranscE000933";
1	lincRNA	exon	44227767	44230285	.	+	.	gene_id "RatTranscG000162"; transcript_id "RatTranscT000337"; exon_number "2"; gene_name "RatTranscG000162"; gene_biotype "lincRNA"; transcript_name "RatTranscT000337"; exon_id 'RatTranscE000934";
1	lincRNA	exon	44211898	44213553	.	+	.	gene_id "RatTranscG000162"; transcript_id "RatTranscT000338"; exon_number "1"; gene_name "RatTranscG000162"; gene_biotype "lincRNA"; transcript_name "RatTranscT000338"; exon_id 'RatTranscE000935";
1	lincRNA	exon	44227767	44230285	.	+	.	gene_id "RatTranscG000162"; transcript_id "RatTranscT000338"; exon_number "2"; gene_name "RatTranscG000162"; gene_biotype "lincRNA"; transcript_name "RatTranscT000338"; exon_id 'RatTranscE000936";
1	lincRNA	exon	44212907	44213553	.	+	.	gene_id "RatTranscG000162"; transcript_id "RatTranscT000339"; exon_number "1"; gene_name "RatTranscG000162"; gene_biotype "lincRNA"; transcript_name "RatTranscT000339"; exon_id 'RatTranscE000937";
1	lincRNA	exon	44217875	44218366	.	+	.	gene_id "RatTranscG000162"; transcript_id "RatTranscT000339"; exon_number "2"; gene_name "RatTranscG000162"; gene_biotype "lincRNA"; transcript_name "RatTranscT000339"; exon_id 'RatTranscE000938";
1	lincRNA	exon	44251962	44252917	.	+	.	gene_id "RatTranscG000163"; transcript_id "RatTranscT000340"; exon_number "1"; gene_name "RatTranscG000163"; gene_biotype "lincRNA"; transcript_name "RatTranscT000340"; exon_id 'RatTranscE000939";
1	lincRNA	exon	44253141	44253266	.	+	.	gene_id "RatTranscG000163"; transcript_id "RatTranscT000340"; exon_number "2"; gene_name "RatTranscG000163"; gene_biotype "lincRNA"; transcript_name "RatTranscT000340"; exon_id 'RatTranscE000940";
1	lincRNA	exon	44290724	44291033	.	+	.	gene_id "RatTranscG000164"; transcript_id "RatTranscT000341"; exon_number "1"; gene_name "RatTranscG000164"; gene_biotype "lincRNA"; transcript_name "RatTranscT000341"; exon_id 'RatTranscE000941";
1	lincRNA	exon	44291167	44291278	.	+	.	gene_id "RatTranscG000164"; transcript_id "RatTranscT000341"; exon_number "2"; gene_name "RatTranscG000164"; gene_biotype "lincRNA"; transcript_name "RatTranscT000341"; exon_id 'RatTranscE000942";
1	lincRNA	exon	44786859	44787007	.	+	.	gene_id "RatTranscG000165"; transcript_id "RatTranscT000342"; exon_number "1"; gene_name "RatTranscG000165"; gene_biotype "lincRNA"; transcript_name "RatTranscT000342"; exon_id 'RatTranscE000943";
1	lincRNA	exon	44789506	44789665	.	+	.	gene_id "RatTranscG000165"; transcript_id "RatTranscT000342"; exon_number "2"; gene_name "RatTranscG000165"; gene_biotype "lincRNA"; transcript_name "RatTranscT000342"; exon_id 'RatTranscE000944";
1	lincRNA	exon	44818129	44818308	.	+	.	gene_id "RatTranscG000165"; transcript_id "RatTranscT000342"; exon_number "3"; gene_name "RatTranscG000165"; gene_biotype "lincRNA"; transcript_name "RatTranscT000342"; exon_id 'RatTranscE000945";
1	lincRNA	exon	44819245	44819362	.	+	.	gene_id "RatTranscG000165"; transcript_id "RatTranscT000342"; exon_number "4"; gene_name "RatTranscG000165"; gene_biotype "lincRNA"; transcript_name "RatTranscT000342"; exon_id 'RatTranscE000946";
1	lincRNA	exon	44786859	44787007	.	+	.	gene_id "RatTranscG000165"; transcript_id "RatTranscT000343"; exon_number "1"; gene_name "RatTranscG000165"; gene_biotype "lincRNA"; transcript_name "RatTranscT000343"; exon_id 'RatTranscE000947";
1	lincRNA	exon	44789506	44789665	.	+	.	gene_id "RatTranscG000165"; transcript_id "RatTranscT000343"; exon_number "2"; gene_name "RatTranscG000165"; gene_biotype "lincRNA"; transcript_name "RatTranscT000343"; exon_id 'RatTranscE000948";
1	lincRNA	exon	44818129	44818308	.	+	.	gene_id "RatTranscG000165"; transcript_id "RatTranscT000343"; exon_number "3"; gene_name "RatTranscG000165"; gene_biotype "lincRNA"; transcript_name "RatTranscT000343"; exon_id 'RatTranscE000949";
1	lincRNA	exon	44834895	44835310	.	+	.	gene_id "RatTranscG000165"; transcript_id "RatTranscT000343"; exon_number "4"; gene_name "RatTranscG000165"; gene_biotype "lincRNA"; transcript_name "RatTranscT000343"; exon_id 'RatTranscE000950";
1	lincRNA	exon	44789520	44789665	.	+	.	gene_id "RatTranscG000165"; transcript_id "RatTranscT000344"; exon_number "1"; gene_name "RatTranscG000165"; gene_biotype "lincRNA"; transcript_name "RatTranscT000344"; exon_id 'RatTranscE000951";
1	lincRNA	exon	44818129	44818308	.	+	.	gene_id "RatTranscG000165"; transcript_id "RatTranscT000344"; exon_number "2"; gene_name "RatTranscG000165"; gene_biotype "lincRNA"; transcript_name "RatTranscT000344"; exon_id 'RatTranscE000952";
1	lincRNA	exon	44823341	44823580	.	+	.	gene_id "RatTranscG000165"; transcript_id "RatTranscT000344"; exon_number "3"; gene_name "RatTranscG000165"; gene_biotype "lincRNA"; transcript_name "RatTranscT000344"; exon_id 'RatTranscE000953";
1	lincRNA	exon	44907595	44907677	.	+	.	gene_id "RatTranscG000166"; transcript_id "RatTranscT000345"; exon_number "1"; gene_name "RatTranscG000166"; gene_biotype "lincRNA"; transcript_name "RatTranscT000345"; exon_id 'RatTranscE000954";
1	lincRNA	exon	44917352	44917410	.	+	.	gene_id "RatTranscG000166"; transcript_id "RatTranscT000345"; exon_number "2"; gene_name "RatTranscG000166"; gene_biotype "lincRNA"; transcript_name "RatTranscT000345"; exon_id 'RatTranscE000955";
1	lincRNA	exon	44917813	44918234	.	+	.	gene_id "RatTranscG000166"; transcript_id "RatTranscT000345"; exon_number "3"; gene_name "RatTranscG000166"; gene_biotype "lincRNA"; transcript_name "RatTranscT000345"; exon_id 'RatTranscE000956";
1	lincRNA	exon	45268455	45268983	.	+	.	gene_id "RatTranscG000167"; transcript_id "RatTranscT000346"; exon_number "1"; gene_name "RatTranscG000167"; gene_biotype "lincRNA"; transcript_name "RatTranscT000346"; exon_id 'RatTranscE000957";
1	lincRNA	exon	45276922	45277575	.	+	.	gene_id "RatTranscG000167"; transcript_id "RatTranscT000346"; exon_number "2"; gene_name "RatTranscG000167"; gene_biotype "lincRNA"; transcript_name "RatTranscT000346"; exon_id 'RatTranscE000958";
1	lincRNA	exon	45275137	45275274	.	+	.	gene_id "RatTranscG000167"; transcript_id "RatTranscT000347"; exon_number "1"; gene_name "RatTranscG000167"; gene_biotype "lincRNA"; transcript_name "RatTranscT000347"; exon_id 'RatTranscE000959";
1	lincRNA	exon	45276922	45277575	.	+	.	gene_id "RatTranscG000167"; transcript_id "RatTranscT000347"; exon_number "2"; gene_name "RatTranscG000167"; gene_biotype "lincRNA"; transcript_name "RatTranscT000347"; exon_id 'RatTranscE000960";
1	lincRNA	exon	45688405	45688707	.	+	.	gene_id "RatTranscG000168"; transcript_id "RatTranscT000348"; exon_number "1"; gene_name "RatTranscG000168"; gene_biotype "lincRNA"; transcript_name "RatTranscT000348"; exon_id 'RatTranscE000961";
1	lincRNA	exon	45694641	45694833	.	+	.	gene_id "RatTranscG000168"; transcript_id "RatTranscT000348"; exon_number "2"; gene_name "RatTranscG000168"; gene_biotype "lincRNA"; transcript_name "RatTranscT000348"; exon_id 'RatTranscE000962";
1	lincRNA	exon	45696173	45697557	.	+	.	gene_id "RatTranscG000168"; transcript_id "RatTranscT000348"; exon_number "3"; gene_name "RatTranscG000168"; gene_biotype "lincRNA"; transcript_name "RatTranscT000348"; exon_id 'RatTranscE000963";
1	lincRNA	exon	45727457	45727731	.	+	.	gene_id "RatTranscG000169"; transcript_id "RatTranscT000349"; exon_number "1"; gene_name "RatTranscG000169"; gene_biotype "lincRNA"; transcript_name "RatTranscT000349"; exon_id 'RatTranscE000964";
1	lincRNA	exon	45728867	45729618	.	+	.	gene_id "RatTranscG000169"; transcript_id "RatTranscT000349"; exon_number "2"; gene_name "RatTranscG000169"; gene_biotype "lincRNA"; transcript_name "RatTranscT000349"; exon_id 'RatTranscE000965";
1	lincRNA	exon	45787806	45788141	.	+	.	gene_id "RatTranscG000170"; transcript_id "RatTranscT000350"; exon_number "1"; gene_name "RatTranscG000170"; gene_biotype "lincRNA"; transcript_name "RatTranscT000350"; exon_id 'RatTranscE000966";
1	lincRNA	exon	45823160	45823222	.	+	.	gene_id "RatTranscG000170"; transcript_id "RatTranscT000350"; exon_number "2"; gene_name "RatTranscG000170"; gene_biotype "lincRNA"; transcript_name "RatTranscT000350"; exon_id 'RatTranscE000967";
1	lincRNA	exon	45825288	45825511	.	+	.	gene_id "RatTranscG000171"; transcript_id "RatTranscT000351"; exon_number "1"; gene_name "RatTranscG000171"; gene_biotype "lincRNA"; transcript_name "RatTranscT000351"; exon_id 'RatTranscE000968";
1	lincRNA	exon	45826015	45826219	.	+	.	gene_id "RatTranscG000171"; transcript_id "RatTranscT000351"; exon_number "2"; gene_name "RatTranscG000171"; gene_biotype "lincRNA"; transcript_name "RatTranscT000351"; exon_id 'RatTranscE000969";
1	lincRNA	exon	45826632	45826716	.	+	.	gene_id "RatTranscG000171"; transcript_id "RatTranscT000351"; exon_number "3"; gene_name "RatTranscG000171"; gene_biotype "lincRNA"; transcript_name "RatTranscT000351"; exon_id 'RatTranscE000970";
1	lincRNA	exon	45827729	45827830	.	+	.	gene_id "RatTranscG000171"; transcript_id "RatTranscT000351"; exon_number "4"; gene_name "RatTranscG000171"; gene_biotype "lincRNA"; transcript_name "RatTranscT000351"; exon_id 'RatTranscE000971";
1	lincRNA	exon	46344126	46344175	.	+	.	gene_id "RatTranscG000172"; transcript_id "RatTranscT000352"; exon_number "1"; gene_name "RatTranscG000172"; gene_biotype "lincRNA"; transcript_name "RatTranscT000352"; exon_id 'RatTranscE000972";
1	lincRNA	exon	46356096	46356142	.	+	.	gene_id "RatTranscG000172"; transcript_id "RatTranscT000352"; exon_number "2"; gene_name "RatTranscG000172"; gene_biotype "lincRNA"; transcript_name "RatTranscT000352"; exon_id 'RatTranscE000973";
1	lincRNA	exon	46357453	46358927	.	+	.	gene_id "RatTranscG000172"; transcript_id "RatTranscT000352"; exon_number "3"; gene_name "RatTranscG000172"; gene_biotype "lincRNA"; transcript_name "RatTranscT000352"; exon_id 'RatTranscE000974";
1	lincRNA	exon	46354884	46354985	.	+	.	gene_id "RatTranscG000172"; transcript_id "RatTranscT000353"; exon_number "1"; gene_name "RatTranscG000172"; gene_biotype "lincRNA"; transcript_name "RatTranscT000353"; exon_id 'RatTranscE000975";
1	lincRNA	exon	46357551	46358927	.	+	.	gene_id "RatTranscG000172"; transcript_id "RatTranscT000353"; exon_number "2"; gene_name "RatTranscG000172"; gene_biotype "lincRNA"; transcript_name "RatTranscT000353"; exon_id 'RatTranscE000976";
1	lincRNA	exon	46354933	46354985	.	+	.	gene_id "RatTranscG000172"; transcript_id "RatTranscT000354"; exon_number "1"; gene_name "RatTranscG000172"; gene_biotype "lincRNA"; transcript_name "RatTranscT000354"; exon_id 'RatTranscE000977";
1	lincRNA	exon	46356096	46356142	.	+	.	gene_id "RatTranscG000172"; transcript_id "RatTranscT000354"; exon_number "2"; gene_name "RatTranscG000172"; gene_biotype "lincRNA"; transcript_name "RatTranscT000354"; exon_id 'RatTranscE000978";
1	lincRNA	exon	46357453	46358927	.	+	.	gene_id "RatTranscG000172"; transcript_id "RatTranscT000354"; exon_number "3"; gene_name "RatTranscG000172"; gene_biotype "lincRNA"; transcript_name "RatTranscT000354"; exon_id 'RatTranscE000979";
1	lincRNA	exon	46356099	46356142	.	+	.	gene_id "RatTranscG000172"; transcript_id "RatTranscT000355"; exon_number "1"; gene_name "RatTranscG000172"; gene_biotype "lincRNA"; transcript_name "RatTranscT000355"; exon_id 'RatTranscE000980";
1	lincRNA	exon	46357551	46358927	.	+	.	gene_id "RatTranscG000172"; transcript_id "RatTranscT000355"; exon_number "2"; gene_name "RatTranscG000172"; gene_biotype "lincRNA"; transcript_name "RatTranscT000355"; exon_id 'RatTranscE000981";
1	lincRNA	exon	46366933	46367210	.	+	.	gene_id "RatTranscG000173"; transcript_id "RatTranscT000356"; exon_number "1"; gene_name "RatTranscG000173"; gene_biotype "lincRNA"; transcript_name "RatTranscT000356"; exon_id 'RatTranscE000982";
1	lincRNA	exon	46369857	46370004	.	+	.	gene_id "RatTranscG000173"; transcript_id "RatTranscT000356"; exon_number "2"; gene_name "RatTranscG000173"; gene_biotype "lincRNA"; transcript_name "RatTranscT000356"; exon_id 'RatTranscE000983";
1	lincRNA	exon	46366936	46367210	.	+	.	gene_id "RatTranscG000173"; transcript_id "RatTranscT000357"; exon_number "1"; gene_name "RatTranscG000173"; gene_biotype "lincRNA"; transcript_name "RatTranscT000357"; exon_id 'RatTranscE000984";
1	lincRNA	exon	46372692	46372744	.	+	.	gene_id "RatTranscG000173"; transcript_id "RatTranscT000357"; exon_number "2"; gene_name "RatTranscG000173"; gene_biotype "lincRNA"; transcript_name "RatTranscT000357"; exon_id 'RatTranscE000985";
1	lincRNA	exon	46657046	46657568	.	+	.	gene_id "RatTranscG000174"; transcript_id "RatTranscT000358"; exon_number "1"; gene_name "RatTranscG000174"; gene_biotype "lincRNA"; transcript_name "RatTranscT000358"; exon_id 'RatTranscE000986";
1	lincRNA	exon	46658202	46659319	.	+	.	gene_id "RatTranscG000174"; transcript_id "RatTranscT000358"; exon_number "2"; gene_name "RatTranscG000174"; gene_biotype "lincRNA"; transcript_name "RatTranscT000358"; exon_id 'RatTranscE000987";
1	lincRNA	exon	46996385	46999284	.	+	.	gene_id "RatTranscG000175"; transcript_id "RatTranscT000359"; exon_number "1"; gene_name "RatTranscG000175"; gene_biotype "lincRNA"; transcript_name "RatTranscT000359"; exon_id 'RatTranscE000988";
1	lincRNA	exon	47003878	47004166	.	+	.	gene_id "RatTranscG000175"; transcript_id "RatTranscT000359"; exon_number "2"; gene_name "RatTranscG000175"; gene_biotype "lincRNA"; transcript_name "RatTranscT000359"; exon_id 'RatTranscE000989";
1	lincRNA	exon	47004359	47004434	.	+	.	gene_id "RatTranscG000176"; transcript_id "RatTranscT000360"; exon_number "1"; gene_name "RatTranscG000176"; gene_biotype "lincRNA"; transcript_name "RatTranscT000360"; exon_id 'RatTranscE000990";
1	lincRNA	exon	47030544	47031428	.	+	.	gene_id "RatTranscG000176"; transcript_id "RatTranscT000360"; exon_number "2"; gene_name "RatTranscG000176"; gene_biotype "lincRNA"; transcript_name "RatTranscT000360"; exon_id 'RatTranscE000991";
1	lincRNA	exon	47127986	47128020	.	+	.	gene_id "RatTranscG000177"; transcript_id "RatTranscT000361"; exon_number "1"; gene_name "RatTranscG000177"; gene_biotype "lincRNA"; transcript_name "RatTranscT000361"; exon_id 'RatTranscE000992";
1	lincRNA	exon	47128224	47131819	.	+	.	gene_id "RatTranscG000177"; transcript_id "RatTranscT000361"; exon_number "2"; gene_name "RatTranscG000177"; gene_biotype "lincRNA"; transcript_name "RatTranscT000361"; exon_id 'RatTranscE000993";
1	lincRNA	exon	47129513	47130245	.	+	.	gene_id "RatTranscG000177"; transcript_id "RatTranscT000362"; exon_number "1"; gene_name "RatTranscG000177"; gene_biotype "lincRNA"; transcript_name "RatTranscT000362"; exon_id 'RatTranscE000994";
1	lincRNA	exon	47130985	47131819	.	+	.	gene_id "RatTranscG000177"; transcript_id "RatTranscT000362"; exon_number "2"; gene_name "RatTranscG000177"; gene_biotype "lincRNA"; transcript_name "RatTranscT000362"; exon_id 'RatTranscE000995";
1	lincRNA	exon	47203098	47203661	.	+	.	gene_id "RatTranscG000178"; transcript_id "RatTranscT000363"; exon_number "1"; gene_name "RatTranscG000178"; gene_biotype "lincRNA"; transcript_name "RatTranscT000363"; exon_id 'RatTranscE000996";
1	lincRNA	exon	47203669	47203796	.	+	.	gene_id "RatTranscG000178"; transcript_id "RatTranscT000363"; exon_number "2"; gene_name "RatTranscG000178"; gene_biotype "lincRNA"; transcript_name "RatTranscT000363"; exon_id 'RatTranscE000997";
1	lincRNA	exon	47372836	47373111	.	+	.	gene_id "RatTranscG000179"; transcript_id "RatTranscT000364"; exon_number "1"; gene_name "RatTranscG000179"; gene_biotype "lincRNA"; transcript_name "RatTranscT000364"; exon_id 'RatTranscE000998";
1	lincRNA	exon	47415120	47416391	.	+	.	gene_id "RatTranscG000179"; transcript_id "RatTranscT000364"; exon_number "2"; gene_name "RatTranscG000179"; gene_biotype "lincRNA"; transcript_name "RatTranscT000364"; exon_id 'RatTranscE000999";
1	lincRNA	exon	47558221	47559990	.	+	.	gene_id "RatTranscG000180"; transcript_id "RatTranscT000365"; exon_number "1"; gene_name "RatTranscG000180"; gene_biotype "lincRNA"; transcript_name "RatTranscT000365"; exon_id 'RatTranscE001000";
1	lincRNA	exon	47563331	47563428	.	+	.	gene_id "RatTranscG000180"; transcript_id "RatTranscT000365"; exon_number "2"; gene_name "RatTranscG000180"; gene_biotype "lincRNA"; transcript_name "RatTranscT000365"; exon_id 'RatTranscE001001";
1	lincRNA	exon	47568978	47569257	.	+	.	gene_id "RatTranscG000180"; transcript_id "RatTranscT000365"; exon_number "3"; gene_name "RatTranscG000180"; gene_biotype "lincRNA"; transcript_name "RatTranscT000365"; exon_id 'RatTranscE001002";
1	lincRNA	exon	47570213	47570912	.	+	.	gene_id "RatTranscG000180"; transcript_id "RatTranscT000365"; exon_number "4"; gene_name "RatTranscG000180"; gene_biotype "lincRNA"; transcript_name "RatTranscT000365"; exon_id 'RatTranscE001003";
1	lincRNA	exon	47695221	47695552	.	+	.	gene_id "RatTranscG000181"; transcript_id "RatTranscT000366"; exon_number "1"; gene_name "RatTranscG000181"; gene_biotype "lincRNA"; transcript_name "RatTranscT000366"; exon_id 'RatTranscE001004";
1	lincRNA	exon	47695685	47695942	.	+	.	gene_id "RatTranscG000181"; transcript_id "RatTranscT000366"; exon_number "2"; gene_name "RatTranscG000181"; gene_biotype "lincRNA"; transcript_name "RatTranscT000366"; exon_id 'RatTranscE001005";
1	lincRNA	exon	47704587	47704755	.	+	.	gene_id "RatTranscG000182"; transcript_id "RatTranscT000367"; exon_number "1"; gene_name "RatTranscG000182"; gene_biotype "lincRNA"; transcript_name "RatTranscT000367"; exon_id 'RatTranscE001006";
1	lincRNA	exon	47710133	47710328	.	+	.	gene_id "RatTranscG000182"; transcript_id "RatTranscT000367"; exon_number "2"; gene_name "RatTranscG000182"; gene_biotype "lincRNA"; transcript_name "RatTranscT000367"; exon_id 'RatTranscE001007";
1	lincRNA	exon	47739545	47739766	.	+	.	gene_id "RatTranscG000182"; transcript_id "RatTranscT000367"; exon_number "3"; gene_name "RatTranscG000182"; gene_biotype "lincRNA"; transcript_name "RatTranscT000367"; exon_id 'RatTranscE001008";
1	lincRNA	exon	47746872	47748711	.	+	.	gene_id "RatTranscG000182"; transcript_id "RatTranscT000367"; exon_number "4"; gene_name "RatTranscG000182"; gene_biotype "lincRNA"; transcript_name "RatTranscT000367"; exon_id 'RatTranscE001009";
1	lincRNA	exon	47704659	47704755	.	+	.	gene_id "RatTranscG000182"; transcript_id "RatTranscT000368"; exon_number "1"; gene_name "RatTranscG000182"; gene_biotype "lincRNA"; transcript_name "RatTranscT000368"; exon_id 'RatTranscE001010";
1	lincRNA	exon	47710134	47710328	.	+	.	gene_id "RatTranscG000182"; transcript_id "RatTranscT000368"; exon_number "2"; gene_name "RatTranscG000182"; gene_biotype "lincRNA"; transcript_name "RatTranscT000368"; exon_id 'RatTranscE001011";
1	lincRNA	exon	47739546	47739766	.	+	.	gene_id "RatTranscG000182"; transcript_id "RatTranscT000368"; exon_number "3"; gene_name "RatTranscG000182"; gene_biotype "lincRNA"; transcript_name "RatTranscT000368"; exon_id 'RatTranscE001012";
1	lincRNA	exon	47746873	47748711	.	+	.	gene_id "RatTranscG000182"; transcript_id "RatTranscT000368"; exon_number "4"; gene_name "RatTranscG000182"; gene_biotype "lincRNA"; transcript_name "RatTranscT000368"; exon_id 'RatTranscE001013";
1	lincRNA	exon	47709987	47710328	.	+	.	gene_id "RatTranscG000182"; transcript_id "RatTranscT000369"; exon_number "1"; gene_name "RatTranscG000182"; gene_biotype "lincRNA"; transcript_name "RatTranscT000369"; exon_id 'RatTranscE001014";
1	lincRNA	exon	47710424	47710925	.	+	.	gene_id "RatTranscG000182"; transcript_id "RatTranscT000369"; exon_number "2"; gene_name "RatTranscG000182"; gene_biotype "lincRNA"; transcript_name "RatTranscT000369"; exon_id 'RatTranscE001015";
1	lincRNA	exon	47732062	47732703	.	+	.	gene_id "RatTranscG000182"; transcript_id "RatTranscT000370"; exon_number "1"; gene_name "RatTranscG000182"; gene_biotype "lincRNA"; transcript_name "RatTranscT000370"; exon_id 'RatTranscE001016";
1	lincRNA	exon	47739546	47739766	.	+	.	gene_id "RatTranscG000182"; transcript_id "RatTranscT000370"; exon_number "2"; gene_name "RatTranscG000182"; gene_biotype "lincRNA"; transcript_name "RatTranscT000370"; exon_id 'RatTranscE001017";
1	lincRNA	exon	47746873	47748711	.	+	.	gene_id "RatTranscG000182"; transcript_id "RatTranscT000370"; exon_number "3"; gene_name "RatTranscG000182"; gene_biotype "lincRNA"; transcript_name "RatTranscT000370"; exon_id 'RatTranscE001018";
1	lincRNA	exon	47912972	47913256	.	+	.	gene_id "RatTranscG000183"; transcript_id "RatTranscT000371"; exon_number "1"; gene_name "RatTranscG000183"; gene_biotype "lincRNA"; transcript_name "RatTranscT000371"; exon_id 'RatTranscE001019";
1	lincRNA	exon	47913340	47913389	.	+	.	gene_id "RatTranscG000183"; transcript_id "RatTranscT000371"; exon_number "2"; gene_name "RatTranscG000183"; gene_biotype "lincRNA"; transcript_name "RatTranscT000371"; exon_id 'RatTranscE001020";
1	lincRNA	exon	47913642	47913681	.	+	.	gene_id "RatTranscG000183"; transcript_id "RatTranscT000371"; exon_number "3"; gene_name "RatTranscG000183"; gene_biotype "lincRNA"; transcript_name "RatTranscT000371"; exon_id 'RatTranscE001021";
1	lincRNA	exon	47912972	47913256	.	+	.	gene_id "RatTranscG000183"; transcript_id "RatTranscT000372"; exon_number "1"; gene_name "RatTranscG000183"; gene_biotype "lincRNA"; transcript_name "RatTranscT000372"; exon_id 'RatTranscE001022";
1	lincRNA	exon	47913675	47913681	.	+	.	gene_id "RatTranscG000183"; transcript_id "RatTranscT000372"; exon_number "2"; gene_name "RatTranscG000183"; gene_biotype "lincRNA"; transcript_name "RatTranscT000372"; exon_id 'RatTranscE001023";
1	lincRNA	exon	47912973	47913256	.	+	.	gene_id "RatTranscG000183"; transcript_id "RatTranscT000373"; exon_number "1"; gene_name "RatTranscG000183"; gene_biotype "lincRNA"; transcript_name "RatTranscT000373"; exon_id 'RatTranscE001024";
1	lincRNA	exon	47913686	47913691	.	+	.	gene_id "RatTranscG000183"; transcript_id "RatTranscT000373"; exon_number "2"; gene_name "RatTranscG000183"; gene_biotype "lincRNA"; transcript_name "RatTranscT000373"; exon_id 'RatTranscE001025";
1	lincRNA	exon	48306706	48306963	.	+	.	gene_id "RatTranscG000184"; transcript_id "RatTranscT000374"; exon_number "1"; gene_name "RatTranscG000184"; gene_biotype "lincRNA"; transcript_name "RatTranscT000374"; exon_id 'RatTranscE001026";
1	lincRNA	exon	48309463	48310075	.	+	.	gene_id "RatTranscG000184"; transcript_id "RatTranscT000374"; exon_number "2"; gene_name "RatTranscG000184"; gene_biotype "lincRNA"; transcript_name "RatTranscT000374"; exon_id 'RatTranscE001027";
1	lincRNA	exon	48411682	48412764	.	+	.	gene_id "RatTranscG000185"; transcript_id "RatTranscT000375"; exon_number "1"; gene_name "RatTranscG000185"; gene_biotype "lincRNA"; transcript_name "RatTranscT000375"; exon_id 'RatTranscE001028";
1	lincRNA	exon	48417319	48417435	.	+	.	gene_id "RatTranscG000185"; transcript_id "RatTranscT000375"; exon_number "2"; gene_name "RatTranscG000185"; gene_biotype "lincRNA"; transcript_name "RatTranscT000375"; exon_id 'RatTranscE001029";
1	lincRNA	exon	48418640	48419314	.	+	.	gene_id "RatTranscG000185"; transcript_id "RatTranscT000375"; exon_number "3"; gene_name "RatTranscG000185"; gene_biotype "lincRNA"; transcript_name "RatTranscT000375"; exon_id 'RatTranscE001030";
1	lincRNA	exon	48412256	48412764	.	+	.	gene_id "RatTranscG000185"; transcript_id "RatTranscT000376"; exon_number "1"; gene_name "RatTranscG000185"; gene_biotype "lincRNA"; transcript_name "RatTranscT000376"; exon_id 'RatTranscE001031";
1	lincRNA	exon	48417320	48417435	.	+	.	gene_id "RatTranscG000185"; transcript_id "RatTranscT000376"; exon_number "2"; gene_name "RatTranscG000185"; gene_biotype "lincRNA"; transcript_name "RatTranscT000376"; exon_id 'RatTranscE001032";
1	lincRNA	exon	48418641	48419314	.	+	.	gene_id "RatTranscG000185"; transcript_id "RatTranscT000376"; exon_number "3"; gene_name "RatTranscG000185"; gene_biotype "lincRNA"; transcript_name "RatTranscT000376"; exon_id 'RatTranscE001033";
1	lincRNA	exon	48412256	48412764	.	+	.	gene_id "RatTranscG000185"; transcript_id "RatTranscT000377"; exon_number "1"; gene_name "RatTranscG000185"; gene_biotype "lincRNA"; transcript_name "RatTranscT000377"; exon_id 'RatTranscE001034";
1	lincRNA	exon	48418641	48419314	.	+	.	gene_id "RatTranscG000185"; transcript_id "RatTranscT000377"; exon_number "2"; gene_name "RatTranscG000185"; gene_biotype "lincRNA"; transcript_name "RatTranscT000377"; exon_id 'RatTranscE001035";
1	lincRNA	exon	48861674	48861725	.	+	.	gene_id "RatTranscG000186"; transcript_id "RatTranscT000378"; exon_number "1"; gene_name "RatTranscG000186"; gene_biotype "lincRNA"; transcript_name "RatTranscT000378"; exon_id 'RatTranscE001036";
1	lincRNA	exon	48862701	48863890	.	+	.	gene_id "RatTranscG000186"; transcript_id "RatTranscT000378"; exon_number "2"; gene_name "RatTranscG000186"; gene_biotype "lincRNA"; transcript_name "RatTranscT000378"; exon_id 'RatTranscE001037";
1	lincRNA	exon	48892816	48892952	.	+	.	gene_id "RatTranscG000187"; transcript_id "RatTranscT000379"; exon_number "1"; gene_name "RatTranscG000187"; gene_biotype "lincRNA"; transcript_name "RatTranscT000379"; exon_id 'RatTranscE001038";
1	lincRNA	exon	48904795	48904872	.	+	.	gene_id "RatTranscG000187"; transcript_id "RatTranscT000379"; exon_number "2"; gene_name "RatTranscG000187"; gene_biotype "lincRNA"; transcript_name "RatTranscT000379"; exon_id 'RatTranscE001039";
1	lincRNA	exon	49132410	49132546	.	+	.	gene_id "RatTranscG000188"; transcript_id "RatTranscT000380"; exon_number "1"; gene_name "RatTranscG000188"; gene_biotype "lincRNA"; transcript_name "RatTranscT000380"; exon_id 'RatTranscE001040";
1	lincRNA	exon	49133875	49133977	.	+	.	gene_id "RatTranscG000188"; transcript_id "RatTranscT000380"; exon_number "2"; gene_name "RatTranscG000188"; gene_biotype "lincRNA"; transcript_name "RatTranscT000380"; exon_id 'RatTranscE001041";
1	lincRNA	exon	49134710	49134791	.	+	.	gene_id "RatTranscG000188"; transcript_id "RatTranscT000380"; exon_number "3"; gene_name "RatTranscG000188"; gene_biotype "lincRNA"; transcript_name "RatTranscT000380"; exon_id 'RatTranscE001042";
1	lincRNA	exon	49138038	49138443	.	+	.	gene_id "RatTranscG000188"; transcript_id "RatTranscT000380"; exon_number "4"; gene_name "RatTranscG000188"; gene_biotype "lincRNA"; transcript_name "RatTranscT000380"; exon_id 'RatTranscE001043";
1	lincRNA	exon	50207608	50207750	.	+	.	gene_id "RatTranscG000189"; transcript_id "RatTranscT000381"; exon_number "1"; gene_name "RatTranscG000189"; gene_biotype "lincRNA"; transcript_name "RatTranscT000381"; exon_id 'RatTranscE001044";
1	lincRNA	exon	50207861	50208098	.	+	.	gene_id "RatTranscG000189"; transcript_id "RatTranscT000381"; exon_number "2"; gene_name "RatTranscG000189"; gene_biotype "lincRNA"; transcript_name "RatTranscT000381"; exon_id 'RatTranscE001045";
1	lincRNA	exon	50559407	50559704	.	+	.	gene_id "RatTranscG000190"; transcript_id "RatTranscT000382"; exon_number "1"; gene_name "RatTranscG000190"; gene_biotype "lincRNA"; transcript_name "RatTranscT000382"; exon_id 'RatTranscE001046";
1	lincRNA	exon	50562258	50563665	.	+	.	gene_id "RatTranscG000190"; transcript_id "RatTranscT000382"; exon_number "2"; gene_name "RatTranscG000190"; gene_biotype "lincRNA"; transcript_name "RatTranscT000382"; exon_id 'RatTranscE001047";
1	lincRNA	exon	50559407	50559704	.	+	.	gene_id "RatTranscG000190"; transcript_id "RatTranscT000383"; exon_number "1"; gene_name "RatTranscG000190"; gene_biotype "lincRNA"; transcript_name "RatTranscT000383"; exon_id 'RatTranscE001048";
1	lincRNA	exon	50562123	50563665	.	+	.	gene_id "RatTranscG000190"; transcript_id "RatTranscT000383"; exon_number "2"; gene_name "RatTranscG000190"; gene_biotype "lincRNA"; transcript_name "RatTranscT000383"; exon_id 'RatTranscE001049";
1	lincRNA	exon	51190781	51190884	.	+	.	gene_id "RatTranscG000191"; transcript_id "RatTranscT000384"; exon_number "1"; gene_name "RatTranscG000191"; gene_biotype "lincRNA"; transcript_name "RatTranscT000384"; exon_id 'RatTranscE001050";
1	lincRNA	exon	51209499	51209851	.	+	.	gene_id "RatTranscG000191"; transcript_id "RatTranscT000384"; exon_number "2"; gene_name "RatTranscG000191"; gene_biotype "lincRNA"; transcript_name "RatTranscT000384"; exon_id 'RatTranscE001051";
1	lincRNA	exon	51281967	51282348	.	+	.	gene_id "RatTranscG000192"; transcript_id "RatTranscT000385"; exon_number "1"; gene_name "RatTranscG000192"; gene_biotype "lincRNA"; transcript_name "RatTranscT000385"; exon_id 'RatTranscE001052";
1	lincRNA	exon	51288099	51288212	.	+	.	gene_id "RatTranscG000192"; transcript_id "RatTranscT000385"; exon_number "2"; gene_name "RatTranscG000192"; gene_biotype "lincRNA"; transcript_name "RatTranscT000385"; exon_id 'RatTranscE001053";
1	lincRNA	exon	51455865	51456530	.	+	.	gene_id "RatTranscG000193"; transcript_id "RatTranscT000386"; exon_number "1"; gene_name "RatTranscG000193"; gene_biotype "lincRNA"; transcript_name "RatTranscT000386"; exon_id 'RatTranscE001054";
1	lincRNA	exon	51462451	51463335	.	+	.	gene_id "RatTranscG000193"; transcript_id "RatTranscT000386"; exon_number "2"; gene_name "RatTranscG000193"; gene_biotype "lincRNA"; transcript_name "RatTranscT000386"; exon_id 'RatTranscE001055";
1	lincRNA	exon	51505772	51508079	.	+	.	gene_id "RatTranscG000194"; transcript_id "RatTranscT000387"; exon_number "1"; gene_name "RatTranscG000194"; gene_biotype "lincRNA"; transcript_name "RatTranscT000387"; exon_id 'RatTranscE001056";
1	lincRNA	exon	51508185	51509623	.	+	.	gene_id "RatTranscG000194"; transcript_id "RatTranscT000387"; exon_number "2"; gene_name "RatTranscG000194"; gene_biotype "lincRNA"; transcript_name "RatTranscT000387"; exon_id 'RatTranscE001057";
1	lincRNA	exon	51505922	51508044	.	+	.	gene_id "RatTranscG000194"; transcript_id "RatTranscT000388"; exon_number "1"; gene_name "RatTranscG000194"; gene_biotype "lincRNA"; transcript_name "RatTranscT000388"; exon_id 'RatTranscE001058";
1	lincRNA	exon	51508115	51508124	.	+	.	gene_id "RatTranscG000194"; transcript_id "RatTranscT000388"; exon_number "2"; gene_name "RatTranscG000194"; gene_biotype "lincRNA"; transcript_name "RatTranscT000388"; exon_id 'RatTranscE001059";
1	lincRNA	exon	51508195	51509623	.	+	.	gene_id "RatTranscG000194"; transcript_id "RatTranscT000388"; exon_number "3"; gene_name "RatTranscG000194"; gene_biotype "lincRNA"; transcript_name "RatTranscT000388"; exon_id 'RatTranscE001060";
1	lincRNA	exon	51505922	51508054	.	+	.	gene_id "RatTranscG000194"; transcript_id "RatTranscT000389"; exon_number "1"; gene_name "RatTranscG000194"; gene_biotype "lincRNA"; transcript_name "RatTranscT000389"; exon_id 'RatTranscE001061";
1	lincRNA	exon	51508195	51509623	.	+	.	gene_id "RatTranscG000194"; transcript_id "RatTranscT000389"; exon_number "2"; gene_name "RatTranscG000194"; gene_biotype "lincRNA"; transcript_name "RatTranscT000389"; exon_id 'RatTranscE001062";
1	lincRNA	exon	51505922	51508044	.	+	.	gene_id "RatTranscG000194"; transcript_id "RatTranscT000390"; exon_number "1"; gene_name "RatTranscG000194"; gene_biotype "lincRNA"; transcript_name "RatTranscT000390"; exon_id 'RatTranscE001063";
1	lincRNA	exon	51508185	51509623	.	+	.	gene_id "RatTranscG000194"; transcript_id "RatTranscT000390"; exon_number "2"; gene_name "RatTranscG000194"; gene_biotype "lincRNA"; transcript_name "RatTranscT000390"; exon_id 'RatTranscE001064";
1	lincRNA	exon	51668975	51669166	.	+	.	gene_id "RatTranscG000195"; transcript_id "RatTranscT000391"; exon_number "1"; gene_name "RatTranscG000195"; gene_biotype "lincRNA"; transcript_name "RatTranscT000391"; exon_id 'RatTranscE001065";
1	lincRNA	exon	51669724	51670084	.	+	.	gene_id "RatTranscG000195"; transcript_id "RatTranscT000391"; exon_number "2"; gene_name "RatTranscG000195"; gene_biotype "lincRNA"; transcript_name "RatTranscT000391"; exon_id 'RatTranscE001066";
1	lincRNA	exon	51947562	51947697	.	+	.	gene_id "RatTranscG000196"; transcript_id "RatTranscT000392"; exon_number "1"; gene_name "RatTranscG000196"; gene_biotype "lincRNA"; transcript_name "RatTranscT000392"; exon_id 'RatTranscE001067";
1	lincRNA	exon	52025491	52026066	.	+	.	gene_id "RatTranscG000196"; transcript_id "RatTranscT000392"; exon_number "2"; gene_name "RatTranscG000196"; gene_biotype "lincRNA"; transcript_name "RatTranscT000392"; exon_id 'RatTranscE001068";
1	lincRNA	exon	52260793	52261082	.	+	.	gene_id "RatTranscG000197"; transcript_id "RatTranscT000393"; exon_number "1"; gene_name "RatTranscG000197"; gene_biotype "lincRNA"; transcript_name "RatTranscT000393"; exon_id 'RatTranscE001069";
1	lincRNA	exon	52268991	52271397	.	+	.	gene_id "RatTranscG000197"; transcript_id "RatTranscT000393"; exon_number "2"; gene_name "RatTranscG000197"; gene_biotype "lincRNA"; transcript_name "RatTranscT000393"; exon_id 'RatTranscE001070";
1	lincRNA	exon	52260793	52261082	.	+	.	gene_id "RatTranscG000197"; transcript_id "RatTranscT000394"; exon_number "1"; gene_name "RatTranscG000197"; gene_biotype "lincRNA"; transcript_name "RatTranscT000394"; exon_id 'RatTranscE001071";
1	lincRNA	exon	52278389	52280375	.	+	.	gene_id "RatTranscG000197"; transcript_id "RatTranscT000394"; exon_number "2"; gene_name "RatTranscG000197"; gene_biotype "lincRNA"; transcript_name "RatTranscT000394"; exon_id 'RatTranscE001072";
1	lincRNA	exon	52777430	52777928	.	+	.	gene_id "RatTranscG000198"; transcript_id "RatTranscT000395"; exon_number "1"; gene_name "RatTranscG000198"; gene_biotype "lincRNA"; transcript_name "RatTranscT000395"; exon_id 'RatTranscE001073";
1	lincRNA	exon	52778206	52778481	.	+	.	gene_id "RatTranscG000198"; transcript_id "RatTranscT000395"; exon_number "2"; gene_name "RatTranscG000198"; gene_biotype "lincRNA"; transcript_name "RatTranscT000395"; exon_id 'RatTranscE001074";
1	lincRNA	exon	52777430	52777701	.	+	.	gene_id "RatTranscG000198"; transcript_id "RatTranscT000396"; exon_number "1"; gene_name "RatTranscG000198"; gene_biotype "lincRNA"; transcript_name "RatTranscT000396"; exon_id 'RatTranscE001075";
1	lincRNA	exon	52778206	52778481	.	+	.	gene_id "RatTranscG000198"; transcript_id "RatTranscT000396"; exon_number "2"; gene_name "RatTranscG000198"; gene_biotype "lincRNA"; transcript_name "RatTranscT000396"; exon_id 'RatTranscE001076";
1	lincRNA	exon	52807572	52808958	.	+	.	gene_id "RatTranscG000199"; transcript_id "RatTranscT000397"; exon_number "1"; gene_name "RatTranscG000199"; gene_biotype "lincRNA"; transcript_name "RatTranscT000397"; exon_id 'RatTranscE001077";
1	lincRNA	exon	52809245	52810261	.	+	.	gene_id "RatTranscG000199"; transcript_id "RatTranscT000397"; exon_number "2"; gene_name "RatTranscG000199"; gene_biotype "lincRNA"; transcript_name "RatTranscT000397"; exon_id 'RatTranscE001078";
1	lincRNA	exon	53320076	53330080	.	+	.	gene_id "RatTranscG000200"; transcript_id "RatTranscT000398"; exon_number "1"; gene_name "RatTranscG000200"; gene_biotype "lincRNA"; transcript_name "RatTranscT000398"; exon_id 'RatTranscE001079";
1	lincRNA	exon	53344635	53344642	.	+	.	gene_id "RatTranscG000200"; transcript_id "RatTranscT000398"; exon_number "2"; gene_name "RatTranscG000200"; gene_biotype "lincRNA"; transcript_name "RatTranscT000398"; exon_id 'RatTranscE001080";
1	lincRNA	exon	53329841	53330080	.	+	.	gene_id "RatTranscG000200"; transcript_id "RatTranscT000399"; exon_number "1"; gene_name "RatTranscG000200"; gene_biotype "lincRNA"; transcript_name "RatTranscT000399"; exon_id 'RatTranscE001081";
1	lincRNA	exon	53344818	53344825	.	+	.	gene_id "RatTranscG000200"; transcript_id "RatTranscT000399"; exon_number "2"; gene_name "RatTranscG000200"; gene_biotype "lincRNA"; transcript_name "RatTranscT000399"; exon_id 'RatTranscE001082";
1	lincRNA	exon	53329841	53330080	.	+	.	gene_id "RatTranscG000200"; transcript_id "RatTranscT000400"; exon_number "1"; gene_name "RatTranscG000200"; gene_biotype "lincRNA"; transcript_name "RatTranscT000400"; exon_id 'RatTranscE001083";
1	lincRNA	exon	53344842	53344849	.	+	.	gene_id "RatTranscG000200"; transcript_id "RatTranscT000400"; exon_number "2"; gene_name "RatTranscG000200"; gene_biotype "lincRNA"; transcript_name "RatTranscT000400"; exon_id 'RatTranscE001084";
1	lincRNA	exon	53663367	53663432	.	+	.	gene_id "RatTranscG000201"; transcript_id "RatTranscT000401"; exon_number "1"; gene_name "RatTranscG000201"; gene_biotype "lincRNA"; transcript_name "RatTranscT000401"; exon_id 'RatTranscE001085";
1	lincRNA	exon	53663813	53668626	.	+	.	gene_id "RatTranscG000201"; transcript_id "RatTranscT000401"; exon_number "2"; gene_name "RatTranscG000201"; gene_biotype "lincRNA"; transcript_name "RatTranscT000401"; exon_id 'RatTranscE001086";
1	lincRNA	exon	53824665	53825410	.	+	.	gene_id "RatTranscG000202"; transcript_id "RatTranscT000402"; exon_number "1"; gene_name "RatTranscG000202"; gene_biotype "lincRNA"; transcript_name "RatTranscT000402"; exon_id 'RatTranscE001087";
1	lincRNA	exon	53826041	53828256	.	+	.	gene_id "RatTranscG000202"; transcript_id "RatTranscT000402"; exon_number "2"; gene_name "RatTranscG000202"; gene_biotype "lincRNA"; transcript_name "RatTranscT000402"; exon_id 'RatTranscE001088";
1	lincRNA	exon	53839679	53840581	.	+	.	gene_id "RatTranscG000203"; transcript_id "RatTranscT000403"; exon_number "1"; gene_name "RatTranscG000203"; gene_biotype "lincRNA"; transcript_name "RatTranscT000403"; exon_id 'RatTranscE001089";
1	lincRNA	exon	53842301	53844683	.	+	.	gene_id "RatTranscG000203"; transcript_id "RatTranscT000403"; exon_number "2"; gene_name "RatTranscG000203"; gene_biotype "lincRNA"; transcript_name "RatTranscT000403"; exon_id 'RatTranscE001090";
1	lincRNA	exon	53840466	53840581	.	+	.	gene_id "RatTranscG000203"; transcript_id "RatTranscT000404"; exon_number "1"; gene_name "RatTranscG000203"; gene_biotype "lincRNA"; transcript_name "RatTranscT000404"; exon_id 'RatTranscE001091";
1	lincRNA	exon	53860949	53861034	.	+	.	gene_id "RatTranscG000203"; transcript_id "RatTranscT000404"; exon_number "2"; gene_name "RatTranscG000203"; gene_biotype "lincRNA"; transcript_name "RatTranscT000404"; exon_id 'RatTranscE001092";
1	lincRNA	exon	53840534	53840561	.	+	.	gene_id "RatTranscG000203"; transcript_id "RatTranscT000405"; exon_number "1"; gene_name "RatTranscG000203"; gene_biotype "lincRNA"; transcript_name "RatTranscT000405"; exon_id 'RatTranscE001093";
1	lincRNA	exon	53842301	53844683	.	+	.	gene_id "RatTranscG000203"; transcript_id "RatTranscT000405"; exon_number "2"; gene_name "RatTranscG000203"; gene_biotype "lincRNA"; transcript_name "RatTranscT000405"; exon_id 'RatTranscE001094";
1	lincRNA	exon	53841325	53842135	.	+	.	gene_id "RatTranscG000203"; transcript_id "RatTranscT000406"; exon_number "1"; gene_name "RatTranscG000203"; gene_biotype "lincRNA"; transcript_name "RatTranscT000406"; exon_id 'RatTranscE001095";
1	lincRNA	exon	53842301	53844683	.	+	.	gene_id "RatTranscG000203"; transcript_id "RatTranscT000406"; exon_number "2"; gene_name "RatTranscG000203"; gene_biotype "lincRNA"; transcript_name "RatTranscT000406"; exon_id 'RatTranscE001096";
1	lincRNA	exon	53841347	53842135	.	+	.	gene_id "RatTranscG000203"; transcript_id "RatTranscT000407"; exon_number "1"; gene_name "RatTranscG000203"; gene_biotype "lincRNA"; transcript_name "RatTranscT000407"; exon_id 'RatTranscE001097";
1	lincRNA	exon	53842300	53844683	.	+	.	gene_id "RatTranscG000203"; transcript_id "RatTranscT000407"; exon_number "2"; gene_name "RatTranscG000203"; gene_biotype "lincRNA"; transcript_name "RatTranscT000407"; exon_id 'RatTranscE001098";
1	lincRNA	exon	53841427	53841542	.	+	.	gene_id "RatTranscG000203"; transcript_id "RatTranscT000408"; exon_number "1"; gene_name "RatTranscG000203"; gene_biotype "lincRNA"; transcript_name "RatTranscT000408"; exon_id 'RatTranscE001099";
1	lincRNA	exon	53842301	53844683	.	+	.	gene_id "RatTranscG000203"; transcript_id "RatTranscT000408"; exon_number "2"; gene_name "RatTranscG000203"; gene_biotype "lincRNA"; transcript_name "RatTranscT000408"; exon_id 'RatTranscE001100";
1	lincRNA	exon	53923812	53924017	.	+	.	gene_id "RatTranscG000204"; transcript_id "RatTranscT000409"; exon_number "1"; gene_name "RatTranscG000204"; gene_biotype "lincRNA"; transcript_name "RatTranscT000409"; exon_id 'RatTranscE001101";
1	lincRNA	exon	53924104	53924198	.	+	.	gene_id "RatTranscG000204"; transcript_id "RatTranscT000409"; exon_number "2"; gene_name "RatTranscG000204"; gene_biotype "lincRNA"; transcript_name "RatTranscT000409"; exon_id 'RatTranscE001102";
1	lincRNA	exon	53924750	53926067	.	+	.	gene_id "RatTranscG000204"; transcript_id "RatTranscT000409"; exon_number "3"; gene_name "RatTranscG000204"; gene_biotype "lincRNA"; transcript_name "RatTranscT000409"; exon_id 'RatTranscE001103";
1	lincRNA	exon	53923812	53924017	.	+	.	gene_id "RatTranscG000204"; transcript_id "RatTranscT000410"; exon_number "1"; gene_name "RatTranscG000204"; gene_biotype "lincRNA"; transcript_name "RatTranscT000410"; exon_id 'RatTranscE001104";
1	lincRNA	exon	53924104	53924198	.	+	.	gene_id "RatTranscG000204"; transcript_id "RatTranscT000410"; exon_number "2"; gene_name "RatTranscG000204"; gene_biotype "lincRNA"; transcript_name "RatTranscT000410"; exon_id 'RatTranscE001105";
1	lincRNA	exon	53924750	53925101	.	+	.	gene_id "RatTranscG000204"; transcript_id "RatTranscT000410"; exon_number "3"; gene_name "RatTranscG000204"; gene_biotype "lincRNA"; transcript_name "RatTranscT000410"; exon_id 'RatTranscE001106";
1	lincRNA	exon	53932532	53935237	.	+	.	gene_id "RatTranscG000204"; transcript_id "RatTranscT000410"; exon_number "4"; gene_name "RatTranscG000204"; gene_biotype "lincRNA"; transcript_name "RatTranscT000410"; exon_id 'RatTranscE001107";
1	lincRNA	exon	53958323	53959055	.	+	.	gene_id "RatTranscG000205"; transcript_id "RatTranscT000411"; exon_number "1"; gene_name "RatTranscG000205"; gene_biotype "lincRNA"; transcript_name "RatTranscT000411"; exon_id 'RatTranscE001108";
1	lincRNA	exon	53959518	53959872	.	+	.	gene_id "RatTranscG000205"; transcript_id "RatTranscT000411"; exon_number "2"; gene_name "RatTranscG000205"; gene_biotype "lincRNA"; transcript_name "RatTranscT000411"; exon_id 'RatTranscE001109";
1	lincRNA	exon	54100073	54100202	.	+	.	gene_id "RatTranscG000206"; transcript_id "RatTranscT000412"; exon_number "1"; gene_name "RatTranscG000206"; gene_biotype "lincRNA"; transcript_name "RatTranscT000412"; exon_id 'RatTranscE001110";
1	lincRNA	exon	54142984	54143067	.	+	.	gene_id "RatTranscG000206"; transcript_id "RatTranscT000412"; exon_number "2"; gene_name "RatTranscG000206"; gene_biotype "lincRNA"; transcript_name "RatTranscT000412"; exon_id 'RatTranscE001111";
1	lincRNA	exon	54192755	54193389	.	+	.	gene_id "RatTranscG000207"; transcript_id "RatTranscT000413"; exon_number "1"; gene_name "RatTranscG000207"; gene_biotype "lincRNA"; transcript_name "RatTranscT000413"; exon_id 'RatTranscE001112";
1	lincRNA	exon	54212475	54214478	.	+	.	gene_id "RatTranscG000207"; transcript_id "RatTranscT000413"; exon_number "2"; gene_name "RatTranscG000207"; gene_biotype "lincRNA"; transcript_name "RatTranscT000413"; exon_id 'RatTranscE001113";
1	lincRNA	exon	54235992	54236048	.	+	.	gene_id "RatTranscG000208"; transcript_id "RatTranscT000414"; exon_number "1"; gene_name "RatTranscG000208"; gene_biotype "lincRNA"; transcript_name "RatTranscT000414"; exon_id 'RatTranscE001114";
1	lincRNA	exon	54300395	54300564	.	+	.	gene_id "RatTranscG000208"; transcript_id "RatTranscT000414"; exon_number "2"; gene_name "RatTranscG000208"; gene_biotype "lincRNA"; transcript_name "RatTranscT000414"; exon_id 'RatTranscE001115";
1	lincRNA	exon	54378412	54378889	.	+	.	gene_id "RatTranscG000209"; transcript_id "RatTranscT000415"; exon_number "1"; gene_name "RatTranscG000209"; gene_biotype "lincRNA"; transcript_name "RatTranscT000415"; exon_id 'RatTranscE001116";
1	lincRNA	exon	54379741	54379858	.	+	.	gene_id "RatTranscG000209"; transcript_id "RatTranscT000415"; exon_number "2"; gene_name "RatTranscG000209"; gene_biotype "lincRNA"; transcript_name "RatTranscT000415"; exon_id 'RatTranscE001117";
1	lincRNA	exon	54380709	54382441	.	+	.	gene_id "RatTranscG000209"; transcript_id "RatTranscT000415"; exon_number "3"; gene_name "RatTranscG000209"; gene_biotype "lincRNA"; transcript_name "RatTranscT000415"; exon_id 'RatTranscE001118";
1	lincRNA	exon	54378544	54378889	.	+	.	gene_id "RatTranscG000209"; transcript_id "RatTranscT000416"; exon_number "1"; gene_name "RatTranscG000209"; gene_biotype "lincRNA"; transcript_name "RatTranscT000416"; exon_id 'RatTranscE001119";
1	lincRNA	exon	54379740	54379858	.	+	.	gene_id "RatTranscG000209"; transcript_id "RatTranscT000416"; exon_number "2"; gene_name "RatTranscG000209"; gene_biotype "lincRNA"; transcript_name "RatTranscT000416"; exon_id 'RatTranscE001120";
1	lincRNA	exon	54380708	54382441	.	+	.	gene_id "RatTranscG000209"; transcript_id "RatTranscT000416"; exon_number "3"; gene_name "RatTranscG000209"; gene_biotype "lincRNA"; transcript_name "RatTranscT000416"; exon_id 'RatTranscE001121";
1	lincRNA	exon	54378972	54379858	.	+	.	gene_id "RatTranscG000209"; transcript_id "RatTranscT000417"; exon_number "1"; gene_name "RatTranscG000209"; gene_biotype "lincRNA"; transcript_name "RatTranscT000417"; exon_id 'RatTranscE001122";
1	lincRNA	exon	54380709	54382441	.	+	.	gene_id "RatTranscG000209"; transcript_id "RatTranscT000417"; exon_number "2"; gene_name "RatTranscG000209"; gene_biotype "lincRNA"; transcript_name "RatTranscT000417"; exon_id 'RatTranscE001123";
1	lincRNA	exon	54420340	54420591	.	+	.	gene_id "RatTranscG000210"; transcript_id "RatTranscT000418"; exon_number "1"; gene_name "RatTranscG000210"; gene_biotype "lincRNA"; transcript_name "RatTranscT000418"; exon_id 'RatTranscE001124";
1	lincRNA	exon	54446728	54446820	.	+	.	gene_id "RatTranscG000210"; transcript_id "RatTranscT000418"; exon_number "2"; gene_name "RatTranscG000210"; gene_biotype "lincRNA"; transcript_name "RatTranscT000418"; exon_id 'RatTranscE001125";
1	lincRNA	exon	54455042	54455085	.	+	.	gene_id "RatTranscG000210"; transcript_id "RatTranscT000418"; exon_number "3"; gene_name "RatTranscG000210"; gene_biotype "lincRNA"; transcript_name "RatTranscT000418"; exon_id 'RatTranscE001126";
1	lincRNA	exon	54420440	54420637	.	+	.	gene_id "RatTranscG000210"; transcript_id "RatTranscT000419"; exon_number "1"; gene_name "RatTranscG000210"; gene_biotype "lincRNA"; transcript_name "RatTranscT000419"; exon_id 'RatTranscE001127";
1	lincRNA	exon	54446774	54446820	.	+	.	gene_id "RatTranscG000210"; transcript_id "RatTranscT000419"; exon_number "2"; gene_name "RatTranscG000210"; gene_biotype "lincRNA"; transcript_name "RatTranscT000419"; exon_id 'RatTranscE001128";
1	lincRNA	exon	54454642	54454797	.	+	.	gene_id "RatTranscG000210"; transcript_id "RatTranscT000419"; exon_number "3"; gene_name "RatTranscG000210"; gene_biotype "lincRNA"; transcript_name "RatTranscT000419"; exon_id 'RatTranscE001129";
1	lincRNA	exon	54422414	54422982	.	+	.	gene_id "RatTranscG000210"; transcript_id "RatTranscT000420"; exon_number "1"; gene_name "RatTranscG000210"; gene_biotype "lincRNA"; transcript_name "RatTranscT000420"; exon_id 'RatTranscE001130";
1	lincRNA	exon	54454734	54454797	.	+	.	gene_id "RatTranscG000210"; transcript_id "RatTranscT000420"; exon_number "2"; gene_name "RatTranscG000210"; gene_biotype "lincRNA"; transcript_name "RatTranscT000420"; exon_id 'RatTranscE001131";
1	lincRNA	exon	54422635	54423082	.	+	.	gene_id "RatTranscG000210"; transcript_id "RatTranscT000421"; exon_number "1"; gene_name "RatTranscG000210"; gene_biotype "lincRNA"; transcript_name "RatTranscT000421"; exon_id 'RatTranscE001132";
1	lincRNA	exon	54454833	54454902	.	+	.	gene_id "RatTranscG000210"; transcript_id "RatTranscT000421"; exon_number "2"; gene_name "RatTranscG000210"; gene_biotype "lincRNA"; transcript_name "RatTranscT000421"; exon_id 'RatTranscE001133";
1	lincRNA	exon	54454918	54454990	.	+	.	gene_id "RatTranscG000210"; transcript_id "RatTranscT000421"; exon_number "3"; gene_name "RatTranscG000210"; gene_biotype "lincRNA"; transcript_name "RatTranscT000421"; exon_id 'RatTranscE001134";
1	lincRNA	exon	54423055	54423086	.	+	.	gene_id "RatTranscG000210"; transcript_id "RatTranscT000422"; exon_number "1"; gene_name "RatTranscG000210"; gene_biotype "lincRNA"; transcript_name "RatTranscT000422"; exon_id 'RatTranscE001135";
1	lincRNA	exon	54432520	54433590	.	+	.	gene_id "RatTranscG000210"; transcript_id "RatTranscT000422"; exon_number "2"; gene_name "RatTranscG000210"; gene_biotype "lincRNA"; transcript_name "RatTranscT000422"; exon_id 'RatTranscE001136";
1	lincRNA	exon	54455206	54455238	.	+	.	gene_id "RatTranscG000210"; transcript_id "RatTranscT000422"; exon_number "3"; gene_name "RatTranscG000210"; gene_biotype "lincRNA"; transcript_name "RatTranscT000422"; exon_id 'RatTranscE001137";
1	lincRNA	exon	54421908	54421927	.	+	.	gene_id "RatTranscG000211"; transcript_id "RatTranscT000423"; exon_number "1"; gene_name "RatTranscG000211"; gene_biotype "lincRNA"; transcript_name "RatTranscT000423"; exon_id 'RatTranscE001138";
1	lincRNA	exon	54461421	54461946	.	+	.	gene_id "RatTranscG000211"; transcript_id "RatTranscT000423"; exon_number "2"; gene_name "RatTranscG000211"; gene_biotype "lincRNA"; transcript_name "RatTranscT000423"; exon_id 'RatTranscE001139";
1	lincRNA	exon	54473169	54473368	.	+	.	gene_id "RatTranscG000211"; transcript_id "RatTranscT000423"; exon_number "3"; gene_name "RatTranscG000211"; gene_biotype "lincRNA"; transcript_name "RatTranscT000423"; exon_id 'RatTranscE001140";
1	lincRNA	exon	54473468	54473496	.	+	.	gene_id "RatTranscG000211"; transcript_id "RatTranscT000423"; exon_number "4"; gene_name "RatTranscG000211"; gene_biotype "lincRNA"; transcript_name "RatTranscT000423"; exon_id 'RatTranscE001141";
1	lincRNA	exon	54422186	54422205	.	+	.	gene_id "RatTranscG000211"; transcript_id "RatTranscT000424"; exon_number "1"; gene_name "RatTranscG000211"; gene_biotype "lincRNA"; transcript_name "RatTranscT000424"; exon_id 'RatTranscE001142";
1	lincRNA	exon	54461421	54461802	.	+	.	gene_id "RatTranscG000211"; transcript_id "RatTranscT000424"; exon_number "2"; gene_name "RatTranscG000211"; gene_biotype "lincRNA"; transcript_name "RatTranscT000424"; exon_id 'RatTranscE001143";
1	lincRNA	exon	54453649	54453950	.	+	.	gene_id "RatTranscG000211"; transcript_id "RatTranscT000425"; exon_number "1"; gene_name "RatTranscG000211"; gene_biotype "lincRNA"; transcript_name "RatTranscT000425"; exon_id 'RatTranscE001144";
1	lincRNA	exon	54461408	54461946	.	+	.	gene_id "RatTranscG000211"; transcript_id "RatTranscT000425"; exon_number "2"; gene_name "RatTranscG000211"; gene_biotype "lincRNA"; transcript_name "RatTranscT000425"; exon_id 'RatTranscE001145";
1	lincRNA	exon	54473169	54473368	.	+	.	gene_id "RatTranscG000211"; transcript_id "RatTranscT000425"; exon_number "3"; gene_name "RatTranscG000211"; gene_biotype "lincRNA"; transcript_name "RatTranscT000425"; exon_id 'RatTranscE001146";
1	lincRNA	exon	54473468	54473496	.	+	.	gene_id "RatTranscG000211"; transcript_id "RatTranscT000425"; exon_number "4"; gene_name "RatTranscG000211"; gene_biotype "lincRNA"; transcript_name "RatTranscT000425"; exon_id 'RatTranscE001147";
1	lincRNA	exon	54423212	54423643	.	+	.	gene_id "RatTranscG000212"; transcript_id "RatTranscT000426"; exon_number "1"; gene_name "RatTranscG000212"; gene_biotype "lincRNA"; transcript_name "RatTranscT000426"; exon_id 'RatTranscE001148";
1	lincRNA	exon	54455406	54455444	.	+	.	gene_id "RatTranscG000212"; transcript_id "RatTranscT000426"; exon_number "2"; gene_name "RatTranscG000212"; gene_biotype "lincRNA"; transcript_name "RatTranscT000426"; exon_id 'RatTranscE001149";
1	lincRNA	exon	54423717	54423936	.	+	.	gene_id "RatTranscG000213"; transcript_id "RatTranscT000427"; exon_number "1"; gene_name "RatTranscG000213"; gene_biotype "lincRNA"; transcript_name "RatTranscT000427"; exon_id 'RatTranscE001150";
1	lincRNA	exon	54434086	54434156	.	+	.	gene_id "RatTranscG000213"; transcript_id "RatTranscT000427"; exon_number "2"; gene_name "RatTranscG000213"; gene_biotype "lincRNA"; transcript_name "RatTranscT000427"; exon_id 'RatTranscE001151";
1	lincRNA	exon	54423880	54424042	.	+	.	gene_id "RatTranscG000213"; transcript_id "RatTranscT000428"; exon_number "1"; gene_name "RatTranscG000213"; gene_biotype "lincRNA"; transcript_name "RatTranscT000428"; exon_id 'RatTranscE001152";
1	lincRNA	exon	54455793	54455842	.	+	.	gene_id "RatTranscG000213"; transcript_id "RatTranscT000428"; exon_number "2"; gene_name "RatTranscG000213"; gene_biotype "lincRNA"; transcript_name "RatTranscT000428"; exon_id 'RatTranscE001153";
1	lincRNA	exon	54425191	54425542	.	+	.	gene_id "RatTranscG000214"; transcript_id "RatTranscT000429"; exon_number "1"; gene_name "RatTranscG000214"; gene_biotype "lincRNA"; transcript_name "RatTranscT000429"; exon_id 'RatTranscE001154";
1	lincRNA	exon	54426955	54427329	.	+	.	gene_id "RatTranscG000214"; transcript_id "RatTranscT000429"; exon_number "2"; gene_name "RatTranscG000214"; gene_biotype "lincRNA"; transcript_name "RatTranscT000429"; exon_id 'RatTranscE001155";
1	lincRNA	exon	54647416	54649773	.	+	.	gene_id "RatTranscG000215"; transcript_id "RatTranscT000430"; exon_number "1"; gene_name "RatTranscG000215"; gene_biotype "lincRNA"; transcript_name "RatTranscT000430"; exon_id 'RatTranscE001156";
1	lincRNA	exon	54650159	54650526	.	+	.	gene_id "RatTranscG000215"; transcript_id "RatTranscT000430"; exon_number "2"; gene_name "RatTranscG000215"; gene_biotype "lincRNA"; transcript_name "RatTranscT000430"; exon_id 'RatTranscE001157";
1	lincRNA	exon	54866936	54867070	.	+	.	gene_id "RatTranscG000216"; transcript_id "RatTranscT000431"; exon_number "1"; gene_name "RatTranscG000216"; gene_biotype "lincRNA"; transcript_name "RatTranscT000431"; exon_id 'RatTranscE001158";
1	lincRNA	exon	54949753	54949969	.	+	.	gene_id "RatTranscG000216"; transcript_id "RatTranscT000431"; exon_number "2"; gene_name "RatTranscG000216"; gene_biotype "lincRNA"; transcript_name "RatTranscT000431"; exon_id 'RatTranscE001159";
1	lincRNA	exon	54881578	54881684	.	+	.	gene_id "RatTranscG000217"; transcript_id "RatTranscT000432"; exon_number "1"; gene_name "RatTranscG000217"; gene_biotype "lincRNA"; transcript_name "RatTranscT000432"; exon_id 'RatTranscE001160";
1	lincRNA	exon	55173142	55173245	.	+	.	gene_id "RatTranscG000217"; transcript_id "RatTranscT000432"; exon_number "2"; gene_name "RatTranscG000217"; gene_biotype "lincRNA"; transcript_name "RatTranscT000432"; exon_id 'RatTranscE001161";
1	lincRNA	exon	54909810	54910027	.	+	.	gene_id "RatTranscG000218"; transcript_id "RatTranscT000433"; exon_number "1"; gene_name "RatTranscG000218"; gene_biotype "lincRNA"; transcript_name "RatTranscT000433"; exon_id 'RatTranscE001162";
1	lincRNA	exon	54930945	54931416	.	+	.	gene_id "RatTranscG000218"; transcript_id "RatTranscT000433"; exon_number "2"; gene_name "RatTranscG000218"; gene_biotype "lincRNA"; transcript_name "RatTranscT000433"; exon_id 'RatTranscE001163";
1	lincRNA	exon	54909811	54910027	.	+	.	gene_id "RatTranscG000218"; transcript_id "RatTranscT000434"; exon_number "1"; gene_name "RatTranscG000218"; gene_biotype "lincRNA"; transcript_name "RatTranscT000434"; exon_id 'RatTranscE001164";
1	lincRNA	exon	54930878	54931416	.	+	.	gene_id "RatTranscG000218"; transcript_id "RatTranscT000434"; exon_number "2"; gene_name "RatTranscG000218"; gene_biotype "lincRNA"; transcript_name "RatTranscT000434"; exon_id 'RatTranscE001165";
1	lincRNA	exon	54933905	54933906	.	+	.	gene_id "RatTranscG000219"; transcript_id "RatTranscT000435"; exon_number "1"; gene_name "RatTranscG000219"; gene_biotype "lincRNA"; transcript_name "RatTranscT000435"; exon_id 'RatTranscE001166";
1	lincRNA	exon	54934068	54934167	.	+	.	gene_id "RatTranscG000219"; transcript_id "RatTranscT000435"; exon_number "2"; gene_name "RatTranscG000219"; gene_biotype "lincRNA"; transcript_name "RatTranscT000435"; exon_id 'RatTranscE001167";
1	lincRNA	exon	54955651	54955758	.	+	.	gene_id "RatTranscG000219"; transcript_id "RatTranscT000435"; exon_number "3"; gene_name "RatTranscG000219"; gene_biotype "lincRNA"; transcript_name "RatTranscT000435"; exon_id 'RatTranscE001168";
1	lincRNA	exon	54957225	54959386	.	+	.	gene_id "RatTranscG000219"; transcript_id "RatTranscT000435"; exon_number "4"; gene_name "RatTranscG000219"; gene_biotype "lincRNA"; transcript_name "RatTranscT000435"; exon_id 'RatTranscE001169";
1	lincRNA	exon	54950858	54951209	.	+	.	gene_id "RatTranscG000220"; transcript_id "RatTranscT000436"; exon_number "1"; gene_name "RatTranscG000220"; gene_biotype "lincRNA"; transcript_name "RatTranscT000436"; exon_id 'RatTranscE001170";
1	lincRNA	exon	55161114	55161135	.	+	.	gene_id "RatTranscG000220"; transcript_id "RatTranscT000436"; exon_number "2"; gene_name "RatTranscG000220"; gene_biotype "lincRNA"; transcript_name "RatTranscT000436"; exon_id 'RatTranscE001171";
1	lincRNA	exon	55179535	55179779	.	+	.	gene_id "RatTranscG000221"; transcript_id "RatTranscT000437"; exon_number "1"; gene_name "RatTranscG000221"; gene_biotype "lincRNA"; transcript_name "RatTranscT000437"; exon_id 'RatTranscE001172";
1	lincRNA	exon	55211291	55211841	.	+	.	gene_id "RatTranscG000221"; transcript_id "RatTranscT000437"; exon_number "2"; gene_name "RatTranscG000221"; gene_biotype "lincRNA"; transcript_name "RatTranscT000437"; exon_id 'RatTranscE001173";
1	lincRNA	exon	55180085	55180329	.	+	.	gene_id "RatTranscG000221"; transcript_id "RatTranscT000438"; exon_number "1"; gene_name "RatTranscG000221"; gene_biotype "lincRNA"; transcript_name "RatTranscT000438"; exon_id 'RatTranscE001174";
1	lincRNA	exon	55211291	55211841	.	+	.	gene_id "RatTranscG000221"; transcript_id "RatTranscT000438"; exon_number "2"; gene_name "RatTranscG000221"; gene_biotype "lincRNA"; transcript_name "RatTranscT000438"; exon_id 'RatTranscE001175";
1	lincRNA	exon	55225444	55225532	.	+	.	gene_id "RatTranscG000222"; transcript_id "RatTranscT000439"; exon_number "1"; gene_name "RatTranscG000222"; gene_biotype "lincRNA"; transcript_name "RatTranscT000439"; exon_id 'RatTranscE001176";
1	lincRNA	exon	55225649	55226016	.	+	.	gene_id "RatTranscG000222"; transcript_id "RatTranscT000439"; exon_number "2"; gene_name "RatTranscG000222"; gene_biotype "lincRNA"; transcript_name "RatTranscT000439"; exon_id 'RatTranscE001177";
1	lincRNA	exon	55354548	55354741	.	+	.	gene_id "RatTranscG000223"; transcript_id "RatTranscT000440"; exon_number "1"; gene_name "RatTranscG000223"; gene_biotype "lincRNA"; transcript_name "RatTranscT000440"; exon_id 'RatTranscE001178";
1	lincRNA	exon	55363555	55364403	.	+	.	gene_id "RatTranscG000223"; transcript_id "RatTranscT000440"; exon_number "2"; gene_name "RatTranscG000223"; gene_biotype "lincRNA"; transcript_name "RatTranscT000440"; exon_id 'RatTranscE001179";
1	lincRNA	exon	55362901	55362935	.	+	.	gene_id "RatTranscG000224"; transcript_id "RatTranscT000441"; exon_number "1"; gene_name "RatTranscG000224"; gene_biotype "lincRNA"; transcript_name "RatTranscT000441"; exon_id 'RatTranscE001180";
1	lincRNA	exon	55400552	55401084	.	+	.	gene_id "RatTranscG000224"; transcript_id "RatTranscT000441"; exon_number "2"; gene_name "RatTranscG000224"; gene_biotype "lincRNA"; transcript_name "RatTranscT000441"; exon_id 'RatTranscE001181";
1	lincRNA	exon	55366463	55366539	.	+	.	gene_id "RatTranscG000225"; transcript_id "RatTranscT000442"; exon_number "1"; gene_name "RatTranscG000225"; gene_biotype "lincRNA"; transcript_name "RatTranscT000442"; exon_id 'RatTranscE001182";
1	lincRNA	exon	55466696	55472702	.	+	.	gene_id "RatTranscG000225"; transcript_id "RatTranscT000442"; exon_number "2"; gene_name "RatTranscG000225"; gene_biotype "lincRNA"; transcript_name "RatTranscT000442"; exon_id 'RatTranscE001183";
1	lincRNA	exon	55389237	55389255	.	+	.	gene_id "RatTranscG000226"; transcript_id "RatTranscT000443"; exon_number "1"; gene_name "RatTranscG000226"; gene_biotype "lincRNA"; transcript_name "RatTranscT000443"; exon_id 'RatTranscE001184";
1	lincRNA	exon	55684281	55684714	.	+	.	gene_id "RatTranscG000226"; transcript_id "RatTranscT000443"; exon_number "2"; gene_name "RatTranscG000226"; gene_biotype "lincRNA"; transcript_name "RatTranscT000443"; exon_id 'RatTranscE001185";
1	lincRNA	exon	55416985	55417025	.	+	.	gene_id "RatTranscG000227"; transcript_id "RatTranscT000444"; exon_number "1"; gene_name "RatTranscG000227"; gene_biotype "lincRNA"; transcript_name "RatTranscT000444"; exon_id 'RatTranscE001186";
1	lincRNA	exon	55685172	55685294	.	+	.	gene_id "RatTranscG000227"; transcript_id "RatTranscT000444"; exon_number "2"; gene_name "RatTranscG000227"; gene_biotype "lincRNA"; transcript_name "RatTranscT000444"; exon_id 'RatTranscE001187";
1	lincRNA	exon	55768720	55768786	.	+	.	gene_id "RatTranscG000227"; transcript_id "RatTranscT000444"; exon_number "3"; gene_name "RatTranscG000227"; gene_biotype "lincRNA"; transcript_name "RatTranscT000444"; exon_id 'RatTranscE001188";
1	lincRNA	exon	55417006	55417025	.	+	.	gene_id "RatTranscG000227"; transcript_id "RatTranscT000445"; exon_number "1"; gene_name "RatTranscG000227"; gene_biotype "lincRNA"; transcript_name "RatTranscT000445"; exon_id 'RatTranscE001189";
1	lincRNA	exon	55685172	55690537	.	+	.	gene_id "RatTranscG000227"; transcript_id "RatTranscT000445"; exon_number "2"; gene_name "RatTranscG000227"; gene_biotype "lincRNA"; transcript_name "RatTranscT000445"; exon_id 'RatTranscE001190";
1	lincRNA	exon	55417006	55417025	.	+	.	gene_id "RatTranscG000227"; transcript_id "RatTranscT000446"; exon_number "1"; gene_name "RatTranscG000227"; gene_biotype "lincRNA"; transcript_name "RatTranscT000446"; exon_id 'RatTranscE001191";
1	lincRNA	exon	55685172	55688155	.	+	.	gene_id "RatTranscG000227"; transcript_id "RatTranscT000446"; exon_number "2"; gene_name "RatTranscG000227"; gene_biotype "lincRNA"; transcript_name "RatTranscT000446"; exon_id 'RatTranscE001192";
1	lincRNA	exon	55770222	55770568	.	+	.	gene_id "RatTranscG000227"; transcript_id "RatTranscT000446"; exon_number "3"; gene_name "RatTranscG000227"; gene_biotype "lincRNA"; transcript_name "RatTranscT000446"; exon_id 'RatTranscE001193";
1	lincRNA	exon	55684810	55685638	.	+	.	gene_id "RatTranscG000227"; transcript_id "RatTranscT000447"; exon_number "1"; gene_name "RatTranscG000227"; gene_biotype "lincRNA"; transcript_name "RatTranscT000447"; exon_id 'RatTranscE001194";
1	lincRNA	exon	55768978	55769065	.	+	.	gene_id "RatTranscG000227"; transcript_id "RatTranscT000447"; exon_number "2"; gene_name "RatTranscG000227"; gene_biotype "lincRNA"; transcript_name "RatTranscT000447"; exon_id 'RatTranscE001195";
1	lincRNA	exon	55686028	55686388	.	+	.	gene_id "RatTranscG000227"; transcript_id "RatTranscT000448"; exon_number "1"; gene_name "RatTranscG000227"; gene_biotype "lincRNA"; transcript_name "RatTranscT000448"; exon_id 'RatTranscE001196";
1	lincRNA	exon	55769733	55769754	.	+	.	gene_id "RatTranscG000227"; transcript_id "RatTranscT000448"; exon_number "2"; gene_name "RatTranscG000227"; gene_biotype "lincRNA"; transcript_name "RatTranscT000448"; exon_id 'RatTranscE001197";
1	lincRNA	exon	55477585	55478455	.	+	.	gene_id "RatTranscG000228"; transcript_id "RatTranscT000449"; exon_number "1"; gene_name "RatTranscG000228"; gene_biotype "lincRNA"; transcript_name "RatTranscT000449"; exon_id 'RatTranscE001198";
1	lincRNA	exon	55483012	55485073	.	+	.	gene_id "RatTranscG000228"; transcript_id "RatTranscT000449"; exon_number "2"; gene_name "RatTranscG000228"; gene_biotype "lincRNA"; transcript_name "RatTranscT000449"; exon_id 'RatTranscE001199";
1	lincRNA	exon	55479935	55479950	.	+	.	gene_id "RatTranscG000229"; transcript_id "RatTranscT000450"; exon_number "1"; gene_name "RatTranscG000229"; gene_biotype "lincRNA"; transcript_name "RatTranscT000450"; exon_id 'RatTranscE001200";
1	lincRNA	exon	55482061	55482094	.	+	.	gene_id "RatTranscG000229"; transcript_id "RatTranscT000450"; exon_number "2"; gene_name "RatTranscG000229"; gene_biotype "lincRNA"; transcript_name "RatTranscT000450"; exon_id 'RatTranscE001201";
1	lincRNA	exon	55714770	55715048	.	+	.	gene_id "RatTranscG000229"; transcript_id "RatTranscT000450"; exon_number "3"; gene_name "RatTranscG000229"; gene_biotype "lincRNA"; transcript_name "RatTranscT000450"; exon_id 'RatTranscE001202";
1	lincRNA	exon	55789331	55789364	.	+	.	gene_id "RatTranscG000229"; transcript_id "RatTranscT000450"; exon_number "4"; gene_name "RatTranscG000229"; gene_biotype "lincRNA"; transcript_name "RatTranscT000450"; exon_id 'RatTranscE001203";
1	lincRNA	exon	55481427	55482060	.	+	.	gene_id "RatTranscG000229"; transcript_id "RatTranscT000451"; exon_number "1"; gene_name "RatTranscG000229"; gene_biotype "lincRNA"; transcript_name "RatTranscT000451"; exon_id 'RatTranscE001204";
1	lincRNA	exon	55714737	55723446	.	+	.	gene_id "RatTranscG000229"; transcript_id "RatTranscT000451"; exon_number "2"; gene_name "RatTranscG000229"; gene_biotype "lincRNA"; transcript_name "RatTranscT000451"; exon_id 'RatTranscE001205";
1	lincRNA	exon	55494172	55494369	.	+	.	gene_id "RatTranscG000229"; transcript_id "RatTranscT000452"; exon_number "1"; gene_name "RatTranscG000229"; gene_biotype "lincRNA"; transcript_name "RatTranscT000452"; exon_id 'RatTranscE001206";
1	lincRNA	exon	55495942	55496732	.	+	.	gene_id "RatTranscG000229"; transcript_id "RatTranscT000452"; exon_number "2"; gene_name "RatTranscG000229"; gene_biotype "lincRNA"; transcript_name "RatTranscT000452"; exon_id 'RatTranscE001207";
1	lincRNA	exon	55720586	55723446	.	+	.	gene_id "RatTranscG000229"; transcript_id "RatTranscT000452"; exon_number "3"; gene_name "RatTranscG000229"; gene_biotype "lincRNA"; transcript_name "RatTranscT000452"; exon_id 'RatTranscE001208";
1	lincRNA	exon	55624230	55624292	.	+	.	gene_id "RatTranscG000229"; transcript_id "RatTranscT000453"; exon_number "1"; gene_name "RatTranscG000229"; gene_biotype "lincRNA"; transcript_name "RatTranscT000453"; exon_id 'RatTranscE001209";
1	lincRNA	exon	55657362	55657568	.	+	.	gene_id "RatTranscG000229"; transcript_id "RatTranscT000453"; exon_number "2"; gene_name "RatTranscG000229"; gene_biotype "lincRNA"; transcript_name "RatTranscT000453"; exon_id 'RatTranscE001210";
1	lincRNA	exon	55707398	55723446	.	+	.	gene_id "RatTranscG000229"; transcript_id "RatTranscT000453"; exon_number "3"; gene_name "RatTranscG000229"; gene_biotype "lincRNA"; transcript_name "RatTranscT000453"; exon_id 'RatTranscE001211";
1	lincRNA	exon	55653448	55654120	.	+	.	gene_id "RatTranscG000229"; transcript_id "RatTranscT000454"; exon_number "1"; gene_name "RatTranscG000229"; gene_biotype "lincRNA"; transcript_name "RatTranscT000454"; exon_id 'RatTranscE001212";
1	lincRNA	exon	55654182	55655405	.	+	.	gene_id "RatTranscG000229"; transcript_id "RatTranscT000454"; exon_number "2"; gene_name "RatTranscG000229"; gene_biotype "lincRNA"; transcript_name "RatTranscT000454"; exon_id 'RatTranscE001213";
1	lincRNA	exon	55656713	55657568	.	+	.	gene_id "RatTranscG000229"; transcript_id "RatTranscT000454"; exon_number "3"; gene_name "RatTranscG000229"; gene_biotype "lincRNA"; transcript_name "RatTranscT000454"; exon_id 'RatTranscE001214";
1	lincRNA	exon	55707398	55723446	.	+	.	gene_id "RatTranscG000229"; transcript_id "RatTranscT000454"; exon_number "4"; gene_name "RatTranscG000229"; gene_biotype "lincRNA"; transcript_name "RatTranscT000454"; exon_id 'RatTranscE001215";
1	lincRNA	exon	55653507	55654418	.	+	.	gene_id "RatTranscG000229"; transcript_id "RatTranscT000455"; exon_number "1"; gene_name "RatTranscG000229"; gene_biotype "lincRNA"; transcript_name "RatTranscT000455"; exon_id 'RatTranscE001216";
1	lincRNA	exon	55657362	55657559	.	+	.	gene_id "RatTranscG000229"; transcript_id "RatTranscT000455"; exon_number "2"; gene_name "RatTranscG000229"; gene_biotype "lincRNA"; transcript_name "RatTranscT000455"; exon_id 'RatTranscE001217";
1	lincRNA	exon	55654353	55654418	.	+	.	gene_id "RatTranscG000229"; transcript_id "RatTranscT000456"; exon_number "1"; gene_name "RatTranscG000229"; gene_biotype "lincRNA"; transcript_name "RatTranscT000456"; exon_id 'RatTranscE001218";
1	lincRNA	exon	55656056	55656379	.	+	.	gene_id "RatTranscG000229"; transcript_id "RatTranscT000456"; exon_number "2"; gene_name "RatTranscG000229"; gene_biotype "lincRNA"; transcript_name "RatTranscT000456"; exon_id 'RatTranscE001219";
1	lincRNA	exon	55714194	55714279	.	+	.	gene_id "RatTranscG000229"; transcript_id "RatTranscT000457"; exon_number "1"; gene_name "RatTranscG000229"; gene_biotype "lincRNA"; transcript_name "RatTranscT000457"; exon_id 'RatTranscE001220";
1	lincRNA	exon	55788560	55788700	.	+	.	gene_id "RatTranscG000229"; transcript_id "RatTranscT000457"; exon_number "2"; gene_name "RatTranscG000229"; gene_biotype "lincRNA"; transcript_name "RatTranscT000457"; exon_id 'RatTranscE001221";
1	lincRNA	exon	55480485	55481136	.	+	.	gene_id "RatTranscG000230"; transcript_id "RatTranscT000458"; exon_number "1"; gene_name "RatTranscG000230"; gene_biotype "lincRNA"; transcript_name "RatTranscT000458"; exon_id 'RatTranscE001222";
1	lincRNA	exon	55487300	55487844	.	+	.	gene_id "RatTranscG000230"; transcript_id "RatTranscT000458"; exon_number "2"; gene_name "RatTranscG000230"; gene_biotype "lincRNA"; transcript_name "RatTranscT000458"; exon_id 'RatTranscE001223";
1	lincRNA	exon	55635846	55635942	.	+	.	gene_id "RatTranscG000231"; transcript_id "RatTranscT000459"; exon_number "1"; gene_name "RatTranscG000231"; gene_biotype "lincRNA"; transcript_name "RatTranscT000459"; exon_id 'RatTranscE001224";
1	lincRNA	exon	55730742	55730859	.	+	.	gene_id "RatTranscG000231"; transcript_id "RatTranscT000459"; exon_number "2"; gene_name "RatTranscG000231"; gene_biotype "lincRNA"; transcript_name "RatTranscT000459"; exon_id 'RatTranscE001225";
1	lincRNA	exon	55639731	55639789	.	+	.	gene_id "RatTranscG000232"; transcript_id "RatTranscT000460"; exon_number "1"; gene_name "RatTranscG000232"; gene_biotype "lincRNA"; transcript_name "RatTranscT000460"; exon_id 'RatTranscE001226";
1	lincRNA	exon	55734466	55734662	.	+	.	gene_id "RatTranscG000232"; transcript_id "RatTranscT000460"; exon_number "2"; gene_name "RatTranscG000232"; gene_biotype "lincRNA"; transcript_name "RatTranscT000460"; exon_id 'RatTranscE001227";
1	lincRNA	exon	55732440	55732649	.	+	.	gene_id "RatTranscG000232"; transcript_id "RatTranscT000461"; exon_number "1"; gene_name "RatTranscG000232"; gene_biotype "lincRNA"; transcript_name "RatTranscT000461"; exon_id 'RatTranscE001228";
1	lincRNA	exon	55734130	55734662	.	+	.	gene_id "RatTranscG000232"; transcript_id "RatTranscT000461"; exon_number "2"; gene_name "RatTranscG000232"; gene_biotype "lincRNA"; transcript_name "RatTranscT000461"; exon_id 'RatTranscE001229";
1	lincRNA	exon	55641722	55641752	.	+	.	gene_id "RatTranscG000233"; transcript_id "RatTranscT000462"; exon_number "1"; gene_name "RatTranscG000233"; gene_biotype "lincRNA"; transcript_name "RatTranscT000462"; exon_id 'RatTranscE001230";
1	lincRNA	exon	55643971	55644004	.	+	.	gene_id "RatTranscG000233"; transcript_id "RatTranscT000462"; exon_number "2"; gene_name "RatTranscG000233"; gene_biotype "lincRNA"; transcript_name "RatTranscT000462"; exon_id 'RatTranscE001231";
1	lincRNA	exon	55741052	55741229	.	+	.	gene_id "RatTranscG000233"; transcript_id "RatTranscT000462"; exon_number "3"; gene_name "RatTranscG000233"; gene_biotype "lincRNA"; transcript_name "RatTranscT000462"; exon_id 'RatTranscE001232";
1	lincRNA	exon	55663134	55663186	.	+	.	gene_id "RatTranscG000234"; transcript_id "RatTranscT000463"; exon_number "1"; gene_name "RatTranscG000234"; gene_biotype "lincRNA"; transcript_name "RatTranscT000463"; exon_id 'RatTranscE001233";
1	lincRNA	exon	55737332	55737333	.	+	.	gene_id "RatTranscG000234"; transcript_id "RatTranscT000463"; exon_number "2"; gene_name "RatTranscG000234"; gene_biotype "lincRNA"; transcript_name "RatTranscT000463"; exon_id 'RatTranscE001234";
1	lincRNA	exon	55739289	55739508	.	+	.	gene_id "RatTranscG000234"; transcript_id "RatTranscT000463"; exon_number "3"; gene_name "RatTranscG000234"; gene_biotype "lincRNA"; transcript_name "RatTranscT000463"; exon_id 'RatTranscE001235";
1	lincRNA	exon	55746989	55747328	.	+	.	gene_id "RatTranscG000234"; transcript_id "RatTranscT000463"; exon_number "4"; gene_name "RatTranscG000234"; gene_biotype "lincRNA"; transcript_name "RatTranscT000463"; exon_id 'RatTranscE001236";
1	lincRNA	exon	55736821	55737973	.	+	.	gene_id "RatTranscG000234"; transcript_id "RatTranscT000464"; exon_number "1"; gene_name "RatTranscG000234"; gene_biotype "lincRNA"; transcript_name "RatTranscT000464"; exon_id 'RatTranscE001237";
1	lincRNA	exon	55739933	55740870	.	+	.	gene_id "RatTranscG000234"; transcript_id "RatTranscT000464"; exon_number "2"; gene_name "RatTranscG000234"; gene_biotype "lincRNA"; transcript_name "RatTranscT000464"; exon_id 'RatTranscE001238";
1	lincRNA	exon	55662391	55662482	.	+	.	gene_id "RatTranscG000235"; transcript_id "RatTranscT000465"; exon_number "1"; gene_name "RatTranscG000235"; gene_biotype "lincRNA"; transcript_name "RatTranscT000465"; exon_id 'RatTranscE001239";
1	lincRNA	exon	55662735	55662899	.	+	.	gene_id "RatTranscG000235"; transcript_id "RatTranscT000465"; exon_number "2"; gene_name "RatTranscG000235"; gene_biotype "lincRNA"; transcript_name "RatTranscT000465"; exon_id 'RatTranscE001240";
1	lincRNA	exon	55672137	55672781	.	+	.	gene_id "RatTranscG000236"; transcript_id "RatTranscT000466"; exon_number "1"; gene_name "RatTranscG000236"; gene_biotype "lincRNA"; transcript_name "RatTranscT000466"; exon_id 'RatTranscE001241";
1	lincRNA	exon	55750744	55750784	.	+	.	gene_id "RatTranscG000236"; transcript_id "RatTranscT000466"; exon_number "2"; gene_name "RatTranscG000236"; gene_biotype "lincRNA"; transcript_name "RatTranscT000466"; exon_id 'RatTranscE001242";
1	lincRNA	exon	55674095	55674351	.	+	.	gene_id "RatTranscG000237"; transcript_id "RatTranscT000467"; exon_number "1"; gene_name "RatTranscG000237"; gene_biotype "lincRNA"; transcript_name "RatTranscT000467"; exon_id 'RatTranscE001243";
1	lincRNA	exon	55701760	55704852	.	+	.	gene_id "RatTranscG000237"; transcript_id "RatTranscT000467"; exon_number "2"; gene_name "RatTranscG000237"; gene_biotype "lincRNA"; transcript_name "RatTranscT000467"; exon_id 'RatTranscE001244";
1	lincRNA	exon	55674095	55674373	.	+	.	gene_id "RatTranscG000237"; transcript_id "RatTranscT000468"; exon_number "1"; gene_name "RatTranscG000237"; gene_biotype "lincRNA"; transcript_name "RatTranscT000468"; exon_id 'RatTranscE001245";
1	lincRNA	exon	55701782	55704852	.	+	.	gene_id "RatTranscG000237"; transcript_id "RatTranscT000468"; exon_number "2"; gene_name "RatTranscG000237"; gene_biotype "lincRNA"; transcript_name "RatTranscT000468"; exon_id 'RatTranscE001246";
1	lincRNA	exon	55674095	55674319	.	+	.	gene_id "RatTranscG000237"; transcript_id "RatTranscT000469"; exon_number "1"; gene_name "RatTranscG000237"; gene_biotype "lincRNA"; transcript_name "RatTranscT000469"; exon_id 'RatTranscE001247";
1	lincRNA	exon	55752234	55752258	.	+	.	gene_id "RatTranscG000237"; transcript_id "RatTranscT000469"; exon_number "2"; gene_name "RatTranscG000237"; gene_biotype "lincRNA"; transcript_name "RatTranscT000469"; exon_id 'RatTranscE001248";
1	lincRNA	exon	55674163	55674363	.	+	.	gene_id "RatTranscG000237"; transcript_id "RatTranscT000470"; exon_number "1"; gene_name "RatTranscG000237"; gene_biotype "lincRNA"; transcript_name "RatTranscT000470"; exon_id 'RatTranscE001249";
1	lincRNA	exon	55701772	55704852	.	+	.	gene_id "RatTranscG000237"; transcript_id "RatTranscT000470"; exon_number "2"; gene_name "RatTranscG000237"; gene_biotype "lincRNA"; transcript_name "RatTranscT000470"; exon_id 'RatTranscE001250";
1	lincRNA	exon	55698776	55699295	.	+	.	gene_id "RatTranscG000237"; transcript_id "RatTranscT000471"; exon_number "1"; gene_name "RatTranscG000237"; gene_biotype "lincRNA"; transcript_name "RatTranscT000471"; exon_id 'RatTranscE001251";
1	lincRNA	exon	55702565	55705051	.	+	.	gene_id "RatTranscG000237"; transcript_id "RatTranscT000471"; exon_number "2"; gene_name "RatTranscG000237"; gene_biotype "lincRNA"; transcript_name "RatTranscT000471"; exon_id 'RatTranscE001252";
1	lincRNA	exon	55775484	55775521	.	+	.	gene_id "RatTranscG000237"; transcript_id "RatTranscT000471"; exon_number "3"; gene_name "RatTranscG000237"; gene_biotype "lincRNA"; transcript_name "RatTranscT000471"; exon_id 'RatTranscE001253";
1	lincRNA	exon	56037147	56037547	.	+	.	gene_id "RatTranscG000238"; transcript_id "RatTranscT000472"; exon_number "1"; gene_name "RatTranscG000238"; gene_biotype "lincRNA"; transcript_name "RatTranscT000472"; exon_id 'RatTranscE001254";
1	lincRNA	exon	56038026	56038176	.	+	.	gene_id "RatTranscG000238"; transcript_id "RatTranscT000472"; exon_number "2"; gene_name "RatTranscG000238"; gene_biotype "lincRNA"; transcript_name "RatTranscT000472"; exon_id 'RatTranscE001255";
1	lincRNA	exon	56055703	56055759	.	+	.	gene_id "RatTranscG000238"; transcript_id "RatTranscT000472"; exon_number "3"; gene_name "RatTranscG000238"; gene_biotype "lincRNA"; transcript_name "RatTranscT000472"; exon_id 'RatTranscE001256";
1	lincRNA	exon	56772860	56773087	.	+	.	gene_id "RatTranscG000239"; transcript_id "RatTranscT000473"; exon_number "1"; gene_name "RatTranscG000239"; gene_biotype "lincRNA"; transcript_name "RatTranscT000473"; exon_id 'RatTranscE001257";
1	lincRNA	exon	56776209	56776319	.	+	.	gene_id "RatTranscG000239"; transcript_id "RatTranscT000473"; exon_number "2"; gene_name "RatTranscG000239"; gene_biotype "lincRNA"; transcript_name "RatTranscT000473"; exon_id 'RatTranscE001258";
1	lincRNA	exon	56776721	56776816	.	+	.	gene_id "RatTranscG000239"; transcript_id "RatTranscT000473"; exon_number "3"; gene_name "RatTranscG000239"; gene_biotype "lincRNA"; transcript_name "RatTranscT000473"; exon_id 'RatTranscE001259";
1	lincRNA	exon	56778582	56778896	.	+	.	gene_id "RatTranscG000239"; transcript_id "RatTranscT000473"; exon_number "4"; gene_name "RatTranscG000239"; gene_biotype "lincRNA"; transcript_name "RatTranscT000473"; exon_id 'RatTranscE001260";
1	lincRNA	exon	56773018	56773087	.	+	.	gene_id "RatTranscG000239"; transcript_id "RatTranscT000474"; exon_number "1"; gene_name "RatTranscG000239"; gene_biotype "lincRNA"; transcript_name "RatTranscT000474"; exon_id 'RatTranscE001261";
1	lincRNA	exon	56776209	56776319	.	+	.	gene_id "RatTranscG000239"; transcript_id "RatTranscT000474"; exon_number "2"; gene_name "RatTranscG000239"; gene_biotype "lincRNA"; transcript_name "RatTranscT000474"; exon_id 'RatTranscE001262";
1	lincRNA	exon	56776455	56776496	.	+	.	gene_id "RatTranscG000239"; transcript_id "RatTranscT000474"; exon_number "3"; gene_name "RatTranscG000239"; gene_biotype "lincRNA"; transcript_name "RatTranscT000474"; exon_id 'RatTranscE001263";
1	lincRNA	exon	57003702	57006206	.	+	.	gene_id "RatTranscG000240"; transcript_id "RatTranscT000475"; exon_number "1"; gene_name "RatTranscG000240"; gene_biotype "lincRNA"; transcript_name "RatTranscT000475"; exon_id 'RatTranscE001264";
1	lincRNA	exon	57008987	57010674	.	+	.	gene_id "RatTranscG000240"; transcript_id "RatTranscT000475"; exon_number "2"; gene_name "RatTranscG000240"; gene_biotype "lincRNA"; transcript_name "RatTranscT000475"; exon_id 'RatTranscE001265";
1	lincRNA	exon	57003814	57006206	.	+	.	gene_id "RatTranscG000240"; transcript_id "RatTranscT000476"; exon_number "1"; gene_name "RatTranscG000240"; gene_biotype "lincRNA"; transcript_name "RatTranscT000476"; exon_id 'RatTranscE001266";
1	lincRNA	exon	57017817	57017918	.	+	.	gene_id "RatTranscG000240"; transcript_id "RatTranscT000476"; exon_number "2"; gene_name "RatTranscG000240"; gene_biotype "lincRNA"; transcript_name "RatTranscT000476"; exon_id 'RatTranscE001267";
1	lincRNA	exon	57003821	57006206	.	+	.	gene_id "RatTranscG000240"; transcript_id "RatTranscT000477"; exon_number "1"; gene_name "RatTranscG000240"; gene_biotype "lincRNA"; transcript_name "RatTranscT000477"; exon_id 'RatTranscE001268";
1	lincRNA	exon	57009896	57010674	.	+	.	gene_id "RatTranscG000240"; transcript_id "RatTranscT000477"; exon_number "2"; gene_name "RatTranscG000240"; gene_biotype "lincRNA"; transcript_name "RatTranscT000477"; exon_id 'RatTranscE001269";
1	lincRNA	exon	57023841	57024187	.	+	.	gene_id "RatTranscG000241"; transcript_id "RatTranscT000478"; exon_number "1"; gene_name "RatTranscG000241"; gene_biotype "lincRNA"; transcript_name "RatTranscT000478"; exon_id 'RatTranscE001270";
1	lincRNA	exon	57035740	57035894	.	+	.	gene_id "RatTranscG000241"; transcript_id "RatTranscT000478"; exon_number "2"; gene_name "RatTranscG000241"; gene_biotype "lincRNA"; transcript_name "RatTranscT000478"; exon_id 'RatTranscE001271";
1	lincRNA	exon	57038505	57038834	.	+	.	gene_id "RatTranscG000241"; transcript_id "RatTranscT000478"; exon_number "3"; gene_name "RatTranscG000241"; gene_biotype "lincRNA"; transcript_name "RatTranscT000478"; exon_id 'RatTranscE001272";
1	lincRNA	exon	57053700	57054680	.	+	.	gene_id "RatTranscG000241"; transcript_id "RatTranscT000478"; exon_number "4"; gene_name "RatTranscG000241"; gene_biotype "lincRNA"; transcript_name "RatTranscT000478"; exon_id 'RatTranscE001273";
1	lincRNA	exon	57023857	57024438	.	+	.	gene_id "RatTranscG000241"; transcript_id "RatTranscT000479"; exon_number "1"; gene_name "RatTranscG000241"; gene_biotype "lincRNA"; transcript_name "RatTranscT000479"; exon_id 'RatTranscE001274";
1	lincRNA	exon	57025294	57025359	.	+	.	gene_id "RatTranscG000241"; transcript_id "RatTranscT000479"; exon_number "2"; gene_name "RatTranscG000241"; gene_biotype "lincRNA"; transcript_name "RatTranscT000479"; exon_id 'RatTranscE001275";
1	lincRNA	exon	57029944	57030004	.	+	.	gene_id "RatTranscG000241"; transcript_id "RatTranscT000479"; exon_number "3"; gene_name "RatTranscG000241"; gene_biotype "lincRNA"; transcript_name "RatTranscT000479"; exon_id 'RatTranscE001276";
1	lincRNA	exon	57023857	57024438	.	+	.	gene_id "RatTranscG000241"; transcript_id "RatTranscT000480"; exon_number "1"; gene_name "RatTranscG000241"; gene_biotype "lincRNA"; transcript_name "RatTranscT000480"; exon_id 'RatTranscE001277";
1	lincRNA	exon	57038505	57038834	.	+	.	gene_id "RatTranscG000241"; transcript_id "RatTranscT000480"; exon_number "2"; gene_name "RatTranscG000241"; gene_biotype "lincRNA"; transcript_name "RatTranscT000480"; exon_id 'RatTranscE001278";
1	lincRNA	exon	57082313	57082534	.	+	.	gene_id "RatTranscG000241"; transcript_id "RatTranscT000480"; exon_number "3"; gene_name "RatTranscG000241"; gene_biotype "lincRNA"; transcript_name "RatTranscT000480"; exon_id 'RatTranscE001279";
1	lincRNA	exon	57023861	57023940	.	+	.	gene_id "RatTranscG000241"; transcript_id "RatTranscT000481"; exon_number "1"; gene_name "RatTranscG000241"; gene_biotype "lincRNA"; transcript_name "RatTranscT000481"; exon_id 'RatTranscE001280";
1	lincRNA	exon	57035740	57035894	.	+	.	gene_id "RatTranscG000241"; transcript_id "RatTranscT000481"; exon_number "2"; gene_name "RatTranscG000241"; gene_biotype "lincRNA"; transcript_name "RatTranscT000481"; exon_id 'RatTranscE001281";
1	lincRNA	exon	57038505	57038834	.	+	.	gene_id "RatTranscG000241"; transcript_id "RatTranscT000481"; exon_number "3"; gene_name "RatTranscG000241"; gene_biotype "lincRNA"; transcript_name "RatTranscT000481"; exon_id 'RatTranscE001282";
1	lincRNA	exon	57048646	57049058	.	+	.	gene_id "RatTranscG000241"; transcript_id "RatTranscT000481"; exon_number "4"; gene_name "RatTranscG000241"; gene_biotype "lincRNA"; transcript_name "RatTranscT000481"; exon_id 'RatTranscE001283";
1	lincRNA	exon	57023875	57024187	.	+	.	gene_id "RatTranscG000241"; transcript_id "RatTranscT000482"; exon_number "1"; gene_name "RatTranscG000241"; gene_biotype "lincRNA"; transcript_name "RatTranscT000482"; exon_id 'RatTranscE001284";
1	lincRNA	exon	57035740	57035894	.	+	.	gene_id "RatTranscG000241"; transcript_id "RatTranscT000482"; exon_number "2"; gene_name "RatTranscG000241"; gene_biotype "lincRNA"; transcript_name "RatTranscT000482"; exon_id 'RatTranscE001285";
1	lincRNA	exon	57038505	57038834	.	+	.	gene_id "RatTranscG000241"; transcript_id "RatTranscT000482"; exon_number "3"; gene_name "RatTranscG000241"; gene_biotype "lincRNA"; transcript_name "RatTranscT000482"; exon_id 'RatTranscE001286";
1	lincRNA	exon	57048646	57049058	.	+	.	gene_id "RatTranscG000241"; transcript_id "RatTranscT000482"; exon_number "4"; gene_name "RatTranscG000241"; gene_biotype "lincRNA"; transcript_name "RatTranscT000482"; exon_id 'RatTranscE001287";
1	lincRNA	exon	57023875	57024187	.	+	.	gene_id "RatTranscG000241"; transcript_id "RatTranscT000483"; exon_number "1"; gene_name "RatTranscG000241"; gene_biotype "lincRNA"; transcript_name "RatTranscT000483"; exon_id 'RatTranscE001288";
1	lincRNA	exon	57035740	57035894	.	+	.	gene_id "RatTranscG000241"; transcript_id "RatTranscT000483"; exon_number "2"; gene_name "RatTranscG000241"; gene_biotype "lincRNA"; transcript_name "RatTranscT000483"; exon_id 'RatTranscE001289";
1	lincRNA	exon	57038505	57038834	.	+	.	gene_id "RatTranscG000241"; transcript_id "RatTranscT000483"; exon_number "3"; gene_name "RatTranscG000241"; gene_biotype "lincRNA"; transcript_name "RatTranscT000483"; exon_id 'RatTranscE001290";
1	lincRNA	exon	57050228	57050425	.	+	.	gene_id "RatTranscG000241"; transcript_id "RatTranscT000483"; exon_number "4"; gene_name "RatTranscG000241"; gene_biotype "lincRNA"; transcript_name "RatTranscT000483"; exon_id 'RatTranscE001291";
1	lincRNA	exon	57053700	57054680	.	+	.	gene_id "RatTranscG000241"; transcript_id "RatTranscT000483"; exon_number "5"; gene_name "RatTranscG000241"; gene_biotype "lincRNA"; transcript_name "RatTranscT000483"; exon_id 'RatTranscE001292";
1	lincRNA	exon	57119289	57119435	.	+	.	gene_id "RatTranscG000242"; transcript_id "RatTranscT000484"; exon_number "1"; gene_name "RatTranscG000242"; gene_biotype "lincRNA"; transcript_name "RatTranscT000484"; exon_id 'RatTranscE001293";
1	lincRNA	exon	57123834	57128438	.	+	.	gene_id "RatTranscG000242"; transcript_id "RatTranscT000484"; exon_number "2"; gene_name "RatTranscG000242"; gene_biotype "lincRNA"; transcript_name "RatTranscT000484"; exon_id 'RatTranscE001294";
1	lincRNA	exon	57119304	57119435	.	+	.	gene_id "RatTranscG000242"; transcript_id "RatTranscT000485"; exon_number "1"; gene_name "RatTranscG000242"; gene_biotype "lincRNA"; transcript_name "RatTranscT000485"; exon_id 'RatTranscE001295";
1	lincRNA	exon	57121826	57122002	.	+	.	gene_id "RatTranscG000242"; transcript_id "RatTranscT000485"; exon_number "2"; gene_name "RatTranscG000242"; gene_biotype "lincRNA"; transcript_name "RatTranscT000485"; exon_id 'RatTranscE001296";
1	lincRNA	exon	57123834	57128438	.	+	.	gene_id "RatTranscG000242"; transcript_id "RatTranscT000485"; exon_number "3"; gene_name "RatTranscG000242"; gene_biotype "lincRNA"; transcript_name "RatTranscT000485"; exon_id 'RatTranscE001297";
1	lincRNA	exon	57119310	57119435	.	+	.	gene_id "RatTranscG000242"; transcript_id "RatTranscT000486"; exon_number "1"; gene_name "RatTranscG000242"; gene_biotype "lincRNA"; transcript_name "RatTranscT000486"; exon_id 'RatTranscE001298";
1	lincRNA	exon	57121825	57122002	.	+	.	gene_id "RatTranscG000242"; transcript_id "RatTranscT000486"; exon_number "2"; gene_name "RatTranscG000242"; gene_biotype "lincRNA"; transcript_name "RatTranscT000486"; exon_id 'RatTranscE001299";
1	lincRNA	exon	57123833	57128438	.	+	.	gene_id "RatTranscG000242"; transcript_id "RatTranscT000486"; exon_number "3"; gene_name "RatTranscG000242"; gene_biotype "lincRNA"; transcript_name "RatTranscT000486"; exon_id 'RatTranscE001300";
1	lincRNA	exon	57129306	57129377	.	+	.	gene_id "RatTranscG000243"; transcript_id "RatTranscT000487"; exon_number "1"; gene_name "RatTranscG000243"; gene_biotype "lincRNA"; transcript_name "RatTranscT000487"; exon_id 'RatTranscE001301";
1	lincRNA	exon	57131123	57131246	.	+	.	gene_id "RatTranscG000243"; transcript_id "RatTranscT000487"; exon_number "2"; gene_name "RatTranscG000243"; gene_biotype "lincRNA"; transcript_name "RatTranscT000487"; exon_id 'RatTranscE001302";
1	lincRNA	exon	57131370	57131673	.	+	.	gene_id "RatTranscG000243"; transcript_id "RatTranscT000487"; exon_number "3"; gene_name "RatTranscG000243"; gene_biotype "lincRNA"; transcript_name "RatTranscT000487"; exon_id 'RatTranscE001303";
1	lincRNA	exon	57129306	57129357	.	+	.	gene_id "RatTranscG000243"; transcript_id "RatTranscT000488"; exon_number "1"; gene_name "RatTranscG000243"; gene_biotype "lincRNA"; transcript_name "RatTranscT000488"; exon_id 'RatTranscE001304";
1	lincRNA	exon	57131123	57131673	.	+	.	gene_id "RatTranscG000243"; transcript_id "RatTranscT000488"; exon_number "2"; gene_name "RatTranscG000243"; gene_biotype "lincRNA"; transcript_name "RatTranscT000488"; exon_id 'RatTranscE001305";
1	lincRNA	exon	57200141	57200275	.	+	.	gene_id "RatTranscG000244"; transcript_id "RatTranscT000489"; exon_number "1"; gene_name "RatTranscG000244"; gene_biotype "lincRNA"; transcript_name "RatTranscT000489"; exon_id 'RatTranscE001306";
1	lincRNA	exon	57206370	57208449	.	+	.	gene_id "RatTranscG000244"; transcript_id "RatTranscT000489"; exon_number "2"; gene_name "RatTranscG000244"; gene_biotype "lincRNA"; transcript_name "RatTranscT000489"; exon_id 'RatTranscE001307";
1	lincRNA	exon	57209898	57210030	.	+	.	gene_id "RatTranscG000244"; transcript_id "RatTranscT000489"; exon_number "3"; gene_name "RatTranscG000244"; gene_biotype "lincRNA"; transcript_name "RatTranscT000489"; exon_id 'RatTranscE001308";
1	lincRNA	exon	57210419	57212560	.	+	.	gene_id "RatTranscG000244"; transcript_id "RatTranscT000489"; exon_number "4"; gene_name "RatTranscG000244"; gene_biotype "lincRNA"; transcript_name "RatTranscT000489"; exon_id 'RatTranscE001309";
1	lincRNA	exon	57200141	57200275	.	+	.	gene_id "RatTranscG000244"; transcript_id "RatTranscT000490"; exon_number "1"; gene_name "RatTranscG000244"; gene_biotype "lincRNA"; transcript_name "RatTranscT000490"; exon_id 'RatTranscE001310";
1	lincRNA	exon	57206370	57212560	.	+	.	gene_id "RatTranscG000244"; transcript_id "RatTranscT000490"; exon_number "2"; gene_name "RatTranscG000244"; gene_biotype "lincRNA"; transcript_name "RatTranscT000490"; exon_id 'RatTranscE001311";
1	lincRNA	exon	57200165	57200275	.	+	.	gene_id "RatTranscG000244"; transcript_id "RatTranscT000491"; exon_number "1"; gene_name "RatTranscG000244"; gene_biotype "lincRNA"; transcript_name "RatTranscT000491"; exon_id 'RatTranscE001312";
1	lincRNA	exon	57206370	57206622	.	+	.	gene_id "RatTranscG000244"; transcript_id "RatTranscT000491"; exon_number "2"; gene_name "RatTranscG000244"; gene_biotype "lincRNA"; transcript_name "RatTranscT000491"; exon_id 'RatTranscE001313";
1	lincRNA	exon	57208331	57208449	.	+	.	gene_id "RatTranscG000244"; transcript_id "RatTranscT000491"; exon_number "3"; gene_name "RatTranscG000244"; gene_biotype "lincRNA"; transcript_name "RatTranscT000491"; exon_id 'RatTranscE001314";
1	lincRNA	exon	57209152	57212560	.	+	.	gene_id "RatTranscG000244"; transcript_id "RatTranscT000491"; exon_number "4"; gene_name "RatTranscG000244"; gene_biotype "lincRNA"; transcript_name "RatTranscT000491"; exon_id 'RatTranscE001315";
1	lincRNA	exon	57448679	57448840	.	+	.	gene_id "RatTranscG000245"; transcript_id "RatTranscT000492"; exon_number "1"; gene_name "RatTranscG000245"; gene_biotype "lincRNA"; transcript_name "RatTranscT000492"; exon_id 'RatTranscE001316";
1	lincRNA	exon	57451082	57451176	.	+	.	gene_id "RatTranscG000245"; transcript_id "RatTranscT000492"; exon_number "2"; gene_name "RatTranscG000245"; gene_biotype "lincRNA"; transcript_name "RatTranscT000492"; exon_id 'RatTranscE001317";
1	lincRNA	exon	57465142	57465264	.	+	.	gene_id "RatTranscG000245"; transcript_id "RatTranscT000492"; exon_number "3"; gene_name "RatTranscG000245"; gene_biotype "lincRNA"; transcript_name "RatTranscT000492"; exon_id 'RatTranscE001318";
1	lincRNA	exon	57559889	57560044	.	+	.	gene_id "RatTranscG000246"; transcript_id "RatTranscT000493"; exon_number "1"; gene_name "RatTranscG000246"; gene_biotype "lincRNA"; transcript_name "RatTranscT000493"; exon_id 'RatTranscE001319";
1	lincRNA	exon	57561191	57562084	.	+	.	gene_id "RatTranscG000246"; transcript_id "RatTranscT000493"; exon_number "2"; gene_name "RatTranscG000246"; gene_biotype "lincRNA"; transcript_name "RatTranscT000493"; exon_id 'RatTranscE001320";
1	lincRNA	exon	57559889	57560044	.	+	.	gene_id "RatTranscG000246"; transcript_id "RatTranscT000494"; exon_number "1"; gene_name "RatTranscG000246"; gene_biotype "lincRNA"; transcript_name "RatTranscT000494"; exon_id 'RatTranscE001321";
1	lincRNA	exon	57564839	57565267	.	+	.	gene_id "RatTranscG000246"; transcript_id "RatTranscT000494"; exon_number "2"; gene_name "RatTranscG000246"; gene_biotype "lincRNA"; transcript_name "RatTranscT000494"; exon_id 'RatTranscE001322";
1	lincRNA	exon	57660464	57661718	.	+	.	gene_id "RatTranscG000247"; transcript_id "RatTranscT000495"; exon_number "1"; gene_name "RatTranscG000247"; gene_biotype "lincRNA"; transcript_name "RatTranscT000495"; exon_id 'RatTranscE001323";
1	lincRNA	exon	57662547	57664054	.	+	.	gene_id "RatTranscG000247"; transcript_id "RatTranscT000495"; exon_number "2"; gene_name "RatTranscG000247"; gene_biotype "lincRNA"; transcript_name "RatTranscT000495"; exon_id 'RatTranscE001324";
1	lincRNA	exon	59438251	59438277	.	+	.	gene_id "RatTranscG000248"; transcript_id "RatTranscT000496"; exon_number "1"; gene_name "RatTranscG000248"; gene_biotype "lincRNA"; transcript_name "RatTranscT000496"; exon_id 'RatTranscE001325";
1	lincRNA	exon	59483795	59483860	.	+	.	gene_id "RatTranscG000248"; transcript_id "RatTranscT000496"; exon_number "2"; gene_name "RatTranscG000248"; gene_biotype "lincRNA"; transcript_name "RatTranscT000496"; exon_id 'RatTranscE001326";
1	lincRNA	exon	59485679	59486058	.	+	.	gene_id "RatTranscG000248"; transcript_id "RatTranscT000496"; exon_number "3"; gene_name "RatTranscG000248"; gene_biotype "lincRNA"; transcript_name "RatTranscT000496"; exon_id 'RatTranscE001327";
1	lincRNA	exon	59592678	59592914	.	+	.	gene_id "RatTranscG000249"; transcript_id "RatTranscT000497"; exon_number "1"; gene_name "RatTranscG000249"; gene_biotype "lincRNA"; transcript_name "RatTranscT000497"; exon_id 'RatTranscE001328";
1	lincRNA	exon	59593871	59593979	.	+	.	gene_id "RatTranscG000249"; transcript_id "RatTranscT000497"; exon_number "2"; gene_name "RatTranscG000249"; gene_biotype "lincRNA"; transcript_name "RatTranscT000497"; exon_id 'RatTranscE001329";
1	lincRNA	exon	59597928	59598071	.	+	.	gene_id "RatTranscG000249"; transcript_id "RatTranscT000497"; exon_number "3"; gene_name "RatTranscG000249"; gene_biotype "lincRNA"; transcript_name "RatTranscT000497"; exon_id 'RatTranscE001330";
1	lincRNA	exon	59717122	59718793	.	+	.	gene_id "RatTranscG000250"; transcript_id "RatTranscT000498"; exon_number "1"; gene_name "RatTranscG000250"; gene_biotype "lincRNA"; transcript_name "RatTranscT000498"; exon_id 'RatTranscE001331";
1	lincRNA	exon	59719151	59719175	.	+	.	gene_id "RatTranscG000250"; transcript_id "RatTranscT000498"; exon_number "2"; gene_name "RatTranscG000250"; gene_biotype "lincRNA"; transcript_name "RatTranscT000498"; exon_id 'RatTranscE001332";
1	lincRNA	exon	59718382	59718709	.	+	.	gene_id "RatTranscG000250"; transcript_id "RatTranscT000499"; exon_number "1"; gene_name "RatTranscG000250"; gene_biotype "lincRNA"; transcript_name "RatTranscT000499"; exon_id 'RatTranscE001333";
1	lincRNA	exon	59719178	59719420	.	+	.	gene_id "RatTranscG000250"; transcript_id "RatTranscT000499"; exon_number "2"; gene_name "RatTranscG000250"; gene_biotype "lincRNA"; transcript_name "RatTranscT000499"; exon_id 'RatTranscE001334";
1	lincRNA	exon	61258745	61259027	.	+	.	gene_id "RatTranscG000251"; transcript_id "RatTranscT000500"; exon_number "1"; gene_name "RatTranscG000251"; gene_biotype "lincRNA"; transcript_name "RatTranscT000500"; exon_id 'RatTranscE001335";
1	lincRNA	exon	61259300	61259446	.	+	.	gene_id "RatTranscG000251"; transcript_id "RatTranscT000500"; exon_number "2"; gene_name "RatTranscG000251"; gene_biotype "lincRNA"; transcript_name "RatTranscT000500"; exon_id 'RatTranscE001336";
1	lincRNA	exon	61336077	61336528	.	+	.	gene_id "RatTranscG000252"; transcript_id "RatTranscT000501"; exon_number "1"; gene_name "RatTranscG000252"; gene_biotype "lincRNA"; transcript_name "RatTranscT000501"; exon_id 'RatTranscE001337";
1	lincRNA	exon	61338569	61338896	.	+	.	gene_id "RatTranscG000252"; transcript_id "RatTranscT000501"; exon_number "2"; gene_name "RatTranscG000252"; gene_biotype "lincRNA"; transcript_name "RatTranscT000501"; exon_id 'RatTranscE001338";
1	lincRNA	exon	61336077	61336831	.	+	.	gene_id "RatTranscG000252"; transcript_id "RatTranscT000502"; exon_number "1"; gene_name "RatTranscG000252"; gene_biotype "lincRNA"; transcript_name "RatTranscT000502"; exon_id 'RatTranscE001339";
1	lincRNA	exon	61338569	61338896	.	+	.	gene_id "RatTranscG000252"; transcript_id "RatTranscT000502"; exon_number "2"; gene_name "RatTranscG000252"; gene_biotype "lincRNA"; transcript_name "RatTranscT000502"; exon_id 'RatTranscE001340";
1	lincRNA	exon	61336426	61336542	.	+	.	gene_id "RatTranscG000252"; transcript_id "RatTranscT000503"; exon_number "1"; gene_name "RatTranscG000252"; gene_biotype "lincRNA"; transcript_name "RatTranscT000503"; exon_id 'RatTranscE001341";
1	lincRNA	exon	61338569	61338896	.	+	.	gene_id "RatTranscG000252"; transcript_id "RatTranscT000503"; exon_number "2"; gene_name "RatTranscG000252"; gene_biotype "lincRNA"; transcript_name "RatTranscT000503"; exon_id 'RatTranscE001342";
1	lincRNA	exon	61429570	61431085	.	+	.	gene_id "RatTranscG000253"; transcript_id "RatTranscT000504"; exon_number "1"; gene_name "RatTranscG000253"; gene_biotype "lincRNA"; transcript_name "RatTranscT000504"; exon_id 'RatTranscE001343";
1	lincRNA	exon	61432869	61434053	.	+	.	gene_id "RatTranscG000253"; transcript_id "RatTranscT000504"; exon_number "2"; gene_name "RatTranscG000253"; gene_biotype "lincRNA"; transcript_name "RatTranscT000504"; exon_id 'RatTranscE001344";
1	lincRNA	exon	61699264	61699625	.	+	.	gene_id "RatTranscG000254"; transcript_id "RatTranscT000505"; exon_number "1"; gene_name "RatTranscG000254"; gene_biotype "lincRNA"; transcript_name "RatTranscT000505"; exon_id 'RatTranscE001345";
1	lincRNA	exon	61700350	61700400	.	+	.	gene_id "RatTranscG000254"; transcript_id "RatTranscT000505"; exon_number "2"; gene_name "RatTranscG000254"; gene_biotype "lincRNA"; transcript_name "RatTranscT000505"; exon_id 'RatTranscE001346";
1	lincRNA	exon	61701442	61704445	.	+	.	gene_id "RatTranscG000254"; transcript_id "RatTranscT000505"; exon_number "3"; gene_name "RatTranscG000254"; gene_biotype "lincRNA"; transcript_name "RatTranscT000505"; exon_id 'RatTranscE001347";
1	lincRNA	exon	61699347	61699625	.	+	.	gene_id "RatTranscG000254"; transcript_id "RatTranscT000506"; exon_number "1"; gene_name "RatTranscG000254"; gene_biotype "lincRNA"; transcript_name "RatTranscT000506"; exon_id 'RatTranscE001348";
1	lincRNA	exon	61700350	61700400	.	+	.	gene_id "RatTranscG000254"; transcript_id "RatTranscT000506"; exon_number "2"; gene_name "RatTranscG000254"; gene_biotype "lincRNA"; transcript_name "RatTranscT000506"; exon_id 'RatTranscE001349";
1	lincRNA	exon	61701442	61701533	.	+	.	gene_id "RatTranscG000254"; transcript_id "RatTranscT000506"; exon_number "3"; gene_name "RatTranscG000254"; gene_biotype "lincRNA"; transcript_name "RatTranscT000506"; exon_id 'RatTranscE001350";
1	lincRNA	exon	61703664	61704445	.	+	.	gene_id "RatTranscG000254"; transcript_id "RatTranscT000506"; exon_number "4"; gene_name "RatTranscG000254"; gene_biotype "lincRNA"; transcript_name "RatTranscT000506"; exon_id 'RatTranscE001351";
1	lincRNA	exon	61699378	61699625	.	+	.	gene_id "RatTranscG000254"; transcript_id "RatTranscT000507"; exon_number "1"; gene_name "RatTranscG000254"; gene_biotype "lincRNA"; transcript_name "RatTranscT000507"; exon_id 'RatTranscE001352";
1	lincRNA	exon	61700350	61700400	.	+	.	gene_id "RatTranscG000254"; transcript_id "RatTranscT000507"; exon_number "2"; gene_name "RatTranscG000254"; gene_biotype "lincRNA"; transcript_name "RatTranscT000507"; exon_id 'RatTranscE001353";
1	lincRNA	exon	61700565	61704445	.	+	.	gene_id "RatTranscG000254"; transcript_id "RatTranscT000507"; exon_number "3"; gene_name "RatTranscG000254"; gene_biotype "lincRNA"; transcript_name "RatTranscT000507"; exon_id 'RatTranscE001354";
1	lincRNA	exon	61746323	61746746	.	+	.	gene_id "RatTranscG000255"; transcript_id "RatTranscT000508"; exon_number "1"; gene_name "RatTranscG000255"; gene_biotype "lincRNA"; transcript_name "RatTranscT000508"; exon_id 'RatTranscE001355";
1	lincRNA	exon	61753598	61754228	.	+	.	gene_id "RatTranscG000255"; transcript_id "RatTranscT000508"; exon_number "2"; gene_name "RatTranscG000255"; gene_biotype "lincRNA"; transcript_name "RatTranscT000508"; exon_id 'RatTranscE001356";
1	lincRNA	exon	61746331	61746746	.	+	.	gene_id "RatTranscG000255"; transcript_id "RatTranscT000509"; exon_number "1"; gene_name "RatTranscG000255"; gene_biotype "lincRNA"; transcript_name "RatTranscT000509"; exon_id 'RatTranscE001357";
1	lincRNA	exon	61753598	61753646	.	+	.	gene_id "RatTranscG000255"; transcript_id "RatTranscT000509"; exon_number "2"; gene_name "RatTranscG000255"; gene_biotype "lincRNA"; transcript_name "RatTranscT000509"; exon_id 'RatTranscE001358";
1	lincRNA	exon	61755977	61756086	.	+	.	gene_id "RatTranscG000255"; transcript_id "RatTranscT000509"; exon_number "3"; gene_name "RatTranscG000255"; gene_biotype "lincRNA"; transcript_name "RatTranscT000509"; exon_id 'RatTranscE001359";
1	lincRNA	exon	61763486	61763709	.	+	.	gene_id "RatTranscG000256"; transcript_id "RatTranscT000510"; exon_number "1"; gene_name "RatTranscG000256"; gene_biotype "lincRNA"; transcript_name "RatTranscT000510"; exon_id 'RatTranscE001360";
1	lincRNA	exon	61764754	61764865	.	+	.	gene_id "RatTranscG000256"; transcript_id "RatTranscT000510"; exon_number "2"; gene_name "RatTranscG000256"; gene_biotype "lincRNA"; transcript_name "RatTranscT000510"; exon_id 'RatTranscE001361";
1	lincRNA	exon	61830804	61830840	.	+	.	gene_id "RatTranscG000257"; transcript_id "RatTranscT000511"; exon_number "1"; gene_name "RatTranscG000257"; gene_biotype "lincRNA"; transcript_name "RatTranscT000511"; exon_id 'RatTranscE001362";
1	lincRNA	exon	61835217	61835490	.	+	.	gene_id "RatTranscG000257"; transcript_id "RatTranscT000511"; exon_number "2"; gene_name "RatTranscG000257"; gene_biotype "lincRNA"; transcript_name "RatTranscT000511"; exon_id 'RatTranscE001363";
1	lincRNA	exon	62115506	62117465	.	+	.	gene_id "RatTranscG000258"; transcript_id "RatTranscT000512"; exon_number "1"; gene_name "RatTranscG000258"; gene_biotype "lincRNA"; transcript_name "RatTranscT000512"; exon_id 'RatTranscE001364";
1	lincRNA	exon	62117534	62119462	.	+	.	gene_id "RatTranscG000258"; transcript_id "RatTranscT000512"; exon_number "2"; gene_name "RatTranscG000258"; gene_biotype "lincRNA"; transcript_name "RatTranscT000512"; exon_id 'RatTranscE001365";
1	lincRNA	exon	62196903	62198380	.	+	.	gene_id "RatTranscG000259"; transcript_id "RatTranscT000513"; exon_number "1"; gene_name "RatTranscG000259"; gene_biotype "lincRNA"; transcript_name "RatTranscT000513"; exon_id 'RatTranscE001366";
1	lincRNA	exon	62207962	62208347	.	+	.	gene_id "RatTranscG000259"; transcript_id "RatTranscT000513"; exon_number "2"; gene_name "RatTranscG000259"; gene_biotype "lincRNA"; transcript_name "RatTranscT000513"; exon_id 'RatTranscE001367";
1	lincRNA	exon	62209516	62209650	.	+	.	gene_id "RatTranscG000260"; transcript_id "RatTranscT000514"; exon_number "1"; gene_name "RatTranscG000260"; gene_biotype "lincRNA"; transcript_name "RatTranscT000514"; exon_id 'RatTranscE001368";
1	lincRNA	exon	62228446	62228634	.	+	.	gene_id "RatTranscG000260"; transcript_id "RatTranscT000514"; exon_number "2"; gene_name "RatTranscG000260"; gene_biotype "lincRNA"; transcript_name "RatTranscT000514"; exon_id 'RatTranscE001369";
1	lincRNA	exon	62228728	62228780	.	+	.	gene_id "RatTranscG000260"; transcript_id "RatTranscT000514"; exon_number "3"; gene_name "RatTranscG000260"; gene_biotype "lincRNA"; transcript_name "RatTranscT000514"; exon_id 'RatTranscE001370";
1	lincRNA	exon	62228911	62230073	.	+	.	gene_id "RatTranscG000260"; transcript_id "RatTranscT000514"; exon_number "4"; gene_name "RatTranscG000260"; gene_biotype "lincRNA"; transcript_name "RatTranscT000514"; exon_id 'RatTranscE001371";
1	lincRNA	exon	62209589	62209650	.	+	.	gene_id "RatTranscG000260"; transcript_id "RatTranscT000515"; exon_number "1"; gene_name "RatTranscG000260"; gene_biotype "lincRNA"; transcript_name "RatTranscT000515"; exon_id 'RatTranscE001372";
1	lincRNA	exon	62228449	62228634	.	+	.	gene_id "RatTranscG000260"; transcript_id "RatTranscT000515"; exon_number "2"; gene_name "RatTranscG000260"; gene_biotype "lincRNA"; transcript_name "RatTranscT000515"; exon_id 'RatTranscE001373";
1	lincRNA	exon	62228728	62228780	.	+	.	gene_id "RatTranscG000260"; transcript_id "RatTranscT000515"; exon_number "3"; gene_name "RatTranscG000260"; gene_biotype "lincRNA"; transcript_name "RatTranscT000515"; exon_id 'RatTranscE001374";
1	lincRNA	exon	62228911	62230073	.	+	.	gene_id "RatTranscG000260"; transcript_id "RatTranscT000515"; exon_number "4"; gene_name "RatTranscG000260"; gene_biotype "lincRNA"; transcript_name "RatTranscT000515"; exon_id 'RatTranscE001375";
1	lincRNA	exon	62374637	62374657	.	+	.	gene_id "RatTranscG000261"; transcript_id "RatTranscT000516"; exon_number "1"; gene_name "RatTranscG000261"; gene_biotype "lincRNA"; transcript_name "RatTranscT000516"; exon_id 'RatTranscE001376";
1	lincRNA	exon	62381175	62381448	.	+	.	gene_id "RatTranscG000261"; transcript_id "RatTranscT000516"; exon_number "2"; gene_name "RatTranscG000261"; gene_biotype "lincRNA"; transcript_name "RatTranscT000516"; exon_id 'RatTranscE001377";
1	lincRNA	exon	62408982	62409523	.	+	.	gene_id "RatTranscG000262"; transcript_id "RatTranscT000517"; exon_number "1"; gene_name "RatTranscG000262"; gene_biotype "lincRNA"; transcript_name "RatTranscT000517"; exon_id 'RatTranscE001378";
1	lincRNA	exon	62497948	62498043	.	+	.	gene_id "RatTranscG000262"; transcript_id "RatTranscT000517"; exon_number "2"; gene_name "RatTranscG000262"; gene_biotype "lincRNA"; transcript_name "RatTranscT000517"; exon_id 'RatTranscE001379";
1	lincRNA	exon	63331311	63331436	.	+	.	gene_id "RatTranscG000263"; transcript_id "RatTranscT000518"; exon_number "1"; gene_name "RatTranscG000263"; gene_biotype "lincRNA"; transcript_name "RatTranscT000518"; exon_id 'RatTranscE001380";
1	lincRNA	exon	63331537	63331702	.	+	.	gene_id "RatTranscG000263"; transcript_id "RatTranscT000518"; exon_number "2"; gene_name "RatTranscG000263"; gene_biotype "lincRNA"; transcript_name "RatTranscT000518"; exon_id 'RatTranscE001381";
1	lincRNA	exon	64274395	64274440	.	+	.	gene_id "RatTranscG000264"; transcript_id "RatTranscT000519"; exon_number "1"; gene_name "RatTranscG000264"; gene_biotype "lincRNA"; transcript_name "RatTranscT000519"; exon_id 'RatTranscE001382";
1	lincRNA	exon	64275214	64276044	.	+	.	gene_id "RatTranscG000264"; transcript_id "RatTranscT000519"; exon_number "2"; gene_name "RatTranscG000264"; gene_biotype "lincRNA"; transcript_name "RatTranscT000519"; exon_id 'RatTranscE001383";
1	lincRNA	exon	64354252	64354650	.	+	.	gene_id "RatTranscG000265"; transcript_id "RatTranscT000520"; exon_number "1"; gene_name "RatTranscG000265"; gene_biotype "lincRNA"; transcript_name "RatTranscT000520"; exon_id 'RatTranscE001384";
1	lincRNA	exon	64354837	64354998	.	+	.	gene_id "RatTranscG000265"; transcript_id "RatTranscT000520"; exon_number "2"; gene_name "RatTranscG000265"; gene_biotype "lincRNA"; transcript_name "RatTranscT000520"; exon_id 'RatTranscE001385";
1	lincRNA	exon	64367041	64367931	.	+	.	gene_id "RatTranscG000265"; transcript_id "RatTranscT000520"; exon_number "3"; gene_name "RatTranscG000265"; gene_biotype "lincRNA"; transcript_name "RatTranscT000520"; exon_id 'RatTranscE001386";
1	lincRNA	exon	64354271	64354650	.	+	.	gene_id "RatTranscG000265"; transcript_id "RatTranscT000521"; exon_number "1"; gene_name "RatTranscG000265"; gene_biotype "lincRNA"; transcript_name "RatTranscT000521"; exon_id 'RatTranscE001387";
1	lincRNA	exon	64354838	64354998	.	+	.	gene_id "RatTranscG000265"; transcript_id "RatTranscT000521"; exon_number "2"; gene_name "RatTranscG000265"; gene_biotype "lincRNA"; transcript_name "RatTranscT000521"; exon_id 'RatTranscE001388";
1	lincRNA	exon	64367042	64367931	.	+	.	gene_id "RatTranscG000265"; transcript_id "RatTranscT000521"; exon_number "3"; gene_name "RatTranscG000265"; gene_biotype "lincRNA"; transcript_name "RatTranscT000521"; exon_id 'RatTranscE001389";
1	lincRNA	exon	64354275	64354998	.	+	.	gene_id "RatTranscG000265"; transcript_id "RatTranscT000522"; exon_number "1"; gene_name "RatTranscG000265"; gene_biotype "lincRNA"; transcript_name "RatTranscT000522"; exon_id 'RatTranscE001390";
1	lincRNA	exon	64362153	64362596	.	+	.	gene_id "RatTranscG000265"; transcript_id "RatTranscT000522"; exon_number "2"; gene_name "RatTranscG000265"; gene_biotype "lincRNA"; transcript_name "RatTranscT000522"; exon_id 'RatTranscE001391";
1	lincRNA	exon	64354275	64354998	.	+	.	gene_id "RatTranscG000265"; transcript_id "RatTranscT000523"; exon_number "1"; gene_name "RatTranscG000265"; gene_biotype "lincRNA"; transcript_name "RatTranscT000523"; exon_id 'RatTranscE001392";
1	lincRNA	exon	64362147	64362596	.	+	.	gene_id "RatTranscG000265"; transcript_id "RatTranscT000523"; exon_number "2"; gene_name "RatTranscG000265"; gene_biotype "lincRNA"; transcript_name "RatTranscT000523"; exon_id 'RatTranscE001393";
1	lincRNA	exon	64535826	64538860	.	+	.	gene_id "RatTranscG000266"; transcript_id "RatTranscT000524"; exon_number "1"; gene_name "RatTranscG000266"; gene_biotype "lincRNA"; transcript_name "RatTranscT000524"; exon_id 'RatTranscE001394";
1	lincRNA	exon	64542096	64542628	.	+	.	gene_id "RatTranscG000266"; transcript_id "RatTranscT000524"; exon_number "2"; gene_name "RatTranscG000266"; gene_biotype "lincRNA"; transcript_name "RatTranscT000524"; exon_id 'RatTranscE001395";
1	lincRNA	exon	64535826	64538999	.	+	.	gene_id "RatTranscG000266"; transcript_id "RatTranscT000525"; exon_number "1"; gene_name "RatTranscG000266"; gene_biotype "lincRNA"; transcript_name "RatTranscT000525"; exon_id 'RatTranscE001396";
1	lincRNA	exon	64542096	64542628	.	+	.	gene_id "RatTranscG000266"; transcript_id "RatTranscT000525"; exon_number "2"; gene_name "RatTranscG000266"; gene_biotype "lincRNA"; transcript_name "RatTranscT000525"; exon_id 'RatTranscE001397";
1	lincRNA	exon	64535865	64537068	.	+	.	gene_id "RatTranscG000266"; transcript_id "RatTranscT000526"; exon_number "1"; gene_name "RatTranscG000266"; gene_biotype "lincRNA"; transcript_name "RatTranscT000526"; exon_id 'RatTranscE001398";
1	lincRNA	exon	64538717	64538860	.	+	.	gene_id "RatTranscG000266"; transcript_id "RatTranscT000526"; exon_number "2"; gene_name "RatTranscG000266"; gene_biotype "lincRNA"; transcript_name "RatTranscT000526"; exon_id 'RatTranscE001399";
1	lincRNA	exon	64542096	64542628	.	+	.	gene_id "RatTranscG000266"; transcript_id "RatTranscT000526"; exon_number "3"; gene_name "RatTranscG000266"; gene_biotype "lincRNA"; transcript_name "RatTranscT000526"; exon_id 'RatTranscE001400";
1	lincRNA	exon	64536370	64538860	.	+	.	gene_id "RatTranscG000266"; transcript_id "RatTranscT000527"; exon_number "1"; gene_name "RatTranscG000266"; gene_biotype "lincRNA"; transcript_name "RatTranscT000527"; exon_id 'RatTranscE001401";
1	lincRNA	exon	64539325	64541786	.	+	.	gene_id "RatTranscG000266"; transcript_id "RatTranscT000527"; exon_number "2"; gene_name "RatTranscG000266"; gene_biotype "lincRNA"; transcript_name "RatTranscT000527"; exon_id 'RatTranscE001402";
1	lincRNA	exon	64536879	64537068	.	+	.	gene_id "RatTranscG000266"; transcript_id "RatTranscT000528"; exon_number "1"; gene_name "RatTranscG000266"; gene_biotype "lincRNA"; transcript_name "RatTranscT000528"; exon_id 'RatTranscE001403";
1	lincRNA	exon	64542096	64542628	.	+	.	gene_id "RatTranscG000266"; transcript_id "RatTranscT000528"; exon_number "2"; gene_name "RatTranscG000266"; gene_biotype "lincRNA"; transcript_name "RatTranscT000528"; exon_id 'RatTranscE001404";
1	lincRNA	exon	64719980	64721420	.	+	.	gene_id "RatTranscG000267"; transcript_id "RatTranscT000529"; exon_number "1"; gene_name "RatTranscG000267"; gene_biotype "lincRNA"; transcript_name "RatTranscT000529"; exon_id 'RatTranscE001405";
1	lincRNA	exon	64721525	64721599	.	+	.	gene_id "RatTranscG000267"; transcript_id "RatTranscT000529"; exon_number "2"; gene_name "RatTranscG000267"; gene_biotype "lincRNA"; transcript_name "RatTranscT000529"; exon_id 'RatTranscE001406";
1	lincRNA	exon	64721866	64721954	.	+	.	gene_id "RatTranscG000267"; transcript_id "RatTranscT000529"; exon_number "3"; gene_name "RatTranscG000267"; gene_biotype "lincRNA"; transcript_name "RatTranscT000529"; exon_id 'RatTranscE001407";
1	lincRNA	exon	64725487	64725611	.	+	.	gene_id "RatTranscG000267"; transcript_id "RatTranscT000529"; exon_number "4"; gene_name "RatTranscG000267"; gene_biotype "lincRNA"; transcript_name "RatTranscT000529"; exon_id 'RatTranscE001408";
1	lincRNA	exon	64730420	64732109	.	+	.	gene_id "RatTranscG000267"; transcript_id "RatTranscT000529"; exon_number "5"; gene_name "RatTranscG000267"; gene_biotype "lincRNA"; transcript_name "RatTranscT000529"; exon_id 'RatTranscE001409";
1	lincRNA	exon	64719980	64721420	.	+	.	gene_id "RatTranscG000267"; transcript_id "RatTranscT000530"; exon_number "1"; gene_name "RatTranscG000267"; gene_biotype "lincRNA"; transcript_name "RatTranscT000530"; exon_id 'RatTranscE001410";
1	lincRNA	exon	64721525	64721954	.	+	.	gene_id "RatTranscG000267"; transcript_id "RatTranscT000530"; exon_number "2"; gene_name "RatTranscG000267"; gene_biotype "lincRNA"; transcript_name "RatTranscT000530"; exon_id 'RatTranscE001411";
1	lincRNA	exon	64722048	64725611	.	+	.	gene_id "RatTranscG000267"; transcript_id "RatTranscT000530"; exon_number "3"; gene_name "RatTranscG000267"; gene_biotype "lincRNA"; transcript_name "RatTranscT000530"; exon_id 'RatTranscE001412";
1	lincRNA	exon	64730415	64732109	.	+	.	gene_id "RatTranscG000267"; transcript_id "RatTranscT000530"; exon_number "4"; gene_name "RatTranscG000267"; gene_biotype "lincRNA"; transcript_name "RatTranscT000530"; exon_id 'RatTranscE001413";
1	lincRNA	exon	64719980	64721420	.	+	.	gene_id "RatTranscG000267"; transcript_id "RatTranscT000531"; exon_number "1"; gene_name "RatTranscG000267"; gene_biotype "lincRNA"; transcript_name "RatTranscT000531"; exon_id 'RatTranscE001414";
1	lincRNA	exon	64721525	64721599	.	+	.	gene_id "RatTranscG000267"; transcript_id "RatTranscT000531"; exon_number "2"; gene_name "RatTranscG000267"; gene_biotype "lincRNA"; transcript_name "RatTranscT000531"; exon_id 'RatTranscE001415";
1	lincRNA	exon	64721866	64721954	.	+	.	gene_id "RatTranscG000267"; transcript_id "RatTranscT000531"; exon_number "3"; gene_name "RatTranscG000267"; gene_biotype "lincRNA"; transcript_name "RatTranscT000531"; exon_id 'RatTranscE001416";
1	lincRNA	exon	64722048	64725611	.	+	.	gene_id "RatTranscG000267"; transcript_id "RatTranscT000531"; exon_number "4"; gene_name "RatTranscG000267"; gene_biotype "lincRNA"; transcript_name "RatTranscT000531"; exon_id 'RatTranscE001417";
1	lincRNA	exon	64730415	64732109	.	+	.	gene_id "RatTranscG000267"; transcript_id "RatTranscT000531"; exon_number "5"; gene_name "RatTranscG000267"; gene_biotype "lincRNA"; transcript_name "RatTranscT000531"; exon_id 'RatTranscE001418";
1	lincRNA	exon	64719980	64721420	.	+	.	gene_id "RatTranscG000267"; transcript_id "RatTranscT000532"; exon_number "1"; gene_name "RatTranscG000267"; gene_biotype "lincRNA"; transcript_name "RatTranscT000532"; exon_id 'RatTranscE001419";
1	lincRNA	exon	64721525	64721599	.	+	.	gene_id "RatTranscG000267"; transcript_id "RatTranscT000532"; exon_number "2"; gene_name "RatTranscG000267"; gene_biotype "lincRNA"; transcript_name "RatTranscT000532"; exon_id 'RatTranscE001420";
1	lincRNA	exon	64721866	64721954	.	+	.	gene_id "RatTranscG000267"; transcript_id "RatTranscT000532"; exon_number "3"; gene_name "RatTranscG000267"; gene_biotype "lincRNA"; transcript_name "RatTranscT000532"; exon_id 'RatTranscE001421";
1	lincRNA	exon	64725487	64725611	.	+	.	gene_id "RatTranscG000267"; transcript_id "RatTranscT000532"; exon_number "4"; gene_name "RatTranscG000267"; gene_biotype "lincRNA"; transcript_name "RatTranscT000532"; exon_id 'RatTranscE001422";
1	lincRNA	exon	64730415	64732109	.	+	.	gene_id "RatTranscG000267"; transcript_id "RatTranscT000532"; exon_number "5"; gene_name "RatTranscG000267"; gene_biotype "lincRNA"; transcript_name "RatTranscT000532"; exon_id 'RatTranscE001423";
1	lincRNA	exon	64719983	64721954	.	+	.	gene_id "RatTranscG000267"; transcript_id "RatTranscT000533"; exon_number "1"; gene_name "RatTranscG000267"; gene_biotype "lincRNA"; transcript_name "RatTranscT000533"; exon_id 'RatTranscE001424";
1	lincRNA	exon	64725487	64726216	.	+	.	gene_id "RatTranscG000267"; transcript_id "RatTranscT000533"; exon_number "2"; gene_name "RatTranscG000267"; gene_biotype "lincRNA"; transcript_name "RatTranscT000533"; exon_id 'RatTranscE001425";
1	lincRNA	exon	64719986	64721420	.	+	.	gene_id "RatTranscG000267"; transcript_id "RatTranscT000534"; exon_number "1"; gene_name "RatTranscG000267"; gene_biotype "lincRNA"; transcript_name "RatTranscT000534"; exon_id 'RatTranscE001426";
1	lincRNA	exon	64721525	64721954	.	+	.	gene_id "RatTranscG000267"; transcript_id "RatTranscT000534"; exon_number "2"; gene_name "RatTranscG000267"; gene_biotype "lincRNA"; transcript_name "RatTranscT000534"; exon_id 'RatTranscE001427";
1	lincRNA	exon	64725469	64725611	.	+	.	gene_id "RatTranscG000267"; transcript_id "RatTranscT000534"; exon_number "3"; gene_name "RatTranscG000267"; gene_biotype "lincRNA"; transcript_name "RatTranscT000534"; exon_id 'RatTranscE001428";
1	lincRNA	exon	64730415	64732109	.	+	.	gene_id "RatTranscG000267"; transcript_id "RatTranscT000534"; exon_number "4"; gene_name "RatTranscG000267"; gene_biotype "lincRNA"; transcript_name "RatTranscT000534"; exon_id 'RatTranscE001429";
1	lincRNA	exon	64719989	64720387	.	+	.	gene_id "RatTranscG000267"; transcript_id "RatTranscT000535"; exon_number "1"; gene_name "RatTranscG000267"; gene_biotype "lincRNA"; transcript_name "RatTranscT000535"; exon_id 'RatTranscE001430";
1	lincRNA	exon	64721324	64721420	.	+	.	gene_id "RatTranscG000267"; transcript_id "RatTranscT000535"; exon_number "2"; gene_name "RatTranscG000267"; gene_biotype "lincRNA"; transcript_name "RatTranscT000535"; exon_id 'RatTranscE001431";
1	lincRNA	exon	64721525	64721954	.	+	.	gene_id "RatTranscG000267"; transcript_id "RatTranscT000535"; exon_number "3"; gene_name "RatTranscG000267"; gene_biotype "lincRNA"; transcript_name "RatTranscT000535"; exon_id 'RatTranscE001432";
1	lincRNA	exon	64725487	64725611	.	+	.	gene_id "RatTranscG000267"; transcript_id "RatTranscT000535"; exon_number "4"; gene_name "RatTranscG000267"; gene_biotype "lincRNA"; transcript_name "RatTranscT000535"; exon_id 'RatTranscE001433";
1	lincRNA	exon	64730415	64732109	.	+	.	gene_id "RatTranscG000267"; transcript_id "RatTranscT000535"; exon_number "5"; gene_name "RatTranscG000267"; gene_biotype "lincRNA"; transcript_name "RatTranscT000535"; exon_id 'RatTranscE001434";
1	lincRNA	exon	64719993	64721420	.	+	.	gene_id "RatTranscG000267"; transcript_id "RatTranscT000536"; exon_number "1"; gene_name "RatTranscG000267"; gene_biotype "lincRNA"; transcript_name "RatTranscT000536"; exon_id 'RatTranscE001435";
1	lincRNA	exon	64721525	64721954	.	+	.	gene_id "RatTranscG000267"; transcript_id "RatTranscT000536"; exon_number "2"; gene_name "RatTranscG000267"; gene_biotype "lincRNA"; transcript_name "RatTranscT000536"; exon_id 'RatTranscE001436";
1	lincRNA	exon	64725469	64726216	.	+	.	gene_id "RatTranscG000267"; transcript_id "RatTranscT000536"; exon_number "3"; gene_name "RatTranscG000267"; gene_biotype "lincRNA"; transcript_name "RatTranscT000536"; exon_id 'RatTranscE001437";
1	lincRNA	exon	64719993	64721420	.	+	.	gene_id "RatTranscG000267"; transcript_id "RatTranscT000537"; exon_number "1"; gene_name "RatTranscG000267"; gene_biotype "lincRNA"; transcript_name "RatTranscT000537"; exon_id 'RatTranscE001438";
1	lincRNA	exon	64721525	64721954	.	+	.	gene_id "RatTranscG000267"; transcript_id "RatTranscT000537"; exon_number "2"; gene_name "RatTranscG000267"; gene_biotype "lincRNA"; transcript_name "RatTranscT000537"; exon_id 'RatTranscE001439";
1	lincRNA	exon	64725469	64725611	.	+	.	gene_id "RatTranscG000267"; transcript_id "RatTranscT000537"; exon_number "3"; gene_name "RatTranscG000267"; gene_biotype "lincRNA"; transcript_name "RatTranscT000537"; exon_id 'RatTranscE001440";
1	lincRNA	exon	64730420	64732109	.	+	.	gene_id "RatTranscG000267"; transcript_id "RatTranscT000537"; exon_number "4"; gene_name "RatTranscG000267"; gene_biotype "lincRNA"; transcript_name "RatTranscT000537"; exon_id 'RatTranscE001441";
1	lincRNA	exon	64719995	64720277	.	+	.	gene_id "RatTranscG000267"; transcript_id "RatTranscT000538"; exon_number "1"; gene_name "RatTranscG000267"; gene_biotype "lincRNA"; transcript_name "RatTranscT000538"; exon_id 'RatTranscE001442";
1	lincRNA	exon	64721324	64725463	.	+	.	gene_id "RatTranscG000267"; transcript_id "RatTranscT000538"; exon_number "2"; gene_name "RatTranscG000267"; gene_biotype "lincRNA"; transcript_name "RatTranscT000538"; exon_id 'RatTranscE001443";
1	lincRNA	exon	64719995	64720387	.	+	.	gene_id "RatTranscG000267"; transcript_id "RatTranscT000539"; exon_number "1"; gene_name "RatTranscG000267"; gene_biotype "lincRNA"; transcript_name "RatTranscT000539"; exon_id 'RatTranscE001444";
1	lincRNA	exon	64721324	64721420	.	+	.	gene_id "RatTranscG000267"; transcript_id "RatTranscT000539"; exon_number "2"; gene_name "RatTranscG000267"; gene_biotype "lincRNA"; transcript_name "RatTranscT000539"; exon_id 'RatTranscE001445";
1	lincRNA	exon	64721525	64721954	.	+	.	gene_id "RatTranscG000267"; transcript_id "RatTranscT000539"; exon_number "3"; gene_name "RatTranscG000267"; gene_biotype "lincRNA"; transcript_name "RatTranscT000539"; exon_id 'RatTranscE001446";
1	lincRNA	exon	64722048	64725463	.	+	.	gene_id "RatTranscG000267"; transcript_id "RatTranscT000539"; exon_number "4"; gene_name "RatTranscG000267"; gene_biotype "lincRNA"; transcript_name "RatTranscT000539"; exon_id 'RatTranscE001447";
1	lincRNA	exon	64719995	64720102	.	+	.	gene_id "RatTranscG000267"; transcript_id "RatTranscT000540"; exon_number "1"; gene_name "RatTranscG000267"; gene_biotype "lincRNA"; transcript_name "RatTranscT000540"; exon_id 'RatTranscE001448";
1	lincRNA	exon	64721324	64721599	.	+	.	gene_id "RatTranscG000267"; transcript_id "RatTranscT000540"; exon_number "2"; gene_name "RatTranscG000267"; gene_biotype "lincRNA"; transcript_name "RatTranscT000540"; exon_id 'RatTranscE001449";
1	lincRNA	exon	64721866	64721954	.	+	.	gene_id "RatTranscG000267"; transcript_id "RatTranscT000540"; exon_number "3"; gene_name "RatTranscG000267"; gene_biotype "lincRNA"; transcript_name "RatTranscT000540"; exon_id 'RatTranscE001450";
1	lincRNA	exon	64725469	64726216	.	+	.	gene_id "RatTranscG000267"; transcript_id "RatTranscT000540"; exon_number "4"; gene_name "RatTranscG000267"; gene_biotype "lincRNA"; transcript_name "RatTranscT000540"; exon_id 'RatTranscE001451";
1	lincRNA	exon	64719995	64720387	.	+	.	gene_id "RatTranscG000267"; transcript_id "RatTranscT000541"; exon_number "1"; gene_name "RatTranscG000267"; gene_biotype "lincRNA"; transcript_name "RatTranscT000541"; exon_id 'RatTranscE001452";
1	lincRNA	exon	64721324	64721420	.	+	.	gene_id "RatTranscG000267"; transcript_id "RatTranscT000541"; exon_number "2"; gene_name "RatTranscG000267"; gene_biotype "lincRNA"; transcript_name "RatTranscT000541"; exon_id 'RatTranscE001453";
1	lincRNA	exon	64721525	64721599	.	+	.	gene_id "RatTranscG000267"; transcript_id "RatTranscT000541"; exon_number "3"; gene_name "RatTranscG000267"; gene_biotype "lincRNA"; transcript_name "RatTranscT000541"; exon_id 'RatTranscE001454";
1	lincRNA	exon	64721866	64721954	.	+	.	gene_id "RatTranscG000267"; transcript_id "RatTranscT000541"; exon_number "4"; gene_name "RatTranscG000267"; gene_biotype "lincRNA"; transcript_name "RatTranscT000541"; exon_id 'RatTranscE001455";
1	lincRNA	exon	64725469	64725611	.	+	.	gene_id "RatTranscG000267"; transcript_id "RatTranscT000541"; exon_number "5"; gene_name "RatTranscG000267"; gene_biotype "lincRNA"; transcript_name "RatTranscT000541"; exon_id 'RatTranscE001456";
1	lincRNA	exon	64730415	64732109	.	+	.	gene_id "RatTranscG000267"; transcript_id "RatTranscT000541"; exon_number "6"; gene_name "RatTranscG000267"; gene_biotype "lincRNA"; transcript_name "RatTranscT000541"; exon_id 'RatTranscE001457";
1	lincRNA	exon	64719999	64720387	.	+	.	gene_id "RatTranscG000267"; transcript_id "RatTranscT000542"; exon_number "1"; gene_name "RatTranscG000267"; gene_biotype "lincRNA"; transcript_name "RatTranscT000542"; exon_id 'RatTranscE001458";
1	lincRNA	exon	64721324	64721420	.	+	.	gene_id "RatTranscG000267"; transcript_id "RatTranscT000542"; exon_number "2"; gene_name "RatTranscG000267"; gene_biotype "lincRNA"; transcript_name "RatTranscT000542"; exon_id 'RatTranscE001459";
1	lincRNA	exon	64721525	64721599	.	+	.	gene_id "RatTranscG000267"; transcript_id "RatTranscT000542"; exon_number "3"; gene_name "RatTranscG000267"; gene_biotype "lincRNA"; transcript_name "RatTranscT000542"; exon_id 'RatTranscE001460";
1	lincRNA	exon	64721866	64725463	.	+	.	gene_id "RatTranscG000267"; transcript_id "RatTranscT000542"; exon_number "4"; gene_name "RatTranscG000267"; gene_biotype "lincRNA"; transcript_name "RatTranscT000542"; exon_id 'RatTranscE001461";
1	lincRNA	exon	64719999	64720387	.	+	.	gene_id "RatTranscG000267"; transcript_id "RatTranscT000543"; exon_number "1"; gene_name "RatTranscG000267"; gene_biotype "lincRNA"; transcript_name "RatTranscT000543"; exon_id 'RatTranscE001462";
1	lincRNA	exon	64721324	64721599	.	+	.	gene_id "RatTranscG000267"; transcript_id "RatTranscT000543"; exon_number "2"; gene_name "RatTranscG000267"; gene_biotype "lincRNA"; transcript_name "RatTranscT000543"; exon_id 'RatTranscE001463";
1	lincRNA	exon	64721866	64721954	.	+	.	gene_id "RatTranscG000267"; transcript_id "RatTranscT000543"; exon_number "3"; gene_name "RatTranscG000267"; gene_biotype "lincRNA"; transcript_name "RatTranscT000543"; exon_id 'RatTranscE001464";
1	lincRNA	exon	64725487	64726216	.	+	.	gene_id "RatTranscG000267"; transcript_id "RatTranscT000543"; exon_number "4"; gene_name "RatTranscG000267"; gene_biotype "lincRNA"; transcript_name "RatTranscT000543"; exon_id 'RatTranscE001465";
1	lincRNA	exon	64719999	64721954	.	+	.	gene_id "RatTranscG000267"; transcript_id "RatTranscT000544"; exon_number "1"; gene_name "RatTranscG000267"; gene_biotype "lincRNA"; transcript_name "RatTranscT000544"; exon_id 'RatTranscE001466";
1	lincRNA	exon	64725487	64725611	.	+	.	gene_id "RatTranscG000267"; transcript_id "RatTranscT000544"; exon_number "2"; gene_name "RatTranscG000267"; gene_biotype "lincRNA"; transcript_name "RatTranscT000544"; exon_id 'RatTranscE001467";
1	lincRNA	exon	64730415	64732109	.	+	.	gene_id "RatTranscG000267"; transcript_id "RatTranscT000544"; exon_number "3"; gene_name "RatTranscG000267"; gene_biotype "lincRNA"; transcript_name "RatTranscT000544"; exon_id 'RatTranscE001468";
1	lincRNA	exon	64720007	64720277	.	+	.	gene_id "RatTranscG000267"; transcript_id "RatTranscT000545"; exon_number "1"; gene_name "RatTranscG000267"; gene_biotype "lincRNA"; transcript_name "RatTranscT000545"; exon_id 'RatTranscE001469";
1	lincRNA	exon	64721324	64721954	.	+	.	gene_id "RatTranscG000267"; transcript_id "RatTranscT000545"; exon_number "2"; gene_name "RatTranscG000267"; gene_biotype "lincRNA"; transcript_name "RatTranscT000545"; exon_id 'RatTranscE001470";
1	lincRNA	exon	64725487	64725611	.	+	.	gene_id "RatTranscG000267"; transcript_id "RatTranscT000545"; exon_number "3"; gene_name "RatTranscG000267"; gene_biotype "lincRNA"; transcript_name "RatTranscT000545"; exon_id 'RatTranscE001471";
1	lincRNA	exon	64730420	64732109	.	+	.	gene_id "RatTranscG000267"; transcript_id "RatTranscT000545"; exon_number "4"; gene_name "RatTranscG000267"; gene_biotype "lincRNA"; transcript_name "RatTranscT000545"; exon_id 'RatTranscE001472";
1	lincRNA	exon	64720014	64720277	.	+	.	gene_id "RatTranscG000267"; transcript_id "RatTranscT000546"; exon_number "1"; gene_name "RatTranscG000267"; gene_biotype "lincRNA"; transcript_name "RatTranscT000546"; exon_id 'RatTranscE001473";
1	lincRNA	exon	64721324	64721420	.	+	.	gene_id "RatTranscG000267"; transcript_id "RatTranscT000546"; exon_number "2"; gene_name "RatTranscG000267"; gene_biotype "lincRNA"; transcript_name "RatTranscT000546"; exon_id 'RatTranscE001474";
1	lincRNA	exon	64721525	64721599	.	+	.	gene_id "RatTranscG000267"; transcript_id "RatTranscT000546"; exon_number "3"; gene_name "RatTranscG000267"; gene_biotype "lincRNA"; transcript_name "RatTranscT000546"; exon_id 'RatTranscE001475";
1	lincRNA	exon	64721866	64721954	.	+	.	gene_id "RatTranscG000267"; transcript_id "RatTranscT000546"; exon_number "4"; gene_name "RatTranscG000267"; gene_biotype "lincRNA"; transcript_name "RatTranscT000546"; exon_id 'RatTranscE001476";
1	lincRNA	exon	64725469	64726216	.	+	.	gene_id "RatTranscG000267"; transcript_id "RatTranscT000546"; exon_number "5"; gene_name "RatTranscG000267"; gene_biotype "lincRNA"; transcript_name "RatTranscT000546"; exon_id 'RatTranscE001477";
1	lincRNA	exon	64720041	64720102	.	+	.	gene_id "RatTranscG000267"; transcript_id "RatTranscT000547"; exon_number "1"; gene_name "RatTranscG000267"; gene_biotype "lincRNA"; transcript_name "RatTranscT000547"; exon_id 'RatTranscE001478";
1	lincRNA	exon	64721324	64721420	.	+	.	gene_id "RatTranscG000267"; transcript_id "RatTranscT000547"; exon_number "2"; gene_name "RatTranscG000267"; gene_biotype "lincRNA"; transcript_name "RatTranscT000547"; exon_id 'RatTranscE001479";
1	lincRNA	exon	64721525	64725463	.	+	.	gene_id "RatTranscG000267"; transcript_id "RatTranscT000547"; exon_number "3"; gene_name "RatTranscG000267"; gene_biotype "lincRNA"; transcript_name "RatTranscT000547"; exon_id 'RatTranscE001480";
1	lincRNA	exon	64720116	64720277	.	+	.	gene_id "RatTranscG000267"; transcript_id "RatTranscT000548"; exon_number "1"; gene_name "RatTranscG000267"; gene_biotype "lincRNA"; transcript_name "RatTranscT000548"; exon_id 'RatTranscE001481";
1	lincRNA	exon	64721324	64721599	.	+	.	gene_id "RatTranscG000267"; transcript_id "RatTranscT000548"; exon_number "2"; gene_name "RatTranscG000267"; gene_biotype "lincRNA"; transcript_name "RatTranscT000548"; exon_id 'RatTranscE001482";
1	lincRNA	exon	64721866	64721954	.	+	.	gene_id "RatTranscG000267"; transcript_id "RatTranscT000548"; exon_number "3"; gene_name "RatTranscG000267"; gene_biotype "lincRNA"; transcript_name "RatTranscT000548"; exon_id 'RatTranscE001483";
1	lincRNA	exon	64725487	64725611	.	+	.	gene_id "RatTranscG000267"; transcript_id "RatTranscT000548"; exon_number "4"; gene_name "RatTranscG000267"; gene_biotype "lincRNA"; transcript_name "RatTranscT000548"; exon_id 'RatTranscE001484";
1	lincRNA	exon	64730415	64732109	.	+	.	gene_id "RatTranscG000267"; transcript_id "RatTranscT000548"; exon_number "5"; gene_name "RatTranscG000267"; gene_biotype "lincRNA"; transcript_name "RatTranscT000548"; exon_id 'RatTranscE001485";
1	lincRNA	exon	64825132	64827635	.	+	.	gene_id "RatTranscG000268"; transcript_id "RatTranscT000549"; exon_number "1"; gene_name "RatTranscG000268"; gene_biotype "lincRNA"; transcript_name "RatTranscT000549"; exon_id 'RatTranscE001486";
1	lincRNA	exon	64830750	64832413	.	+	.	gene_id "RatTranscG000268"; transcript_id "RatTranscT000549"; exon_number "2"; gene_name "RatTranscG000268"; gene_biotype "lincRNA"; transcript_name "RatTranscT000549"; exon_id 'RatTranscE001487";
1	lincRNA	exon	64827471	64827635	.	+	.	gene_id "RatTranscG000268"; transcript_id "RatTranscT000550"; exon_number "1"; gene_name "RatTranscG000268"; gene_biotype "lincRNA"; transcript_name "RatTranscT000550"; exon_id 'RatTranscE001488";
1	lincRNA	exon	64828826	64829137	.	+	.	gene_id "RatTranscG000268"; transcript_id "RatTranscT000550"; exon_number "2"; gene_name "RatTranscG000268"; gene_biotype "lincRNA"; transcript_name "RatTranscT000550"; exon_id 'RatTranscE001489";
1	lincRNA	exon	65636054	65637762	.	+	.	gene_id "RatTranscG000269"; transcript_id "RatTranscT000551"; exon_number "1"; gene_name "RatTranscG000269"; gene_biotype "lincRNA"; transcript_name "RatTranscT000551"; exon_id 'RatTranscE001490";
1	lincRNA	exon	65644320	65644368	.	+	.	gene_id "RatTranscG000269"; transcript_id "RatTranscT000551"; exon_number "2"; gene_name "RatTranscG000269"; gene_biotype "lincRNA"; transcript_name "RatTranscT000551"; exon_id 'RatTranscE001491";
1	lincRNA	exon	65739011	65739030	.	+	.	gene_id "RatTranscG000270"; transcript_id "RatTranscT000552"; exon_number "1"; gene_name "RatTranscG000270"; gene_biotype "lincRNA"; transcript_name "RatTranscT000552"; exon_id 'RatTranscE001492";
1	lincRNA	exon	65741319	65741576	.	+	.	gene_id "RatTranscG000270"; transcript_id "RatTranscT000552"; exon_number "2"; gene_name "RatTranscG000270"; gene_biotype "lincRNA"; transcript_name "RatTranscT000552"; exon_id 'RatTranscE001493";
1	lincRNA	exon	66229844	66230072	.	+	.	gene_id "RatTranscG000271"; transcript_id "RatTranscT000553"; exon_number "1"; gene_name "RatTranscG000271"; gene_biotype "lincRNA"; transcript_name "RatTranscT000553"; exon_id 'RatTranscE001494";
1	lincRNA	exon	66230158	66230682	.	+	.	gene_id "RatTranscG000271"; transcript_id "RatTranscT000553"; exon_number "2"; gene_name "RatTranscG000271"; gene_biotype "lincRNA"; transcript_name "RatTranscT000553"; exon_id 'RatTranscE001495";
1	lincRNA	exon	66256515	66257191	.	+	.	gene_id "RatTranscG000272"; transcript_id "RatTranscT000554"; exon_number "1"; gene_name "RatTranscG000272"; gene_biotype "lincRNA"; transcript_name "RatTranscT000554"; exon_id 'RatTranscE001496";
1	lincRNA	exon	66257307	66258626	.	+	.	gene_id "RatTranscG000272"; transcript_id "RatTranscT000554"; exon_number "2"; gene_name "RatTranscG000272"; gene_biotype "lincRNA"; transcript_name "RatTranscT000554"; exon_id 'RatTranscE001497";
1	lincRNA	exon	66989975	66990095	.	+	.	gene_id "RatTranscG000273"; transcript_id "RatTranscT000555"; exon_number "1"; gene_name "RatTranscG000273"; gene_biotype "lincRNA"; transcript_name "RatTranscT000555"; exon_id 'RatTranscE001498";
1	lincRNA	exon	66991599	66991629	.	+	.	gene_id "RatTranscG000273"; transcript_id "RatTranscT000555"; exon_number "2"; gene_name "RatTranscG000273"; gene_biotype "lincRNA"; transcript_name "RatTranscT000555"; exon_id 'RatTranscE001499";
1	lincRNA	exon	67011792	67012272	.	+	.	gene_id "RatTranscG000273"; transcript_id "RatTranscT000555"; exon_number "3"; gene_name "RatTranscG000273"; gene_biotype "lincRNA"; transcript_name "RatTranscT000555"; exon_id 'RatTranscE001500";
1	lincRNA	exon	66989975	66990095	.	+	.	gene_id "RatTranscG000273"; transcript_id "RatTranscT000556"; exon_number "1"; gene_name "RatTranscG000273"; gene_biotype "lincRNA"; transcript_name "RatTranscT000556"; exon_id 'RatTranscE001501";
1	lincRNA	exon	66991599	66991629	.	+	.	gene_id "RatTranscG000273"; transcript_id "RatTranscT000556"; exon_number "2"; gene_name "RatTranscG000273"; gene_biotype "lincRNA"; transcript_name "RatTranscT000556"; exon_id 'RatTranscE001502";
1	lincRNA	exon	67011792	67011946	.	+	.	gene_id "RatTranscG000273"; transcript_id "RatTranscT000556"; exon_number "3"; gene_name "RatTranscG000273"; gene_biotype "lincRNA"; transcript_name "RatTranscT000556"; exon_id 'RatTranscE001503";
1	lincRNA	exon	67015006	67015290	.	+	.	gene_id "RatTranscG000273"; transcript_id "RatTranscT000556"; exon_number "4"; gene_name "RatTranscG000273"; gene_biotype "lincRNA"; transcript_name "RatTranscT000556"; exon_id 'RatTranscE001504";
1	lincRNA	exon	69978196	69978776	.	+	.	gene_id "RatTranscG000274"; transcript_id "RatTranscT000557"; exon_number "1"; gene_name "RatTranscG000274"; gene_biotype "lincRNA"; transcript_name "RatTranscT000557"; exon_id 'RatTranscE001505";
1	lincRNA	exon	69980879	69980906	.	+	.	gene_id "RatTranscG000274"; transcript_id "RatTranscT000557"; exon_number "2"; gene_name "RatTranscG000274"; gene_biotype "lincRNA"; transcript_name "RatTranscT000557"; exon_id 'RatTranscE001506";
1	lincRNA	exon	70210809	70210999	.	+	.	gene_id "RatTranscG000275"; transcript_id "RatTranscT000558"; exon_number "1"; gene_name "RatTranscG000275"; gene_biotype "lincRNA"; transcript_name "RatTranscT000558"; exon_id 'RatTranscE001507";
1	lincRNA	exon	70214857	70220998	.	+	.	gene_id "RatTranscG000275"; transcript_id "RatTranscT000558"; exon_number "2"; gene_name "RatTranscG000275"; gene_biotype "lincRNA"; transcript_name "RatTranscT000558"; exon_id 'RatTranscE001508";
1	lincRNA	exon	70210827	70210999	.	+	.	gene_id "RatTranscG000275"; transcript_id "RatTranscT000559"; exon_number "1"; gene_name "RatTranscG000275"; gene_biotype "lincRNA"; transcript_name "RatTranscT000559"; exon_id 'RatTranscE001509";
1	lincRNA	exon	70214857	70216506	.	+	.	gene_id "RatTranscG000275"; transcript_id "RatTranscT000559"; exon_number "2"; gene_name "RatTranscG000275"; gene_biotype "lincRNA"; transcript_name "RatTranscT000559"; exon_id 'RatTranscE001510";
1	lincRNA	exon	70217513	70220998	.	+	.	gene_id "RatTranscG000275"; transcript_id "RatTranscT000559"; exon_number "3"; gene_name "RatTranscG000275"; gene_biotype "lincRNA"; transcript_name "RatTranscT000559"; exon_id 'RatTranscE001511";
1	lincRNA	exon	70210832	70210999	.	+	.	gene_id "RatTranscG000275"; transcript_id "RatTranscT000560"; exon_number "1"; gene_name "RatTranscG000275"; gene_biotype "lincRNA"; transcript_name "RatTranscT000560"; exon_id 'RatTranscE001512";
1	lincRNA	exon	70214858	70220998	.	+	.	gene_id "RatTranscG000275"; transcript_id "RatTranscT000560"; exon_number "2"; gene_name "RatTranscG000275"; gene_biotype "lincRNA"; transcript_name "RatTranscT000560"; exon_id 'RatTranscE001513";
1	lincRNA	exon	70210843	70210999	.	+	.	gene_id "RatTranscG000275"; transcript_id "RatTranscT000561"; exon_number "1"; gene_name "RatTranscG000275"; gene_biotype "lincRNA"; transcript_name "RatTranscT000561"; exon_id 'RatTranscE001514";
1	lincRNA	exon	70214858	70214946	.	+	.	gene_id "RatTranscG000275"; transcript_id "RatTranscT000561"; exon_number "2"; gene_name "RatTranscG000275"; gene_biotype "lincRNA"; transcript_name "RatTranscT000561"; exon_id 'RatTranscE001515";
1	lincRNA	exon	70215898	70220998	.	+	.	gene_id "RatTranscG000275"; transcript_id "RatTranscT000561"; exon_number "3"; gene_name "RatTranscG000275"; gene_biotype "lincRNA"; transcript_name "RatTranscT000561"; exon_id 'RatTranscE001516";
1	lincRNA	exon	70210843	70210999	.	+	.	gene_id "RatTranscG000275"; transcript_id "RatTranscT000562"; exon_number "1"; gene_name "RatTranscG000275"; gene_biotype "lincRNA"; transcript_name "RatTranscT000562"; exon_id 'RatTranscE001517";
1	lincRNA	exon	70214858	70216049	.	+	.	gene_id "RatTranscG000275"; transcript_id "RatTranscT000562"; exon_number "2"; gene_name "RatTranscG000275"; gene_biotype "lincRNA"; transcript_name "RatTranscT000562"; exon_id 'RatTranscE001518";
1	lincRNA	exon	70216463	70220998	.	+	.	gene_id "RatTranscG000275"; transcript_id "RatTranscT000562"; exon_number "3"; gene_name "RatTranscG000275"; gene_biotype "lincRNA"; transcript_name "RatTranscT000562"; exon_id 'RatTranscE001519";
1	lincRNA	exon	70210843	70210999	.	+	.	gene_id "RatTranscG000275"; transcript_id "RatTranscT000563"; exon_number "1"; gene_name "RatTranscG000275"; gene_biotype "lincRNA"; transcript_name "RatTranscT000563"; exon_id 'RatTranscE001520";
1	lincRNA	exon	70214858	70216049	.	+	.	gene_id "RatTranscG000275"; transcript_id "RatTranscT000563"; exon_number "2"; gene_name "RatTranscG000275"; gene_biotype "lincRNA"; transcript_name "RatTranscT000563"; exon_id 'RatTranscE001521";
1	lincRNA	exon	70217513	70220998	.	+	.	gene_id "RatTranscG000275"; transcript_id "RatTranscT000563"; exon_number "3"; gene_name "RatTranscG000275"; gene_biotype "lincRNA"; transcript_name "RatTranscT000563"; exon_id 'RatTranscE001522";
1	lincRNA	exon	70210843	70210999	.	+	.	gene_id "RatTranscG000275"; transcript_id "RatTranscT000564"; exon_number "1"; gene_name "RatTranscG000275"; gene_biotype "lincRNA"; transcript_name "RatTranscT000564"; exon_id 'RatTranscE001523";
1	lincRNA	exon	70214858	70214946	.	+	.	gene_id "RatTranscG000275"; transcript_id "RatTranscT000564"; exon_number "2"; gene_name "RatTranscG000275"; gene_biotype "lincRNA"; transcript_name "RatTranscT000564"; exon_id 'RatTranscE001524";
1	lincRNA	exon	70215898	70216049	.	+	.	gene_id "RatTranscG000275"; transcript_id "RatTranscT000564"; exon_number "3"; gene_name "RatTranscG000275"; gene_biotype "lincRNA"; transcript_name "RatTranscT000564"; exon_id 'RatTranscE001525";
1	lincRNA	exon	70216463	70216506	.	+	.	gene_id "RatTranscG000275"; transcript_id "RatTranscT000564"; exon_number "4"; gene_name "RatTranscG000275"; gene_biotype "lincRNA"; transcript_name "RatTranscT000564"; exon_id 'RatTranscE001526";
1	lincRNA	exon	70217513	70220998	.	+	.	gene_id "RatTranscG000275"; transcript_id "RatTranscT000564"; exon_number "5"; gene_name "RatTranscG000275"; gene_biotype "lincRNA"; transcript_name "RatTranscT000564"; exon_id 'RatTranscE001527";
1	lincRNA	exon	70297369	70297398	.	+	.	gene_id "RatTranscG000276"; transcript_id "RatTranscT000565"; exon_number "1"; gene_name "RatTranscG000276"; gene_biotype "lincRNA"; transcript_name "RatTranscT000565"; exon_id 'RatTranscE001528";
1	lincRNA	exon	70300589	70301358	.	+	.	gene_id "RatTranscG000276"; transcript_id "RatTranscT000565"; exon_number "2"; gene_name "RatTranscG000276"; gene_biotype "lincRNA"; transcript_name "RatTranscT000565"; exon_id 'RatTranscE001529";
1	lincRNA	exon	71195790	71196979	.	+	.	gene_id "RatTranscG000277"; transcript_id "RatTranscT000566"; exon_number "1"; gene_name "RatTranscG000277"; gene_biotype "lincRNA"; transcript_name "RatTranscT000566"; exon_id 'RatTranscE001530";
1	lincRNA	exon	71200015	71200205	.	+	.	gene_id "RatTranscG000277"; transcript_id "RatTranscT000566"; exon_number "2"; gene_name "RatTranscG000277"; gene_biotype "lincRNA"; transcript_name "RatTranscT000566"; exon_id 'RatTranscE001531";
1	lincRNA	exon	71208025	71208445	.	+	.	gene_id "RatTranscG000277"; transcript_id "RatTranscT000566"; exon_number "3"; gene_name "RatTranscG000277"; gene_biotype "lincRNA"; transcript_name "RatTranscT000566"; exon_id 'RatTranscE001532";
1	lincRNA	exon	71196735	71196979	.	+	.	gene_id "RatTranscG000277"; transcript_id "RatTranscT000567"; exon_number "1"; gene_name "RatTranscG000277"; gene_biotype "lincRNA"; transcript_name "RatTranscT000567"; exon_id 'RatTranscE001533";
1	lincRNA	exon	71208025	71208445	.	+	.	gene_id "RatTranscG000277"; transcript_id "RatTranscT000567"; exon_number "2"; gene_name "RatTranscG000277"; gene_biotype "lincRNA"; transcript_name "RatTranscT000567"; exon_id 'RatTranscE001534";
1	lincRNA	exon	71244270	71244414	.	+	.	gene_id "RatTranscG000278"; transcript_id "RatTranscT000568"; exon_number "1"; gene_name "RatTranscG000278"; gene_biotype "lincRNA"; transcript_name "RatTranscT000568"; exon_id 'RatTranscE001535";
1	lincRNA	exon	71246090	71246328	.	+	.	gene_id "RatTranscG000278"; transcript_id "RatTranscT000568"; exon_number "2"; gene_name "RatTranscG000278"; gene_biotype "lincRNA"; transcript_name "RatTranscT000568"; exon_id 'RatTranscE001536";
1	lincRNA	exon	71292791	71292971	.	+	.	gene_id "RatTranscG000279"; transcript_id "RatTranscT000569"; exon_number "1"; gene_name "RatTranscG000279"; gene_biotype "lincRNA"; transcript_name "RatTranscT000569"; exon_id 'RatTranscE001537";
1	lincRNA	exon	71293109	71293204	.	+	.	gene_id "RatTranscG000279"; transcript_id "RatTranscT000569"; exon_number "2"; gene_name "RatTranscG000279"; gene_biotype "lincRNA"; transcript_name "RatTranscT000569"; exon_id 'RatTranscE001538";
1	lincRNA	exon	71293559	71295400	.	+	.	gene_id "RatTranscG000279"; transcript_id "RatTranscT000569"; exon_number "3"; gene_name "RatTranscG000279"; gene_biotype "lincRNA"; transcript_name "RatTranscT000569"; exon_id 'RatTranscE001539";
1	lincRNA	exon	71302327	71302487	.	+	.	gene_id "RatTranscG000279"; transcript_id "RatTranscT000569"; exon_number "4"; gene_name "RatTranscG000279"; gene_biotype "lincRNA"; transcript_name "RatTranscT000569"; exon_id 'RatTranscE001540";
1	lincRNA	exon	71304210	71304514	.	+	.	gene_id "RatTranscG000279"; transcript_id "RatTranscT000569"; exon_number "5"; gene_name "RatTranscG000279"; gene_biotype "lincRNA"; transcript_name "RatTranscT000569"; exon_id 'RatTranscE001541";
1	lincRNA	exon	71313490	71314759	.	+	.	gene_id "RatTranscG000279"; transcript_id "RatTranscT000569"; exon_number "6"; gene_name "RatTranscG000279"; gene_biotype "lincRNA"; transcript_name "RatTranscT000569"; exon_id 'RatTranscE001542";
1	lincRNA	exon	71293069	71293178	.	+	.	gene_id "RatTranscG000279"; transcript_id "RatTranscT000570"; exon_number "1"; gene_name "RatTranscG000279"; gene_biotype "lincRNA"; transcript_name "RatTranscT000570"; exon_id 'RatTranscE001543";
1	lincRNA	exon	71293559	71293785	.	+	.	gene_id "RatTranscG000279"; transcript_id "RatTranscT000570"; exon_number "2"; gene_name "RatTranscG000279"; gene_biotype "lincRNA"; transcript_name "RatTranscT000570"; exon_id 'RatTranscE001544";
1	lincRNA	exon	71293069	71293204	.	+	.	gene_id "RatTranscG000279"; transcript_id "RatTranscT000571"; exon_number "1"; gene_name "RatTranscG000279"; gene_biotype "lincRNA"; transcript_name "RatTranscT000571"; exon_id 'RatTranscE001545";
1	lincRNA	exon	71295127	71295400	.	+	.	gene_id "RatTranscG000279"; transcript_id "RatTranscT000571"; exon_number "2"; gene_name "RatTranscG000279"; gene_biotype "lincRNA"; transcript_name "RatTranscT000571"; exon_id 'RatTranscE001546";
1	lincRNA	exon	71302327	71302487	.	+	.	gene_id "RatTranscG000279"; transcript_id "RatTranscT000571"; exon_number "3"; gene_name "RatTranscG000279"; gene_biotype "lincRNA"; transcript_name "RatTranscT000571"; exon_id 'RatTranscE001547";
1	lincRNA	exon	71304210	71304514	.	+	.	gene_id "RatTranscG000279"; transcript_id "RatTranscT000571"; exon_number "4"; gene_name "RatTranscG000279"; gene_biotype "lincRNA"; transcript_name "RatTranscT000571"; exon_id 'RatTranscE001548";
1	lincRNA	exon	71313490	71314759	.	+	.	gene_id "RatTranscG000279"; transcript_id "RatTranscT000571"; exon_number "5"; gene_name "RatTranscG000279"; gene_biotype "lincRNA"; transcript_name "RatTranscT000571"; exon_id 'RatTranscE001549";
1	lincRNA	exon	71303533	71304514	.	+	.	gene_id "RatTranscG000279"; transcript_id "RatTranscT000572"; exon_number "1"; gene_name "RatTranscG000279"; gene_biotype "lincRNA"; transcript_name "RatTranscT000572"; exon_id 'RatTranscE001550";
1	lincRNA	exon	71313490	71314759	.	+	.	gene_id "RatTranscG000279"; transcript_id "RatTranscT000572"; exon_number "2"; gene_name "RatTranscG000279"; gene_biotype "lincRNA"; transcript_name "RatTranscT000572"; exon_id 'RatTranscE001551";
1	lincRNA	exon	71304203	71304514	.	+	.	gene_id "RatTranscG000279"; transcript_id "RatTranscT000573"; exon_number "1"; gene_name "RatTranscG000279"; gene_biotype "lincRNA"; transcript_name "RatTranscT000573"; exon_id 'RatTranscE001552";
1	lincRNA	exon	71313489	71314759	.	+	.	gene_id "RatTranscG000279"; transcript_id "RatTranscT000573"; exon_number "2"; gene_name "RatTranscG000279"; gene_biotype "lincRNA"; transcript_name "RatTranscT000573"; exon_id 'RatTranscE001553";
1	lincRNA	exon	71521690	71522288	.	+	.	gene_id "RatTranscG000280"; transcript_id "RatTranscT000574"; exon_number "1"; gene_name "RatTranscG000280"; gene_biotype "lincRNA"; transcript_name "RatTranscT000574"; exon_id 'RatTranscE001554";
1	lincRNA	exon	71524672	71524787	.	+	.	gene_id "RatTranscG000280"; transcript_id "RatTranscT000574"; exon_number "2"; gene_name "RatTranscG000280"; gene_biotype "lincRNA"; transcript_name "RatTranscT000574"; exon_id 'RatTranscE001555";
1	lincRNA	exon	71960960	71961096	.	+	.	gene_id "RatTranscG000281"; transcript_id "RatTranscT000575"; exon_number "1"; gene_name "RatTranscG000281"; gene_biotype "lincRNA"; transcript_name "RatTranscT000575"; exon_id 'RatTranscE001556";
1	lincRNA	exon	71980298	71980423	.	+	.	gene_id "RatTranscG000281"; transcript_id "RatTranscT000575"; exon_number "2"; gene_name "RatTranscG000281"; gene_biotype "lincRNA"; transcript_name "RatTranscT000575"; exon_id 'RatTranscE001557";
1	lincRNA	exon	72794964	72796305	.	+	.	gene_id "RatTranscG000282"; transcript_id "RatTranscT000576"; exon_number "1"; gene_name "RatTranscG000282"; gene_biotype "lincRNA"; transcript_name "RatTranscT000576"; exon_id 'RatTranscE001558";
1	lincRNA	exon	72798788	72800469	.	+	.	gene_id "RatTranscG000282"; transcript_id "RatTranscT000576"; exon_number "2"; gene_name "RatTranscG000282"; gene_biotype "lincRNA"; transcript_name "RatTranscT000576"; exon_id 'RatTranscE001559";
1	lincRNA	exon	72798785	72799106	.	+	.	gene_id "RatTranscG000282"; transcript_id "RatTranscT000577"; exon_number "1"; gene_name "RatTranscG000282"; gene_biotype "lincRNA"; transcript_name "RatTranscT000577"; exon_id 'RatTranscE001560";
1	lincRNA	exon	72805180	72805926	.	+	.	gene_id "RatTranscG000282"; transcript_id "RatTranscT000577"; exon_number "2"; gene_name "RatTranscG000282"; gene_biotype "lincRNA"; transcript_name "RatTranscT000577"; exon_id 'RatTranscE001561";
1	lincRNA	exon	72802053	72803081	.	+	.	gene_id "RatTranscG000282"; transcript_id "RatTranscT000578"; exon_number "1"; gene_name "RatTranscG000282"; gene_biotype "lincRNA"; transcript_name "RatTranscT000578"; exon_id 'RatTranscE001562";
1	lincRNA	exon	72805179	72805245	.	+	.	gene_id "RatTranscG000282"; transcript_id "RatTranscT000578"; exon_number "2"; gene_name "RatTranscG000282"; gene_biotype "lincRNA"; transcript_name "RatTranscT000578"; exon_id 'RatTranscE001563";
1	lincRNA	exon	72806871	72807845	.	+	.	gene_id "RatTranscG000282"; transcript_id "RatTranscT000578"; exon_number "3"; gene_name "RatTranscG000282"; gene_biotype "lincRNA"; transcript_name "RatTranscT000578"; exon_id 'RatTranscE001564";
1	lincRNA	exon	72804584	72805245	.	+	.	gene_id "RatTranscG000282"; transcript_id "RatTranscT000579"; exon_number "1"; gene_name "RatTranscG000282"; gene_biotype "lincRNA"; transcript_name "RatTranscT000579"; exon_id 'RatTranscE001565";
1	lincRNA	exon	72806872	72807845	.	+	.	gene_id "RatTranscG000282"; transcript_id "RatTranscT000579"; exon_number "2"; gene_name "RatTranscG000282"; gene_biotype "lincRNA"; transcript_name "RatTranscT000579"; exon_id 'RatTranscE001566";
1	lincRNA	exon	73717352	73717645	.	+	.	gene_id "RatTranscG000283"; transcript_id "RatTranscT000580"; exon_number "1"; gene_name "RatTranscG000283"; gene_biotype "lincRNA"; transcript_name "RatTranscT000580"; exon_id 'RatTranscE001567";
1	lincRNA	exon	73717922	73718050	.	+	.	gene_id "RatTranscG000283"; transcript_id "RatTranscT000580"; exon_number "2"; gene_name "RatTranscG000283"; gene_biotype "lincRNA"; transcript_name "RatTranscT000580"; exon_id 'RatTranscE001568";
1	lincRNA	exon	73763632	73765008	.	+	.	gene_id "RatTranscG000284"; transcript_id "RatTranscT000581"; exon_number "1"; gene_name "RatTranscG000284"; gene_biotype "lincRNA"; transcript_name "RatTranscT000581"; exon_id 'RatTranscE001569";
1	lincRNA	exon	73765136	73765429	.	+	.	gene_id "RatTranscG000284"; transcript_id "RatTranscT000581"; exon_number "2"; gene_name "RatTranscG000284"; gene_biotype "lincRNA"; transcript_name "RatTranscT000581"; exon_id 'RatTranscE001570";
1	lincRNA	exon	74114483	74114568	.	+	.	gene_id "RatTranscG000285"; transcript_id "RatTranscT000582"; exon_number "1"; gene_name "RatTranscG000285"; gene_biotype "lincRNA"; transcript_name "RatTranscT000582"; exon_id 'RatTranscE001571";
1	lincRNA	exon	74116013	74116446	.	+	.	gene_id "RatTranscG000285"; transcript_id "RatTranscT000582"; exon_number "2"; gene_name "RatTranscG000285"; gene_biotype "lincRNA"; transcript_name "RatTranscT000582"; exon_id 'RatTranscE001572";
1	lincRNA	exon	77017413	77017792	.	+	.	gene_id "RatTranscG000286"; transcript_id "RatTranscT000583"; exon_number "1"; gene_name "RatTranscG000286"; gene_biotype "lincRNA"; transcript_name "RatTranscT000583"; exon_id 'RatTranscE001573";
1	lincRNA	exon	77030954	77031095	.	+	.	gene_id "RatTranscG000286"; transcript_id "RatTranscT000583"; exon_number "2"; gene_name "RatTranscG000286"; gene_biotype "lincRNA"; transcript_name "RatTranscT000583"; exon_id 'RatTranscE001574";
1	lincRNA	exon	77070745	77070909	.	+	.	gene_id "RatTranscG000287"; transcript_id "RatTranscT000584"; exon_number "1"; gene_name "RatTranscG000287"; gene_biotype "lincRNA"; transcript_name "RatTranscT000584"; exon_id 'RatTranscE001575";
1	lincRNA	exon	77080121	77080337	.	+	.	gene_id "RatTranscG000287"; transcript_id "RatTranscT000584"; exon_number "2"; gene_name "RatTranscG000287"; gene_biotype "lincRNA"; transcript_name "RatTranscT000584"; exon_id 'RatTranscE001576";
1	lincRNA	exon	77200682	77203697	.	+	.	gene_id "RatTranscG000288"; transcript_id "RatTranscT000585"; exon_number "1"; gene_name "RatTranscG000288"; gene_biotype "lincRNA"; transcript_name "RatTranscT000585"; exon_id 'RatTranscE001577";
1	lincRNA	exon	77344624	77346871	.	+	.	gene_id "RatTranscG000288"; transcript_id "RatTranscT000585"; exon_number "2"; gene_name "RatTranscG000288"; gene_biotype "lincRNA"; transcript_name "RatTranscT000585"; exon_id 'RatTranscE001578";
1	lincRNA	exon	77203468	77203697	.	+	.	gene_id "RatTranscG000288"; transcript_id "RatTranscT000586"; exon_number "1"; gene_name "RatTranscG000288"; gene_biotype "lincRNA"; transcript_name "RatTranscT000586"; exon_id 'RatTranscE001579";
1	lincRNA	exon	77204644	77204707	.	+	.	gene_id "RatTranscG000288"; transcript_id "RatTranscT000586"; exon_number "2"; gene_name "RatTranscG000288"; gene_biotype "lincRNA"; transcript_name "RatTranscT000586"; exon_id 'RatTranscE001580";
1	lincRNA	exon	77206867	77206978	.	+	.	gene_id "RatTranscG000288"; transcript_id "RatTranscT000586"; exon_number "3"; gene_name "RatTranscG000288"; gene_biotype "lincRNA"; transcript_name "RatTranscT000586"; exon_id 'RatTranscE001581";
1	lincRNA	exon	77222446	77222538	.	+	.	gene_id "RatTranscG000288"; transcript_id "RatTranscT000586"; exon_number "4"; gene_name "RatTranscG000288"; gene_biotype "lincRNA"; transcript_name "RatTranscT000586"; exon_id 'RatTranscE001582";
1	lincRNA	exon	77223733	77226481	.	+	.	gene_id "RatTranscG000288"; transcript_id "RatTranscT000586"; exon_number "5"; gene_name "RatTranscG000288"; gene_biotype "lincRNA"; transcript_name "RatTranscT000586"; exon_id 'RatTranscE001583";
1	lincRNA	exon	77206542	77206978	.	+	.	gene_id "RatTranscG000288"; transcript_id "RatTranscT000587"; exon_number "1"; gene_name "RatTranscG000288"; gene_biotype "lincRNA"; transcript_name "RatTranscT000587"; exon_id 'RatTranscE001584";
1	lincRNA	exon	77257543	77257993	.	+	.	gene_id "RatTranscG000288"; transcript_id "RatTranscT000587"; exon_number "2"; gene_name "RatTranscG000288"; gene_biotype "lincRNA"; transcript_name "RatTranscT000587"; exon_id 'RatTranscE001585";
1	lincRNA	exon	77215378	77215493	.	+	.	gene_id "RatTranscG000288"; transcript_id "RatTranscT000588"; exon_number "1"; gene_name "RatTranscG000288"; gene_biotype "lincRNA"; transcript_name "RatTranscT000588"; exon_id 'RatTranscE001586";
1	lincRNA	exon	77222446	77222538	.	+	.	gene_id "RatTranscG000288"; transcript_id "RatTranscT000588"; exon_number "2"; gene_name "RatTranscG000288"; gene_biotype "lincRNA"; transcript_name "RatTranscT000588"; exon_id 'RatTranscE001587";
1	lincRNA	exon	77257543	77257993	.	+	.	gene_id "RatTranscG000288"; transcript_id "RatTranscT000588"; exon_number "3"; gene_name "RatTranscG000288"; gene_biotype "lincRNA"; transcript_name "RatTranscT000588"; exon_id 'RatTranscE001588";
1	lincRNA	exon	77220091	77222538	.	+	.	gene_id "RatTranscG000288"; transcript_id "RatTranscT000589"; exon_number "1"; gene_name "RatTranscG000288"; gene_biotype "lincRNA"; transcript_name "RatTranscT000589"; exon_id 'RatTranscE001589";
1	lincRNA	exon	77223733	77226481	.	+	.	gene_id "RatTranscG000288"; transcript_id "RatTranscT000589"; exon_number "2"; gene_name "RatTranscG000288"; gene_biotype "lincRNA"; transcript_name "RatTranscT000589"; exon_id 'RatTranscE001590";
1	lincRNA	exon	77222498	77222538	.	+	.	gene_id "RatTranscG000288"; transcript_id "RatTranscT000590"; exon_number "1"; gene_name "RatTranscG000288"; gene_biotype "lincRNA"; transcript_name "RatTranscT000590"; exon_id 'RatTranscE001591";
1	lincRNA	exon	77223732	77226481	.	+	.	gene_id "RatTranscG000288"; transcript_id "RatTranscT000590"; exon_number "2"; gene_name "RatTranscG000288"; gene_biotype "lincRNA"; transcript_name "RatTranscT000590"; exon_id 'RatTranscE001592";
1	lincRNA	exon	77344379	77344695	.	+	.	gene_id "RatTranscG000288"; transcript_id "RatTranscT000591"; exon_number "1"; gene_name "RatTranscG000288"; gene_biotype "lincRNA"; transcript_name "RatTranscT000591"; exon_id 'RatTranscE001593";
1	lincRNA	exon	77345178	77346871	.	+	.	gene_id "RatTranscG000288"; transcript_id "RatTranscT000591"; exon_number "2"; gene_name "RatTranscG000288"; gene_biotype "lincRNA"; transcript_name "RatTranscT000591"; exon_id 'RatTranscE001594";
1	lincRNA	exon	77935503	77937178	.	+	.	gene_id "RatTranscG000289"; transcript_id "RatTranscT000592"; exon_number "1"; gene_name "RatTranscG000289"; gene_biotype "lincRNA"; transcript_name "RatTranscT000592"; exon_id 'RatTranscE001595";
1	lincRNA	exon	77937304	77942810	.	+	.	gene_id "RatTranscG000289"; transcript_id "RatTranscT000592"; exon_number "2"; gene_name "RatTranscG000289"; gene_biotype "lincRNA"; transcript_name "RatTranscT000592"; exon_id 'RatTranscE001596";
1	lincRNA	exon	77943923	77944568	.	+	.	gene_id "RatTranscG000290"; transcript_id "RatTranscT000593"; exon_number "1"; gene_name "RatTranscG000290"; gene_biotype "lincRNA"; transcript_name "RatTranscT000593"; exon_id 'RatTranscE001597";
1	lincRNA	exon	77958202	77958235	.	+	.	gene_id "RatTranscG000290"; transcript_id "RatTranscT000593"; exon_number "2"; gene_name "RatTranscG000290"; gene_biotype "lincRNA"; transcript_name "RatTranscT000593"; exon_id 'RatTranscE001598";
1	lincRNA	exon	78452553	78452752	.	+	.	gene_id "RatTranscG000291"; transcript_id "RatTranscT000594"; exon_number "1"; gene_name "RatTranscG000291"; gene_biotype "lincRNA"; transcript_name "RatTranscT000594"; exon_id 'RatTranscE001599";
1	lincRNA	exon	78453049	78453206	.	+	.	gene_id "RatTranscG000291"; transcript_id "RatTranscT000594"; exon_number "2"; gene_name "RatTranscG000291"; gene_biotype "lincRNA"; transcript_name "RatTranscT000594"; exon_id 'RatTranscE001600";
1	lincRNA	exon	78706289	78706563	.	+	.	gene_id "RatTranscG000292"; transcript_id "RatTranscT000595"; exon_number "1"; gene_name "RatTranscG000292"; gene_biotype "lincRNA"; transcript_name "RatTranscT000595"; exon_id 'RatTranscE001601";
1	lincRNA	exon	78707484	78709941	.	+	.	gene_id "RatTranscG000292"; transcript_id "RatTranscT000595"; exon_number "2"; gene_name "RatTranscG000292"; gene_biotype "lincRNA"; transcript_name "RatTranscT000595"; exon_id 'RatTranscE001602";
1	lincRNA	exon	78999706	79002013	.	+	.	gene_id "RatTranscG000293"; transcript_id "RatTranscT000596"; exon_number "1"; gene_name "RatTranscG000293"; gene_biotype "lincRNA"; transcript_name "RatTranscT000596"; exon_id 'RatTranscE001603";
1	lincRNA	exon	79010147	79010709	.	+	.	gene_id "RatTranscG000293"; transcript_id "RatTranscT000596"; exon_number "2"; gene_name "RatTranscG000293"; gene_biotype "lincRNA"; transcript_name "RatTranscT000596"; exon_id 'RatTranscE001604";
1	lincRNA	exon	79003959	79004300	.	+	.	gene_id "RatTranscG000293"; transcript_id "RatTranscT000597"; exon_number "1"; gene_name "RatTranscG000293"; gene_biotype "lincRNA"; transcript_name "RatTranscT000597"; exon_id 'RatTranscE001605";
1	lincRNA	exon	79010147	79010709	.	+	.	gene_id "RatTranscG000293"; transcript_id "RatTranscT000597"; exon_number "2"; gene_name "RatTranscG000293"; gene_biotype "lincRNA"; transcript_name "RatTranscT000597"; exon_id 'RatTranscE001606";
1	lincRNA	exon	79597123	79597271	.	+	.	gene_id "RatTranscG000294"; transcript_id "RatTranscT000598"; exon_number "1"; gene_name "RatTranscG000294"; gene_biotype "lincRNA"; transcript_name "RatTranscT000598"; exon_id 'RatTranscE001607";
1	lincRNA	exon	79597487	79597707	.	+	.	gene_id "RatTranscG000294"; transcript_id "RatTranscT000598"; exon_number "2"; gene_name "RatTranscG000294"; gene_biotype "lincRNA"; transcript_name "RatTranscT000598"; exon_id 'RatTranscE001608";
1	lincRNA	exon	79597123	79597275	.	+	.	gene_id "RatTranscG000294"; transcript_id "RatTranscT000599"; exon_number "1"; gene_name "RatTranscG000294"; gene_biotype "lincRNA"; transcript_name "RatTranscT000599"; exon_id 'RatTranscE001609";
1	lincRNA	exon	79597487	79597707	.	+	.	gene_id "RatTranscG000294"; transcript_id "RatTranscT000599"; exon_number "2"; gene_name "RatTranscG000294"; gene_biotype "lincRNA"; transcript_name "RatTranscT000599"; exon_id 'RatTranscE001610";
1	lincRNA	exon	79597137	79597345	.	+	.	gene_id "RatTranscG000294"; transcript_id "RatTranscT000600"; exon_number "1"; gene_name "RatTranscG000294"; gene_biotype "lincRNA"; transcript_name "RatTranscT000600"; exon_id 'RatTranscE001611";
1	lincRNA	exon	79597487	79597707	.	+	.	gene_id "RatTranscG000294"; transcript_id "RatTranscT000600"; exon_number "2"; gene_name "RatTranscG000294"; gene_biotype "lincRNA"; transcript_name "RatTranscT000600"; exon_id 'RatTranscE001612";
1	lincRNA	exon	79667521	79667731	.	+	.	gene_id "RatTranscG000295"; transcript_id "RatTranscT000601"; exon_number "1"; gene_name "RatTranscG000295"; gene_biotype "lincRNA"; transcript_name "RatTranscT000601"; exon_id 'RatTranscE001613";
1	lincRNA	exon	79669303	79669459	.	+	.	gene_id "RatTranscG000295"; transcript_id "RatTranscT000601"; exon_number "2"; gene_name "RatTranscG000295"; gene_biotype "lincRNA"; transcript_name "RatTranscT000601"; exon_id 'RatTranscE001614";
1	lincRNA	exon	79773079	79773293	.	+	.	gene_id "RatTranscG000296"; transcript_id "RatTranscT000602"; exon_number "1"; gene_name "RatTranscG000296"; gene_biotype "lincRNA"; transcript_name "RatTranscT000602"; exon_id 'RatTranscE001615";
1	lincRNA	exon	79782287	79782412	.	+	.	gene_id "RatTranscG000296"; transcript_id "RatTranscT000602"; exon_number "2"; gene_name "RatTranscG000296"; gene_biotype "lincRNA"; transcript_name "RatTranscT000602"; exon_id 'RatTranscE001616";
1	lincRNA	exon	79785060	79785231	.	+	.	gene_id "RatTranscG000296"; transcript_id "RatTranscT000602"; exon_number "3"; gene_name "RatTranscG000296"; gene_biotype "lincRNA"; transcript_name "RatTranscT000602"; exon_id 'RatTranscE001617";
1	lincRNA	exon	80234577	80234755	.	+	.	gene_id "RatTranscG000297"; transcript_id "RatTranscT000603"; exon_number "1"; gene_name "RatTranscG000297"; gene_biotype "lincRNA"; transcript_name "RatTranscT000603"; exon_id 'RatTranscE001618";
1	lincRNA	exon	80235081	80235135	.	+	.	gene_id "RatTranscG000297"; transcript_id "RatTranscT000603"; exon_number "2"; gene_name "RatTranscG000297"; gene_biotype "lincRNA"; transcript_name "RatTranscT000603"; exon_id 'RatTranscE001619";
1	lincRNA	exon	80271556	80272098	.	+	.	gene_id "RatTranscG000298"; transcript_id "RatTranscT000604"; exon_number "1"; gene_name "RatTranscG000298"; gene_biotype "lincRNA"; transcript_name "RatTranscT000604"; exon_id 'RatTranscE001620";
1	lincRNA	exon	80272564	80274309	.	+	.	gene_id "RatTranscG000298"; transcript_id "RatTranscT000604"; exon_number "2"; gene_name "RatTranscG000298"; gene_biotype "lincRNA"; transcript_name "RatTranscT000604"; exon_id 'RatTranscE001621";
1	lincRNA	exon	80966092	80967195	.	+	.	gene_id "RatTranscG000299"; transcript_id "RatTranscT000605"; exon_number "1"; gene_name "RatTranscG000299"; gene_biotype "lincRNA"; transcript_name "RatTranscT000605"; exon_id 'RatTranscE001622";
1	lincRNA	exon	80969052	80969097	.	+	.	gene_id "RatTranscG000299"; transcript_id "RatTranscT000605"; exon_number "2"; gene_name "RatTranscG000299"; gene_biotype "lincRNA"; transcript_name "RatTranscT000605"; exon_id 'RatTranscE001623";
1	lincRNA	exon	80966099	80966393	.	+	.	gene_id "RatTranscG000299"; transcript_id "RatTranscT000606"; exon_number "1"; gene_name "RatTranscG000299"; gene_biotype "lincRNA"; transcript_name "RatTranscT000606"; exon_id 'RatTranscE001624";
1	lincRNA	exon	80967138	80967195	.	+	.	gene_id "RatTranscG000299"; transcript_id "RatTranscT000606"; exon_number "2"; gene_name "RatTranscG000299"; gene_biotype "lincRNA"; transcript_name "RatTranscT000606"; exon_id 'RatTranscE001625";
1	lincRNA	exon	80969052	80969097	.	+	.	gene_id "RatTranscG000299"; transcript_id "RatTranscT000606"; exon_number "3"; gene_name "RatTranscG000299"; gene_biotype "lincRNA"; transcript_name "RatTranscT000606"; exon_id 'RatTranscE001626";
1	lincRNA	exon	81827180	81827994	.	+	.	gene_id "RatTranscG000300"; transcript_id "RatTranscT000607"; exon_number "1"; gene_name "RatTranscG000300"; gene_biotype "lincRNA"; transcript_name "RatTranscT000607"; exon_id 'RatTranscE001627";
1	lincRNA	exon	81828202	81828377	.	+	.	gene_id "RatTranscG000300"; transcript_id "RatTranscT000607"; exon_number "2"; gene_name "RatTranscG000300"; gene_biotype "lincRNA"; transcript_name "RatTranscT000607"; exon_id 'RatTranscE001628";
1	lincRNA	exon	82108783	82109570	.	+	.	gene_id "RatTranscG000301"; transcript_id "RatTranscT000608"; exon_number "1"; gene_name "RatTranscG000301"; gene_biotype "lincRNA"; transcript_name "RatTranscT000608"; exon_id 'RatTranscE001629";
1	lincRNA	exon	82110967	82111843	.	+	.	gene_id "RatTranscG000301"; transcript_id "RatTranscT000608"; exon_number "2"; gene_name "RatTranscG000301"; gene_biotype "lincRNA"; transcript_name "RatTranscT000608"; exon_id 'RatTranscE001630";
1	lincRNA	exon	82109666	82110255	.	+	.	gene_id "RatTranscG000301"; transcript_id "RatTranscT000609"; exon_number "1"; gene_name "RatTranscG000301"; gene_biotype "lincRNA"; transcript_name "RatTranscT000609"; exon_id 'RatTranscE001631";
1	lincRNA	exon	82110967	82111843	.	+	.	gene_id "RatTranscG000301"; transcript_id "RatTranscT000609"; exon_number "2"; gene_name "RatTranscG000301"; gene_biotype "lincRNA"; transcript_name "RatTranscT000609"; exon_id 'RatTranscE001632";
1	lincRNA	exon	82109866	82109977	.	+	.	gene_id "RatTranscG000301"; transcript_id "RatTranscT000610"; exon_number "1"; gene_name "RatTranscG000301"; gene_biotype "lincRNA"; transcript_name "RatTranscT000610"; exon_id 'RatTranscE001633";
1	lincRNA	exon	82110967	82111843	.	+	.	gene_id "RatTranscG000301"; transcript_id "RatTranscT000610"; exon_number "2"; gene_name "RatTranscG000301"; gene_biotype "lincRNA"; transcript_name "RatTranscT000610"; exon_id 'RatTranscE001634";
1	lincRNA	exon	82282404	82282970	.	+	.	gene_id "RatTranscG000302"; transcript_id "RatTranscT000611"; exon_number "1"; gene_name "RatTranscG000302"; gene_biotype "lincRNA"; transcript_name "RatTranscT000611"; exon_id 'RatTranscE001635";
1	lincRNA	exon	82283606	82284322	.	+	.	gene_id "RatTranscG000302"; transcript_id "RatTranscT000611"; exon_number "2"; gene_name "RatTranscG000302"; gene_biotype "lincRNA"; transcript_name "RatTranscT000611"; exon_id 'RatTranscE001636";
1	lincRNA	exon	82360953	82361224	.	+	.	gene_id "RatTranscG000303"; transcript_id "RatTranscT000612"; exon_number "1"; gene_name "RatTranscG000303"; gene_biotype "lincRNA"; transcript_name "RatTranscT000612"; exon_id 'RatTranscE001637";
1	lincRNA	exon	82380749	82380911	.	+	.	gene_id "RatTranscG000303"; transcript_id "RatTranscT000612"; exon_number "2"; gene_name "RatTranscG000303"; gene_biotype "lincRNA"; transcript_name "RatTranscT000612"; exon_id 'RatTranscE001638";
1	lincRNA	exon	82397708	82397889	.	+	.	gene_id "RatTranscG000303"; transcript_id "RatTranscT000612"; exon_number "3"; gene_name "RatTranscG000303"; gene_biotype "lincRNA"; transcript_name "RatTranscT000612"; exon_id 'RatTranscE001639";
1	lincRNA	exon	82400086	82400313	.	+	.	gene_id "RatTranscG000303"; transcript_id "RatTranscT000612"; exon_number "4"; gene_name "RatTranscG000303"; gene_biotype "lincRNA"; transcript_name "RatTranscT000612"; exon_id 'RatTranscE001640";
1	lincRNA	exon	82403707	82405877	.	+	.	gene_id "RatTranscG000303"; transcript_id "RatTranscT000612"; exon_number "5"; gene_name "RatTranscG000303"; gene_biotype "lincRNA"; transcript_name "RatTranscT000612"; exon_id 'RatTranscE001641";
1	lincRNA	exon	82361190	82361224	.	+	.	gene_id "RatTranscG000303"; transcript_id "RatTranscT000613"; exon_number "1"; gene_name "RatTranscG000303"; gene_biotype "lincRNA"; transcript_name "RatTranscT000613"; exon_id 'RatTranscE001642";
1	lincRNA	exon	82362483	82364894	.	+	.	gene_id "RatTranscG000303"; transcript_id "RatTranscT000613"; exon_number "2"; gene_name "RatTranscG000303"; gene_biotype "lincRNA"; transcript_name "RatTranscT000613"; exon_id 'RatTranscE001643";
1	lincRNA	exon	82372823	82373725	.	+	.	gene_id "RatTranscG000303"; transcript_id "RatTranscT000613"; exon_number "3"; gene_name "RatTranscG000303"; gene_biotype "lincRNA"; transcript_name "RatTranscT000613"; exon_id 'RatTranscE001644";
1	lincRNA	exon	82371236	82371299	.	+	.	gene_id "RatTranscG000303"; transcript_id "RatTranscT000614"; exon_number "1"; gene_name "RatTranscG000303"; gene_biotype "lincRNA"; transcript_name "RatTranscT000614"; exon_id 'RatTranscE001645";
1	lincRNA	exon	82372823	82373725	.	+	.	gene_id "RatTranscG000303"; transcript_id "RatTranscT000614"; exon_number "2"; gene_name "RatTranscG000303"; gene_biotype "lincRNA"; transcript_name "RatTranscT000614"; exon_id 'RatTranscE001646";
1	lincRNA	exon	82371256	82371472	.	+	.	gene_id "RatTranscG000303"; transcript_id "RatTranscT000615"; exon_number "1"; gene_name "RatTranscG000303"; gene_biotype "lincRNA"; transcript_name "RatTranscT000615"; exon_id 'RatTranscE001647";
1	lincRNA	exon	82372823	82373725	.	+	.	gene_id "RatTranscG000303"; transcript_id "RatTranscT000615"; exon_number "2"; gene_name "RatTranscG000303"; gene_biotype "lincRNA"; transcript_name "RatTranscT000615"; exon_id 'RatTranscE001648";
1	lincRNA	exon	82380753	82381091	.	+	.	gene_id "RatTranscG000303"; transcript_id "RatTranscT000616"; exon_number "1"; gene_name "RatTranscG000303"; gene_biotype "lincRNA"; transcript_name "RatTranscT000616"; exon_id 'RatTranscE001649";
1	lincRNA	exon	82388648	82389461	.	+	.	gene_id "RatTranscG000303"; transcript_id "RatTranscT000616"; exon_number "2"; gene_name "RatTranscG000303"; gene_biotype "lincRNA"; transcript_name "RatTranscT000616"; exon_id 'RatTranscE001650";
1	lincRNA	exon	82381325	82381409	.	+	.	gene_id "RatTranscG000303"; transcript_id "RatTranscT000617"; exon_number "1"; gene_name "RatTranscG000303"; gene_biotype "lincRNA"; transcript_name "RatTranscT000617"; exon_id 'RatTranscE001651";
1	lincRNA	exon	82397708	82397889	.	+	.	gene_id "RatTranscG000303"; transcript_id "RatTranscT000617"; exon_number "2"; gene_name "RatTranscG000303"; gene_biotype "lincRNA"; transcript_name "RatTranscT000617"; exon_id 'RatTranscE001652";
1	lincRNA	exon	82400086	82400313	.	+	.	gene_id "RatTranscG000303"; transcript_id "RatTranscT000617"; exon_number "3"; gene_name "RatTranscG000303"; gene_biotype "lincRNA"; transcript_name "RatTranscT000617"; exon_id 'RatTranscE001653";
1	lincRNA	exon	82403707	82405877	.	+	.	gene_id "RatTranscG000303"; transcript_id "RatTranscT000617"; exon_number "4"; gene_name "RatTranscG000303"; gene_biotype "lincRNA"; transcript_name "RatTranscT000617"; exon_id 'RatTranscE001654";
1	lincRNA	exon	82396525	82396569	.	+	.	gene_id "RatTranscG000303"; transcript_id "RatTranscT000618"; exon_number "1"; gene_name "RatTranscG000303"; gene_biotype "lincRNA"; transcript_name "RatTranscT000618"; exon_id 'RatTranscE001655";
1	lincRNA	exon	82397708	82397889	.	+	.	gene_id "RatTranscG000303"; transcript_id "RatTranscT000618"; exon_number "2"; gene_name "RatTranscG000303"; gene_biotype "lincRNA"; transcript_name "RatTranscT000618"; exon_id 'RatTranscE001656";
1	lincRNA	exon	82400086	82400313	.	+	.	gene_id "RatTranscG000303"; transcript_id "RatTranscT000618"; exon_number "3"; gene_name "RatTranscG000303"; gene_biotype "lincRNA"; transcript_name "RatTranscT000618"; exon_id 'RatTranscE001657";
1	lincRNA	exon	82403707	82405877	.	+	.	gene_id "RatTranscG000303"; transcript_id "RatTranscT000618"; exon_number "4"; gene_name "RatTranscG000303"; gene_biotype "lincRNA"; transcript_name "RatTranscT000618"; exon_id 'RatTranscE001658";
1	lincRNA	exon	82397997	82398013	.	+	.	gene_id "RatTranscG000303"; transcript_id "RatTranscT000619"; exon_number "1"; gene_name "RatTranscG000303"; gene_biotype "lincRNA"; transcript_name "RatTranscT000619"; exon_id 'RatTranscE001659";
1	lincRNA	exon	82400086	82400313	.	+	.	gene_id "RatTranscG000303"; transcript_id "RatTranscT000619"; exon_number "2"; gene_name "RatTranscG000303"; gene_biotype "lincRNA"; transcript_name "RatTranscT000619"; exon_id 'RatTranscE001660";
1	lincRNA	exon	82403707	82405877	.	+	.	gene_id "RatTranscG000303"; transcript_id "RatTranscT000619"; exon_number "3"; gene_name "RatTranscG000303"; gene_biotype "lincRNA"; transcript_name "RatTranscT000619"; exon_id 'RatTranscE001661";
1	lincRNA	exon	82581741	82583815	.	+	.	gene_id "RatTranscG000304"; transcript_id "RatTranscT000620"; exon_number "1"; gene_name "RatTranscG000304"; gene_biotype "lincRNA"; transcript_name "RatTranscT000620"; exon_id 'RatTranscE001662";
1	lincRNA	exon	82584815	82585086	.	+	.	gene_id "RatTranscG000304"; transcript_id "RatTranscT000620"; exon_number "2"; gene_name "RatTranscG000304"; gene_biotype "lincRNA"; transcript_name "RatTranscT000620"; exon_id 'RatTranscE001663";
1	lincRNA	exon	82586334	82586502	.	+	.	gene_id "RatTranscG000304"; transcript_id "RatTranscT000620"; exon_number "3"; gene_name "RatTranscG000304"; gene_biotype "lincRNA"; transcript_name "RatTranscT000620"; exon_id 'RatTranscE001664";
1	lincRNA	exon	82581741	82585086	.	+	.	gene_id "RatTranscG000304"; transcript_id "RatTranscT000621"; exon_number "1"; gene_name "RatTranscG000304"; gene_biotype "lincRNA"; transcript_name "RatTranscT000621"; exon_id 'RatTranscE001665";
1	lincRNA	exon	82585387	82585460	.	+	.	gene_id "RatTranscG000304"; transcript_id "RatTranscT000621"; exon_number "2"; gene_name "RatTranscG000304"; gene_biotype "lincRNA"; transcript_name "RatTranscT000621"; exon_id 'RatTranscE001666";
1	lincRNA	exon	82586334	82586502	.	+	.	gene_id "RatTranscG000304"; transcript_id "RatTranscT000621"; exon_number "3"; gene_name "RatTranscG000304"; gene_biotype "lincRNA"; transcript_name "RatTranscT000621"; exon_id 'RatTranscE001667";
1	lincRNA	exon	82581741	82583815	.	+	.	gene_id "RatTranscG000304"; transcript_id "RatTranscT000622"; exon_number "1"; gene_name "RatTranscG000304"; gene_biotype "lincRNA"; transcript_name "RatTranscT000622"; exon_id 'RatTranscE001668";
1	lincRNA	exon	82584815	82585086	.	+	.	gene_id "RatTranscG000304"; transcript_id "RatTranscT000622"; exon_number "2"; gene_name "RatTranscG000304"; gene_biotype "lincRNA"; transcript_name "RatTranscT000622"; exon_id 'RatTranscE001669";
1	lincRNA	exon	82585387	82585460	.	+	.	gene_id "RatTranscG000304"; transcript_id "RatTranscT000622"; exon_number "3"; gene_name "RatTranscG000304"; gene_biotype "lincRNA"; transcript_name "RatTranscT000622"; exon_id 'RatTranscE001670";
1	lincRNA	exon	82586334	82586502	.	+	.	gene_id "RatTranscG000304"; transcript_id "RatTranscT000622"; exon_number "4"; gene_name "RatTranscG000304"; gene_biotype "lincRNA"; transcript_name "RatTranscT000622"; exon_id 'RatTranscE001671";
1	lincRNA	exon	82581741	82583815	.	+	.	gene_id "RatTranscG000304"; transcript_id "RatTranscT000623"; exon_number "1"; gene_name "RatTranscG000304"; gene_biotype "lincRNA"; transcript_name "RatTranscT000623"; exon_id 'RatTranscE001672";
1	lincRNA	exon	82584819	82585086	.	+	.	gene_id "RatTranscG000304"; transcript_id "RatTranscT000623"; exon_number "2"; gene_name "RatTranscG000304"; gene_biotype "lincRNA"; transcript_name "RatTranscT000623"; exon_id 'RatTranscE001673";
1	lincRNA	exon	82586334	82586502	.	+	.	gene_id "RatTranscG000304"; transcript_id "RatTranscT000623"; exon_number "3"; gene_name "RatTranscG000304"; gene_biotype "lincRNA"; transcript_name "RatTranscT000623"; exon_id 'RatTranscE001674";
1	lincRNA	exon	82581741	82585460	.	+	.	gene_id "RatTranscG000304"; transcript_id "RatTranscT000624"; exon_number "1"; gene_name "RatTranscG000304"; gene_biotype "lincRNA"; transcript_name "RatTranscT000624"; exon_id 'RatTranscE001675";
1	lincRNA	exon	82586334	82586502	.	+	.	gene_id "RatTranscG000304"; transcript_id "RatTranscT000624"; exon_number "2"; gene_name "RatTranscG000304"; gene_biotype "lincRNA"; transcript_name "RatTranscT000624"; exon_id 'RatTranscE001676";
1	lincRNA	exon	82581741	82585086	.	+	.	gene_id "RatTranscG000304"; transcript_id "RatTranscT000625"; exon_number "1"; gene_name "RatTranscG000304"; gene_biotype "lincRNA"; transcript_name "RatTranscT000625"; exon_id 'RatTranscE001677";
1	lincRNA	exon	82586334	82586502	.	+	.	gene_id "RatTranscG000304"; transcript_id "RatTranscT000625"; exon_number "2"; gene_name "RatTranscG000304"; gene_biotype "lincRNA"; transcript_name "RatTranscT000625"; exon_id 'RatTranscE001678";
1	lincRNA	exon	82660755	82660857	.	+	.	gene_id "RatTranscG000305"; transcript_id "RatTranscT000626"; exon_number "1"; gene_name "RatTranscG000305"; gene_biotype "lincRNA"; transcript_name "RatTranscT000626"; exon_id 'RatTranscE001679";
[truncated: 111,516 more rows]
